# Supplementary material for: Eimeria tenella Translation Initiation Factor eIF-5A That Interacts With Calcium-Dependent Protein Kinase 4 Is Involved in Host Cell Invasion
Source: Front Cell Infect Microbiol. 2021 Jan 22;10:602049. doi: 10.3389/fcimb.2020.602049 (PMC7862772; doi:10.3389/fcimb.2020.602049)
Supplement: Supplementary Data Sheet 1 — Shotgun analysis of mass spectrum screening results. [file DataSheet_1.xlsx]

## Sheet: proteinGroups
id	Protein IDs	Majority protein IDs	Fasta headers	Protein names	Gene names	GeneID	Number of proteins	Peptides	Razor + unique peptides	Unique peptides	Peptides N-CoIP	Peptides N-IP	Peptides N-pulldown	Peptides S-CoIP	Peptides S-IP	Peptides S-pulldown	Razor + unique peptides N-CoIP	Razor + unique peptides N-IP	Razor + unique peptides N-pulldown	Razor + unique peptides S-CoIP	Razor + unique peptides S-IP	Razor + unique peptides S-pulldown	Unique peptides N-CoIP	Unique peptides N-IP	Unique peptides N-pulldown	Unique peptides S-CoIP	Unique peptides S-IP	Unique peptides S-pulldown	Sequence coverage [%]	Unique + razor sequence coverage [%]	Unique sequence coverage [%]	Mol. weight [kDa]	Sequence length	Q-value	Score	Sequence coverage N-CoIP [%]	Sequence coverage N-IP [%]	Sequence coverage N-pulldown [%]	Sequence coverage S-CoIP [%]	Sequence coverage S-IP [%]	Sequence coverage S-pulldown [%]	Intensity N-CoIP	Intensity N-IP	Intensity N-pulldown	Intensity S-CoIP	Intensity S-IP	Intensity S-pulldown	iBAQ N-CoIP	iBAQ N-IP
0	Q8I8U4	Q8I8U4;A0A024DAD9;U6KLC3	tr|Q8I8U4|Q8I8U4_EIMTE Lactate dehydrogenase OS=Eimeria tenella OX=5802 GN=LDH PE=2 SV=1;tr|A0A024DAD9|A0A024DAD9_EIMTE Lactate dehydrogenase OS=Eimeria tenella OX=5802 PE=2 SV=1;tr|U6KLC3|U6KLC3_EIMTE Lactate dehydrogenase OS=Eimeria tenella OX=5802 GN=ET	Lactate dehydrogenase	LDH		3	17	17	17	13	11	4	17	13	3	13	11	4	17	13	3	13	11	4	17	13	3	63.4	63.4	63.4	34.965	331	0	157.84	55.3	45.9	15.7	63.4	48.3	10.3	604830000	815280000	39679000	474080000	2727500000	8408600	26297000	35447000
1	U6L2K4	U6L2K4;Q546B5;P13399;A0A089YJV3;A0A089WXE4;Q2LE72	tr|U6L2K4|U6L2K4_EIMTE SAG family member OS=Eimeria tenella OX=5802 GN=ETH_00010835 PE=4 SV=1;tr|Q546B5|Q546B5_EIMTE Major sporozoite surface antigen OS=Eimeria tenella OX=5802 GN=sag1 PE=2 SV=1;sp|P13399|TA4_EIMTE Sporulated oocyst TA4 antigen OS=Eimeria	SAG family member	ETH_00010835	25251360;	6	13	13	13	9	8	5	8	8	1	9	8	5	8	8	1	9	8	5	8	8	1	55.7	55.7	55.7	27.136	253	0	121.63	51	33.2	28.5	43.9	43.5	4	555570000	584900000	191740000	300030000	1012600000	52197000	32681000	34406000
2	A0A089WZ60	A0A089WZ60	tr|A0A089WZ60|A0A089WZ60_EIMTE Microneme protein 3 (Fragment) OS=Eimeria tenella OX=5802 GN=mic-3 PE=4 SV=1	Microneme protein 3 (Fragment)	mic-3		1	13	2	2	9	9	1	11	12	0	1	2	0	2	2	0	1	2	0	2	2	0	41.3	4	4	37.703	351	0	13.392	32.8	32.8	5.1	36.5	39.6	0	240520000	388750000	0	198010000	1838300000	0	12026000	19438000
3	A0A172WCE4	A0A172WCE4;U6KUE1	tr|A0A172WCE4|A0A172WCE4_EIMTE Phosphotransferase OS=Eimeria tenella OX=5802 PE=2 SV=1;tr|U6KUE1|U6KUE1_EIMTE Hexokinase, putative OS=Eimeria tenella OX=5802 GN=ETH_00009955 PE=3 SV=1	Phosphotransferase (EC 2.7.1.-)			2	10	10	10	1	8	1	0	9	0	1	8	1	0	9	0	1	8	1	0	9	0	25	25	25	50.54	468	0	78.366	1.9	21.4	1.9	0	22	0	4030400	99801000	0	0	266150000	0	122130	3024300
4	U6KXQ2	U6KXQ2;B6VCV4;A0A1P7YD79;Q6R5N1	tr|U6KXQ2|U6KXQ2_EIMTE Microneme protein, putative OS=Eimeria tenella OX=5802 GN=ETH_00021010 PE=4 SV=1;tr|B6VCV4|B6VCV4_EIMTE Microneme protein 3 OS=Eimeria tenella OX=5802 GN=mic3 PE=1 SV=1;tr|A0A1P7YD79|A0A1P7YD79_EIMTE Microneme protein-3 OS=Eimeria te	Microneme protein, putative	ETH_00021010	25253320;	9	24	24	13	17	14	4	18	22	1	17	14	4	18	22	1	9	7	3	9	12	1	51.6	51.6	33.6	89.49	837	0	323.31	32	31.9	11.4	32.7	49.2	3.2	5642400000	8175200000	69475000	4941300000	37384000000	30179000	144680000	209620000
5	A1XBB4	A1XBB4	tr|A1XBB4|A1XBB4_EIMTE Macrophage migration inhibitory factor OS=Eimeria tenella OX=5802 GN=MIF PE=2 SV=1	Macrophage migration inhibitory factor	MIF ETH_00034390	25255944;	1	1	1	1	0	0	0	0	1	0	0	0	0	0	1	0	0	0	0	0	1	0	15.7	15.7	15.7	12.034	115	0.0016667	8.264	0	0	0	0	15.7	0	0	0	0	0	13555000	0	0	0
6	A2TEQ1	A2TEQ1;H9B8Z4	tr|A2TEQ1|A2TEQ1_EIMTE Actin depolymerizing factor OS=Eimeria tenella OX=5802 GN=ETH_00020315 PE=2 SV=1;tr|H9B8Z4|H9B8Z4_EIMTE Uncharacterized protein OS=Eimeria tenella OX=5802 PE=2 SV=1	Actin depolymerizing factor	ETH_00020315	25253191;	2	8	8	8	5	7	2	5	8	2	5	7	2	5	8	2	5	7	2	5	8	2	79.7	79.7	79.7	13.18	118	0	82.806	50	66.1	16.1	50	79.7	16.1	399050000	968830000	113730000	211360000	1957800000	70930000	39905000	96883000
7	A3R4P1	A3R4P1;Q0VIP6;U6L421	tr|A3R4P1|A3R4P1_EIMTE Apicoplast enoyl reductase (Fragment) OS=Eimeria tenella OX=5802 GN=ER PE=2 SV=1;tr|Q0VIP6|Q0VIP6_EIMTE Enoyl-acyl carrier reductase OS=Eimeria tenella OX=5802 GN=ENR PE=1 SV=1;tr|U6L421|U6L421_EIMTE Enoyl-acyl carrier reductase OS=E	Apicoplast enoyl reductase (EC 1.3.1.9) (Fragment)	ER		3	5	5	5	1	0	0	5	1	0	1	0	0	5	1	0	1	0	0	5	1	0	23.6	23.6	23.6	33.013	314	0	30.359	5.1	0	0	23.6	5.1	0	2718700	0	0	12490000	13145000	0	135930	0
8	A5JNY4	A5JNY4;U6KNE1	tr|A5JNY4|A5JNY4_EIMTE Uncharacterized protein OS=Eimeria tenella OX=5802 PE=2 SV=1;tr|U6KNE1|U6KNE1_EIMTE Uncharacterized protein OS=Eimeria tenella OX=5802 GN=ETH_00004780 PE=4 SV=1	Uncharacterized protein			2	8	8	8	0	6	0	0	4	0	0	6	0	0	4	0	0	6	0	0	4	0	13.3	13.3	13.3	78.015	701	0	49.399	0	10.8	0	0	5.3	0	0	52795000	0	0	68059000	0	0	1015300
9	A5JNY5	A5JNY5;U6KX07	tr|A5JNY5|A5JNY5_EIMTE Uncharacterized protein OS=Eimeria tenella OX=5802 PE=2 SV=1;tr|U6KX07|U6KX07_EIMTE Uncharacterized protein OS=Eimeria tenella OX=5802 GN=ETH_00000115 PE=4 SV=1	Uncharacterized protein			2	8	8	8	2	3	0	2	6	0	2	3	0	2	6	0	2	3	0	2	6	0	34.9	34.9	34.9	23.252	215	0	55.896	9.3	14	0	7.4	27.4	0	7973100	34362000	0	11724000	1962900000	0	664420	2863500
10	A5JNY6	A5JNY6;U6L2Q1	tr|A5JNY6|A5JNY6_EIMTE Uncharacterized protein OS=Eimeria tenella OX=5802 PE=2 SV=1;tr|U6L2Q1|U6L2Q1_EIMTE Oocyst wall protein COWP, putative OS=Eimeria tenella OX=5802 GN=ETH_00025735 PE=4 SV=1	Uncharacterized protein			2	13	13	13	0	5	0	0	13	0	0	5	0	0	13	0	0	5	0	0	13	0	48.9	48.9	48.9	50.139	462	0	158.68	0	18.6	0	0	48.9	0	0	113210000	0	0	4303700000	0	0	4922300
11	A5JNY7	A5JNY7	tr|A5JNY7|A5JNY7_EIMTE Uncharacterized protein OS=Eimeria tenella OX=5802 GN=ETH_00030030 PE=2 SV=1	Uncharacterized protein	ETH_00030030	25255085;	1	11	11	11	6	5	0	8	5	0	6	5	0	8	5	0	6	5	0	8	5	0	51.4	51.4	51.4	24.151	216	0	74.915	35.6	27.3	0	41.7	25.5	0	328120000	185060000	0	229150000	310500000	0	19301000	10886000
12	A6YRZ6	A6YRZ6;H9B9N5;U6KR63	tr|A6YRZ6|A6YRZ6_EIMTE Surface antigen 10 OS=Eimeria tenella OX=5802 PE=2 SV=1;tr|H9B9N5|H9B9N5_EIMTE Uncharacterized protein OS=Eimeria tenella OX=5802 PE=2 SV=1;tr|U6KR63|U6KR63_EIMTE SAG family member OS=Eimeria tenella OX=5802 GN=ETH_00034990 PE=4 SV=1	Surface antigen 10			3	2	1	1	0	1	0	0	2	0	0	0	0	0	1	0	0	0	0	0	1	0	14.9	11.5	11.5	27.894	261	0.0094851	6.1519	0	3.4	0	0	14.9	0	0	0	0	0	16297000	0	0	0
13	A7DZP6	A7DZP6;U6KJM1	tr|A7DZP6|A7DZP6_EIMTE Putative rhoptry neck protein OS=Eimeria tenella OX=5802 GN=ropn3 PE=2 SV=1;tr|U6KJM1|U6KJM1_EIMTE Uncharacterized protein OS=Eimeria tenella OX=5802 GN=ETH_00030255 PE=4 SV=1	Putative rhoptry neck protein	ropn3		2	63	63	63	54	23	0	55	29	0	54	23	0	55	29	0	54	23	0	55	29	0	32.9	32.9	32.9	232.93	2095	0	323.31	28.9	13.4	0	28.7	16.6	0	3995900000	358140000	0	1708300000	1070100000	0	29599000	2652900
14	A7UNW8	A7UNW8;O43981;U6KQ25;A0A089X4R6	tr|A7UNW8|A7UNW8_EIMTE Microneme 1 (Fragment) OS=Eimeria tenella OX=5802 PE=2 SV=1;tr|O43981|O43981_EIMTE Microneme protein Etmic-1 OS=Eimeria tenella OX=5802 GN=mic-1 PE=4 SV=1;tr|U6KQ25|U6KQ25_EIMTE Microneme protein 2, putative OS=Eimeria tenella OX=580	Microneme 1 (Fragment)			5	22	22	22	18	12	17	19	14	8	18	12	17	19	14	8	18	12	17	19	14	8	44.9	44.9	44.9	71.001	675	0	210.42	40.4	25.5	32.9	42.1	29.3	13.9	936040000	509180000	2783200000	622040000	953270000	562110000	30195000	16425000
15	U6KYR2	U6KYR2;B0B2G2	tr|U6KYR2|U6KYR2_EIMTE Peptidylprolyl isomerase OS=Eimeria tenella OX=5802 GN=ETH_00034475 PE=4 SV=1;tr|B0B2G2|B0B2G2_EIMTE Peptidylprolyl isomerase OS=Eimeria tenella OX=5802 GN=cyp89 PE=2 SV=1	Peptidylprolyl isomerase	ETH_00034475	25255961;	2	1	1	1	0	0	1	0	0	0	0	0	1	0	0	0	0	0	1	0	0	0	0.9	0.9	0.9	89.492	819	0.0016807	10.009	0	0	0.9	0	0	0	0	0	0	0	0	0	0	0
16	Q70CC2	Q70CC2;B0LVE0	tr|Q70CC2|Q70CC2_EIMTE SAG family member (Sag10) OS=Eimeria tenella OX=5802 GN=sag10 PE=2 SV=1;tr|B0LVE0|B0LVE0_EIMTE Surface antigen 10 OS=Eimeria tenella OX=5802 PE=2 SV=1	SAG family member (Sag10) (Surface antigen 10)	sag10 ETH_00034975	25256036;	2	3	3	2	0	2	0	2	2	0	0	2	0	2	2	0	0	1	0	2	1	0	20.3	20.3	16.9	27.875	261	0	20.868	0	14.9	0	16.9	14.9	0	0	26503000	0	9533500	44488000	0	0	1893100
17	C8TDR8	C8TDR8	tr|C8TDR8|C8TDR8_EIMTE Mitochondrial carrier protein, putative OS=Eimeria tenella OX=5802 GN=e1129c10.tmp0011 PE=3 SV=1	Mitochondrial carrier protein, putative	e1129c10.tmp0011		2	4	4	4	2	1	0	2	3	0	2	1	0	2	3	0	2	1	0	2	3	0	13	13	13	33.508	307	0	27.626	6.2	3.3	0	6.2	10.1	0	30984000	20943000	0	6569400	80551000	0	1408400	951940
18	C8TDR9	C8TDR9;U6L3P0	tr|C8TDR9|C8TDR9_EIMTE Cytochrome c oxidase subunit, putative OS=Eimeria tenella OX=5802 GN=e1129c10.tmp0021 PE=4 SV=1;tr|U6L3P0|U6L3P0_EIMTE Cytochrome c oxidase subunit, putative OS=Eimeria tenella OX=5802 GN=ETH_00011460 PE=4 SV=1	Cytochrome c oxidase subunit, putative	e1129c10.tmp0021		2	2	2	2	1	1	0	1	1	0	1	1	0	1	1	0	1	1	0	1	1	0	16.8	16.8	16.8	25.119	220	0	13.095	5.9	5.9	0	5.9	10.9	0	3085300	4120300	0	3291200	26334000	0	280480	374570
19	C8TDS3	C8TDS3	tr|C8TDS3|C8TDS3_EIMTE Atp-dependent metalloprotease ftsh, putative OS=Eimeria tenella OX=5802 GN=e1130a05.tmp0011 PE=4 SV=1	Atp-dependent metalloprotease ftsh, putative	e1130a05.tmp0011		1	1	1	1	1	0	1	1	0	1	1	0	1	1	0	1	1	0	1	1	0	1	4.7	4.7	4.7	27.514	256	0.0015873	7.1179	4.7	0	4.7	4.7	0	4.7	24389000	0	4205100000	25792000	0	3483300000	1625900	0
20	U6L1I4	U6L1I4;C8TDS8	tr|U6L1I4|U6L1I4_EIMTE Uncharacterized protein OS=Eimeria tenella OX=5802 GN=ETH_00018460 PE=4 SV=1;tr|C8TDS8|C8TDS8_EIMTE Uncharacterized protein OS=Eimeria tenella OX=5802 GN=eimer2200f10.tmp0021 PE=4 SV=1	Uncharacterized protein	ETH_00018460	25252826;	2	2	2	2	0	0	2	0	0	0	0	0	2	0	0	0	0	0	2	0	0	0	4.8	4.8	4.8	72.858	661	0	12.317	0	0	4.8	0	0	0	0	0	4983000	0	0	0	0	0
21	C8TDT3	C8TDT3;U6KL16;U6KZV1	tr|C8TDT3|C8TDT3_EIMTE Putative hsp protein OS=Eimeria tenella OX=5802 GN=eimer2200f10.tmp0071 PE=4 SV=1;tr|U6KL16|U6KL16_EIMTE Uncharacterized protein OS=Eimeria tenella OX=5802 GN=ETH_00033810 PE=4 SV=1;tr|U6KZV1|U6KZV1_EIMTE DnaK family protein, putativ	Putative hsp protein	eimer2200f10.tmp0071		3	2	2	2	1	1	0	1	1	0	1	1	0	1	1	0	1	1	0	1	1	0	2.4	2.4	2.4	112.88	1091	0	11.908	1.5	0.9	0	0.9	0.9	0	1858700	0	0	0	0	0	28595	0
22	C8TDU3	C8TDU3	tr|C8TDU3|C8TDU3_EIMTE Uncharacterized protein OS=Eimeria tenella OX=5802 GN=e1096f12.tmp0051 PE=4 SV=1	Uncharacterized protein	e1096f12.tmp0051 ETH_00018505	25252835;	1	4	4	4	0	4	0	0	4	0	0	4	0	0	4	0	0	4	0	0	4	0	37.8	37.8	37.8	20.035	180	0	38.406	0	37.8	0	0	37.8	0	0	23740000	0	0	82332000	0	0	1695700
23	U6KP16	U6KP16;C8TDU7	tr|U6KP16|U6KP16_EIMTE Malate:quinone oxidoreductase, putative OS=Eimeria tenella OX=5802 GN=ETH_00035175 PE=4 SV=1;tr|C8TDU7|C8TDU7_EIMTE Malate:quinone oxidoreductase, putative OS=Eimeria tenella OX=5802 GN=e2017b09.tmp0001 PE=4 SV=1	Malate:quinone oxidoreductase, putative	ETH_00035175	25256076;	2	2	2	2	0	0	0	0	2	0	0	0	0	0	2	0	0	0	0	0	2	0	6.9	6.9	6.9	42.987	390	0	12.066	0	0	0	0	6.9	0	0	0	0	0	39618000	0	0	0
24	D7P8J6	D7P8J6;D7P8J5;C8TDU8;H9B978;U6L3Y1	tr|D7P8J6|D7P8J6_EIMTE Glucose-6-phosphate isomerase OS=Eimeria tenella OX=5802 GN=G6-PI PE=3 SV=1;tr|D7P8J5|D7P8J5_EIMTE Glucose-6-phosphate isomerase OS=Eimeria tenella OX=5802 GN=G6-PI PE=3 SV=1;tr|C8TDU8|C8TDU8_EIMTE Glucose-6-phosphate isomerase OS=Ei	Glucose-6-phosphate isomerase (EC 5.3.1.9)	G6-PI		6	7	7	7	1	4	0	6	6	0	1	4	0	6	6	0	1	4	0	6	6	0	15.8	15.8	15.8	61.536	549	0	47.749	2.2	8.4	0	12.8	14.6	0	1810100	67788000	0	62322000	299890000	0	56567	2118400
25	U6KXZ2	U6KXZ2;C8TDZ0	tr|U6KXZ2|U6KXZ2_EIMTE 26s proteasome regulatory complex subunit,putative OS=Eimeria tenella OX=5802 GN=ETH_00009780 PE=4 SV=1;tr|C8TDZ0|C8TDZ0_EIMTE 26s proteasome regulatory complex subunit,putative OS=Eimeria tenella OX=5802 GN=e1045a04.tmp1 PE=4 SV=1	26s proteasome regulatory complex subunit,putative	ETH_00009780	25251152;	2	1	1	1	0	1	0	0	1	0	0	1	0	0	1	0	0	1	0	0	1	0	2.7	2.7	2.7	45.82	401	0.0029985	6.6642	0	2.7	0	0	2.7	0	0	3261500	0	0	8139100	0	0	112470
26	C8TDZ5	C8TDZ5	tr|C8TDZ5|C8TDZ5_EIMTE Small nuclear ribonucleoprotein Sm D3 OS=Eimeria tenella OX=5802 GN=e1108h05.tmp1 PE=3 SV=1	Small nuclear ribonucleoprotein Sm D3 (Sm-D3) (snRNP core protein D3)	e1108h05.tmp1		1	2	2	2	0	0	0	2	0	0	0	0	0	2	0	0	0	0	0	2	0	0	20	20	20	13.771	125	0	13.52	0	0	0	20	0	0	0	0	0	17822000	0	0	0	0
27	C8TE09	C8TE09	tr|C8TE09|C8TE09_EIMTE Rab2 gtpase, putative OS=Eimeria tenella OX=5802 GN=eimer2006e04.tmp10 PE=4 SV=1	Rab2 gtpase, putative	eimer2006e04.tmp10 ETH_00034195	25255905;	1	4	3	3	0	3	0	0	3	0	0	2	0	0	2	0	0	2	0	0	2	0	56	41.8	41.8	10.371	91	0	17.137	0	40.7	0	0	41.8	0	0	6338800	0	0	16558000	0	0	905550
28	C8TE12	C8TE12	tr|C8TE12|C8TE12_EIMTE Uncharacterized protein OS=Eimeria tenella OX=5802 GN=e1094b06.tmp1 PE=4 SV=1	Uncharacterized protein	e1094b06.tmp1		1	1	1	1	0	0	1	0	0	0	0	0	1	0	0	0	0	0	1	0	0	0	1.1	1.1	1.1	139.81	1284	0.0015552	6.8922	0	0	1.1	0	0	0	0	0	0	0	0	0	0	0
70	E3VWM6	E3VWM6	tr|E3VWM6|E3VWM6_EIMTE Glyceraldehyde-3-phosphate dehydrogenase OS=Eimeria tenella OX=5802 GN=ETH_00008865 PE=2 SV=1	Glyceraldehyde-3-phosphate dehydrogenase (EC 1.2.1.12)	ETH_00008865	25250974;	1	21	21	21	15	19	2	15	20	0	15	19	2	15	20	0	15	19	2	15	20	0	58.7	58.7	58.7	36.383	339	0	323.31	49.6	56.6	5.9	46.6	56.3	0	717570000	2804200000	41990000	462980000	5782100000	0	29899000	116840000
71	T1Y4C6	T1Y4C6;U6KTA0;F8V414;A0A0M6V6K2;A0A0M6V6E0;A0A0M6V432;A0A0M6V671;A0A0M6V464	tr|T1Y4C6|T1Y4C6_EIMTE Apical membrane antigen-1 (Fragment) OS=Eimeria tenella OX=5802 GN=ama-1 PE=2 SV=1;tr|U6KTA0|U6KTA0_EIMTE Apical membrane antigen-1 OS=Eimeria tenella OX=5802 GN=ETH_00007745 PE=4 SV=1;tr|F8V414|F8V414_EIMTE Apical membrane antigen-1	Apical membrane antigen-1 (Fragment)	ama-1		9	8	8	8	6	3	0	8	3	0	6	3	0	8	3	0	6	3	0	8	3	0	23.3	23.3	23.3	53.293	493	0	59.632	15.6	7.5	0	23.3	6.9	0	258630000	37819000	0	113520000	78990000	0	10345000	1512700
72	G9IBU6	G9IBU6;G1EN37	tr|G9IBU6|G9IBU6_EIMTE Cysteine proteinase, putative OS=Eimeria tenella OX=5802 GN=ETH_00003570 PE=2 SV=1;tr|G1EN37|G1EN37_EIMTE Cathepsin B OS=Eimeria tenella OX=5802 GN=catB PE=2 SV=1	Cysteine proteinase, putative (Eimeripain)	ETH_00003570	25249927;	2	6	6	6	0	4	0	0	5	0	0	4	0	0	5	0	0	4	0	0	5	0	21.7	21.7	21.7	56.94	512	0	47.54	0	14.1	0	0	17.2	0	0	40413000	0	0	137150000	0	0	1347100
73	H9B8Z9	H9B8Z9;U6KK88	tr|H9B8Z9|H9B8Z9_EIMTE 40S ribosomal protein SA OS=Eimeria tenella OX=5802 PE=2 SV=1;tr|U6KK88|U6KK88_EIMTE 40S ribosomal protein SA OS=Eimeria tenella OX=5802 GN=ETH_00038065 PE=4 SV=1	40S ribosomal protein SA			2	3	3	3	1	3	0	1	0	0	1	3	0	1	0	0	1	3	0	1	0	0	11.5	11.5	11.5	27.25	243	0	22.371	5.3	11.5	0	5.3	0	0	7478800	31094000	0	2563900	0	0	415490	1727500
74	H9B900	H9B900	tr|H9B900|H9B900_EIMTE Peroxiredoxin, putative OS=Eimeria tenella OX=5802 GN=ETH_00042525 PE=2 SV=1	Peroxiredoxin, putative	ETH_00042525	25257544;	1	12	12	12	9	8	5	8	11	2	9	8	5	8	11	2	9	8	5	8	11	2	68.9	68.9	68.9	21.401	196	0	190.47	56.1	47.4	25	45.9	65.8	11.7	462040000	1302200000	111800000	215170000	3483100000	13689000	30802000	86817000
75	U6KY09	U6KY09;H9B908	tr|U6KY09|U6KY09_EIMTE Ubiquitin / ribosomal protein S27a fusion protein, putative OS=Eimeria tenella OX=5802 GN=ETH_00028480 PE=4 SV=1;tr|H9B908|H9B908_EIMTE Uncharacterized protein OS=Eimeria tenella OX=5802 PE=2 SV=1	Ubiquitin / ribosomal protein S27a fusion protein, putative	ETH_00028480	25254789;	2	1	1	1	0	1	0	0	1	0	0	1	0	0	1	0	0	1	0	0	1	0	8.3	8.3	8.3	17.344	156	0.0099857	6.3521	0	8.3	0	0	8.3	0	0	6720400	0	0	14195000	0	0	610940
76	U6KY77	U6KY77;H9B909	tr|U6KY77|U6KY77_EIMTE 60S ribosomal protein L7, putative OS=Eimeria tenella OX=5802 GN=ETH_00009245 PE=4 SV=1;tr|H9B909|H9B909_EIMTE Uncharacterized protein OS=Eimeria tenella OX=5802 PE=2 SV=1	60S ribosomal protein L7, putative	ETH_00009245	25251050;	2	4	4	4	1	2	0	2	4	0	1	2	0	2	4	0	1	2	0	2	4	0	21.3	21.3	21.3	30.011	258	0	33.731	3.5	7	0	9.7	21.3	0	14291000	45403000	0	5701900	100950000	0	840630	2670700
77	H9B911	H9B911	tr|H9B911|H9B911_EIMTE Ribosomal protein L32, putative OS=Eimeria tenella OX=5802 GN=ETH_00019820 PE=2 SV=1	Ribosomal protein L32, putative	ETH_00019820	25253092;	1	2	2	2	2	2	0	2	2	0	2	2	0	2	2	0	2	2	0	2	2	0	17.2	17.2	17.2	15.886	134	0	17.81	17.2	17.2	0	17.2	17.2	0	11833000	34102000	0	8170000	99725000	0	1075700	3100100
78	H9B912	H9B912	tr|H9B912|H9B912_EIMTE 60S acidic ribosomal protein P1, putative OS=Eimeria tenella OX=5802 GN=ETH_00030785 PE=2 SV=1	60S acidic ribosomal protein P1, putative	ETH_00030785	25255233;	1	3	3	3	3	2	0	3	2	0	3	2	0	3	2	0	3	2	0	3	2	0	55.7	55.7	55.7	12.321	122	0	38.665	55.7	40.2	0	55.7	40.2	0	174550000	56627000	0	53632000	144110000	0	34911000	11325000
79	H9B919	H9B919;U6KSN3	tr|H9B919|H9B919_EIMTE Uncharacterized protein OS=Eimeria tenella OX=5802 PE=2 SV=1;tr|U6KSN3|U6KSN3_EIMTE 40S ribosomal protein S13, putative OS=Eimeria tenella OX=5802 GN=ETH_00036875 PE=4 SV=1	Uncharacterized protein			2	6	6	6	5	2	0	5	1	0	5	2	0	5	1	0	5	2	0	5	1	0	40.4	40.4	40.4	17.245	151	0	40.763	35.8	12.6	0	33.1	4.6	0	1018200000	45757000	0	445150000	47970000	0	78325000	3519800
80	H9B922	H9B922	tr|H9B922|H9B922_EIMTE 40S ribosomal protein S6 OS=Eimeria tenella OX=5802 GN=ETH_00018290 PE=2 SV=1	40S ribosomal protein S6	ETH_00018290	25252792;	1	9	9	9	4	5	0	2	6	0	4	5	0	2	6	0	4	5	0	2	6	0	43.7	43.7	43.7	28.547	254	0	60.132	19.7	27.2	0	9.4	26.4	0	162580000	136530000	0	17112000	370630000	0	8556700	7185600
81	Q5EY89	Q5EY89;H9B928	sp|Q5EY89|RL5_EIMTE 60S ribosomal protein L5 OS=Eimeria tenella OX=5802 GN=RPL5 PE=2 SV=1;tr|H9B928|H9B928_EIMTE 60S ribosomal protein L5 OS=Eimeria tenella OX=5802 GN=ETH_00022955 PE=2 SV=1	60S ribosomal protein L5	RPL5	25253703;	2	3	3	3	1	3	0	1	1	0	1	3	0	1	1	0	1	3	0	1	1	0	14.8	14.8	14.8	35.951	311	0	21.622	4.8	14.8	0	4.8	6.1	0	36508000	62213000	0	4023500	31817000	0	1460300	2488500
82	H9B929	H9B929	tr|H9B929|H9B929_EIMTE 40S ribosomal protein S9, putative OS=Eimeria tenella OX=5802 GN=ETH_00013610 PE=2 SV=1	40S ribosomal protein S9, putative	ETH_00013610	25251886;	1	7	7	7	5	3	0	5	5	0	5	3	0	5	5	0	5	3	0	5	5	0	31.9	31.9	31.9	21.961	188	0	51.38	26.1	14.4	0	25.5	21.8	0	185390000	38953000	0	85547000	149130000	0	12359000	2596900
83	H9B930	H9B930	tr|H9B930|H9B930_EIMTE 60S ribosomal protein L14, putative OS=Eimeria tenella OX=5802 GN=ETH_00015805 PE=2 SV=1	60S ribosomal protein L14, putative	ETH_00015805	25252315;	1	6	6	6	4	3	0	6	1	0	4	3	0	6	1	0	4	3	0	6	1	0	40.6	40.6	40.6	15.889	138	0	45.131	25.4	20.3	0	40.6	8.7	0	400070000	32670000	0	160300000	0	0	28577000	2333600
84	H9B932	H9B932	tr|H9B932|H9B932_EIMTE Calmodulin, putative OS=Eimeria tenella OX=5802 GN=ETH_00032320 PE=2 SV=1	Calmodulin, putative	ETH_00032320	25255530;	1	3	3	3	1	1	0	2	2	0	1	1	0	2	2	0	1	1	0	2	2	0	25.5	25.5	25.5	16.681	149	0	18.574	8.7	8.1	0	17.4	16.8	0	0	3847200	0	6028100	43238000	0	0	427460
85	H9B933	H9B933	tr|H9B933|H9B933_EIMTE Ribosomal protein L11, putative OS=Eimeria tenella OX=5802 GN=ETH_00020700 PE=2 SV=1	Ribosomal protein L11, putative	ETH_00020700	25253258;	1	1	1	1	0	1	0	0	1	0	0	1	0	0	1	0	0	1	0	0	1	0	4.6	4.6	4.6	20.348	175	0.0016	7.2156	0	4.6	0	0	4.6	0	0	21742000	0	0	48579000	0	0	1811900
86	H9B936	H9B936	tr|H9B936|H9B936_EIMTE 50S ribosomal protein L2, apicoplast OS=Eimeria tenella OX=5802 GN=ETH_00020385 PE=2 SV=1	50S ribosomal protein L2, apicoplast	ETH_00020385	25253205;	1	9	9	9	5	6	0	5	8	0	5	6	0	5	8	0	5	6	0	5	8	0	39	39	39	27.931	259	0	107.9	23.9	25.5	0	23.9	36.3	0	189810000	144200000	0	51372000	518710000	0	9038700	6866700
87	H9B937	H9B937	tr|H9B937|H9B937_EIMTE Thioredoxin OS=Eimeria tenella OX=5802 GN=ETH_00011875 PE=2 SV=1	Thioredoxin	ETH_00011875	25251551;	1	4	4	4	2	3	0	2	4	0	2	3	0	2	4	0	2	3	0	2	4	0	38.8	38.8	38.8	11.773	103	0	31.891	18.4	30.1	0	18.4	38.8	0	13524000	89202000	0	2941700	245140000	0	1932100	12743000
88	H9B938	H9B938	tr|H9B938|H9B938_EIMTE 40S ribosomal protein S19, putative OS=Eimeria tenella OX=5802 GN=ETH_00009230 PE=2 SV=1	40S ribosomal protein S19, putative	ETH_00009230	25251047;	1	2	2	2	2	2	0	2	2	0	2	2	0	2	2	0	2	2	0	2	2	0	17.9	17.9	17.9	17.269	156	0	13.912	17.9	17.9	0	17.9	17.9	0	25998000	20133000	0	23913000	55648000	0	2166500	1677800
89	H9B940	H9B940	tr|H9B940|H9B940_EIMTE Uncharacterized protein OS=Eimeria tenella OX=5802 GN=ETH_00012440 PE=2 SV=1	Uncharacterized protein	ETH_00012440	25251655;	1	5	5	5	4	3	4	5	2	2	4	3	4	5	2	2	4	3	4	5	2	2	79.7	79.7	79.7	13.853	153	0	62.594	59.5	48.4	71.2	79.7	28.1	37.3	64873000	40686000	56115000	47423000	36892000	19797000	8109100	5085700
90	H9B944	H9B944	tr|H9B944|H9B944_EIMTE Uncharacterized protein OS=Eimeria tenella OX=5802 GN=ETH_00033295 PE=2 SV=1	Uncharacterized protein	ETH_00033295	25255725;	1	2	2	2	1	0	0	0	2	0	1	0	0	0	2	0	1	0	0	0	2	0	9.8	9.8	9.8	23.819	215	0	12.571	4.2	0	0	0	9.8	0	9906800	0	0	0	91313000	0	900620	0
91	H9B945	H9B945	tr|H9B945|H9B945_EIMTE Small heat shock protein 20, putative OS=Eimeria tenella OX=5802 GN=ETH_00027135 PE=2 SV=1	Small heat shock protein 20, putative	ETH_00027135	25254520;	1	8	8	8	2	2	0	0	7	0	2	2	0	0	7	0	2	2	0	0	7	0	48.1	48.1	48.1	20.671	185	0	60.44	15.7	16.2	0	0	48.1	0	21350000	52567000	0	0	362250000	0	2135000	5256700
92	U6KYN6	U6KYN6;H9B946	tr|U6KYN6|U6KYN6_EIMTE 60S ribosomal protein L7a, putative OS=Eimeria tenella OX=5802 GN=ETH_00008880 PE=4 SV=1;tr|H9B946|H9B946_EIMTE Uncharacterized protein OS=Eimeria tenella OX=5802 PE=2 SV=1	60S ribosomal protein L7a, putative	ETH_00008880	25250977;	2	10	10	10	7	6	0	6	5	0	7	6	0	6	5	0	7	6	0	6	5	0	36	36	36	30.659	272	0	80.169	25.7	23.9	0	25.4	19.1	0	159890000	159910000	0	36611000	158730000	0	6662100	6663100
93	H9B954	H9B954	tr|H9B954|H9B954_EIMTE Uncharacterized protein OS=Eimeria tenella OX=5802 GN=ETH_00020995 PE=2 SV=1	Uncharacterized protein	ETH_00020995	25253317;	1	5	5	5	5	0	0	3	1	0	5	0	0	3	1	0	5	0	0	3	1	0	47.7	47.7	47.7	16.364	151	0	59.845	47.7	0	0	37.1	9.9	0	237090000	0	0	64849000	22135000	0	21553000	0
94	H9B961	H9B961	tr|H9B961|H9B961_EIMTE 40S ribosomal protein S3, putative OS=Eimeria tenella OX=5802 GN=ETH_00024855 PE=2 SV=1	40S ribosomal protein S3, putative	ETH_00024855	25254081;	1	9	9	9	2	5	0	3	7	0	2	5	0	3	7	0	2	5	0	3	7	0	41.6	41.6	41.6	25.989	233	0	71.559	6.9	24.5	0	13.7	32.6	0	12923000	117990000	0	20576000	222950000	0	717950	6555000
95	H9B964	H9B964	tr|H9B964|H9B964_EIMTE Uncharacterized protein OS=Eimeria tenella OX=5802 GN=ETH_00004795 PE=2 SV=1	Uncharacterized protein	ETH_00004795	25250167;	1	1	1	1	1	1	0	1	1	0	1	1	0	1	1	0	1	1	0	1	1	0	17.3	17.3	17.3	10.155	98	0	20.914	17.3	17.3	0	17.3	17.3	0	242150000	49913000	0	109580000	0	0	48430000	9982600
96	H9B968	H9B968	tr|H9B968|H9B968_EIMTE Uncharacterized protein OS=Eimeria tenella OX=5802 GN=ETH_00020035 PE=2 SV=1	Uncharacterized protein	ETH_00020035	25253135;	1	6	6	6	2	3	2	2	6	1	2	3	2	2	6	1	2	3	2	2	6	1	45.6	45.6	45.6	18.235	169	0	57.902	12.4	18.9	11.2	13.6	45.6	5.3	59315000	178900000	156430000	68208000	639470000	82666000	6590500	19877000
97	H9B970	H9B970	tr|H9B970|H9B970_EIMTE Membrane skeletal protein IMC1, putative OS=Eimeria tenella OX=5802 GN=ETH_00015470 PE=2 SV=1	Membrane skeletal protein IMC1, putative	ETH_00015470	25252248;	1	11	11	11	2	6	0	3	10	0	2	6	0	3	10	0	2	6	0	3	10	0	27.8	27.8	27.8	49.274	435	0	77.216	6.4	17	0	8.5	27.8	0	14932000	211550000	0	15595000	1697800000	0	514880	7295000
98	H9B971	H9B971	tr|H9B971|H9B971_EIMTE Uncharacterized protein OS=Eimeria tenella OX=5802 GN=ETH_00024270 PE=2 SV=1	Uncharacterized protein	ETH_00024270	25253966;	1	13	13	13	3	8	0	4	11	0	3	8	0	4	11	0	3	8	0	4	11	0	41	41	41	44.032	400	0	89.767	10.8	27.8	0	12.2	35.5	0	29265000	275210000	0	23207000	473180000	0	1170600	11008000
99	H9B984	H9B984	tr|H9B984|H9B984_EIMTE Reticulon domain-containing protein, putative OS=Eimeria tenella OX=5802 GN=ETH_00002230 PE=2 SV=1	Reticulon domain-containing protein, putative	ETH_00002230	25249661;	1	3	3	3	1	1	0	2	2	0	1	1	0	2	2	0	1	1	0	2	2	0	17.4	17.4	17.4	21.467	190	0	18.715	8.9	8.9	0	13.7	12.6	0	5922100	7796700	0	6341100	44490000	0	455540	599750
100	H9B9A9	H9B9A9;U6KJE8	tr|H9B9A9|H9B9A9_EIMTE Phosphoglycerate kinase OS=Eimeria tenella OX=5802 PE=2 SV=1;tr|U6KJE8|U6KJE8_EIMTE Phosphoglycerate kinase OS=Eimeria tenella OX=5802 GN=ETH_00015140 PE=3 SV=1	Phosphoglycerate kinase (EC 2.7.2.3)			2	20	20	20	15	10	3	14	15	0	15	10	3	14	15	0	15	10	3	14	15	0	65.2	65.2	65.2	44.599	422	0	297.15	49.1	33.4	13	45.5	51.4	0	404430000	285720000	23547000	216340000	868790000	0	12638000	8928700
101	H9B9B3	H9B9B3;U6KJJ4	tr|H9B9B3|H9B9B3_EIMTE Small nuclear ribonucleoprotein Sm D1 OS=Eimeria tenella OX=5802 PE=2 SV=1;tr|U6KJJ4|U6KJJ4_EIMTE Small nuclear ribonucleoprotein Sm D1 OS=Eimeria tenella OX=5802 GN=ETH_00009415 PE=3 SV=1	Small nuclear ribonucleoprotein Sm D1 (snRNP core protein D1)			2	1	1	1	0	0	0	1	0	0	0	0	0	1	0	0	0	0	0	1	0	0	8.8	8.8	8.8	13.665	125	0.002963	6.6029	0	0	0	8.8	0	0	0	0	0	5585200	0	0	0	0
102	H9B9C8	H9B9C8;U6L3E0	tr|H9B9C8|H9B9C8_EIMTE Peptidylprolyl isomerase OS=Eimeria tenella OX=5802 PE=2 SV=1;tr|U6L3E0|U6L3E0_EIMTE Peptidylprolyl isomerase (Fragment) OS=Eimeria tenella OX=5802 GN=ETH_00036180 PE=4 SV=1	Peptidylprolyl isomerase (EC 5.2.1.8)			2	8	8	8	0	6	1	0	5	0	0	6	1	0	5	0	0	6	1	0	5	0	17.5	17.5	17.5	54.477	504	0	59.727	0	13.7	2.4	0	10.3	0	0	48581000	2317100	0	111020000	0	0	1518200
103	H9B9D8	H9B9D8	tr|H9B9D8|H9B9D8_EIMTE Uncharacterized protein OS=Eimeria tenella OX=5802 PE=2 SV=1	Uncharacterized protein			3	3	3	3	1	1	0	3	1	0	1	1	0	3	1	0	1	1	0	3	1	0	16.9	16.9	16.9	23.123	207	0	19.736	5.3	5.3	0	16.9	5.3	0	11614000	22236000	0	10270000	49303000	0	725880	1389800
104	H9B9E0	H9B9E0	tr|H9B9E0|H9B9E0_EIMTE Dihydrolipoamide acetyltransferase component of pyruvate dehydrogenase complex OS=Eimeria tenella OX=5802 GN=ETH_00006100 PE=2 SV=1	Dihydrolipoamide acetyltransferase component of pyruvate dehydrogenase complex (EC 2.3.1.-)	ETH_00006100	25250427;	1	14	14	14	3	9	2	7	11	0	3	9	2	7	11	0	3	9	2	7	11	0	43	43	43	52.083	486	0	164.92	12.1	27.2	16	21	31.5	0	22301000	141420000	11355000	54741000	483500000	0	719390	4562000
105	H9B9F2	H9B9F2;U6L4T2	tr|H9B9F2|H9B9F2_EIMTE Uncharacterized protein OS=Eimeria tenella OX=5802 PE=2 SV=1;tr|U6L4T2|U6L4T2_EIMTE Uncharacterized protein OS=Eimeria tenella OX=5802 GN=ETH_00000210 PE=3 SV=1	Uncharacterized protein			2	30	30	28	24	17	12	23	26	6	24	17	12	23	26	6	22	16	11	22	24	6	45.8	45.8	43.4	80.396	732	0	311.44	39.8	31.6	23.4	41	41.7	9.3	1068400000	1489700000	890640000	532000000	3397200000	627410000	22259000	31036000
106	H9B9F5	H9B9F5	tr|H9B9F5|H9B9F5_EIMTE 40S ribosomal protein S4 OS=Eimeria tenella OX=5802 GN=ETH_00012560 PE=2 SV=1	40S ribosomal protein S4	ETH_00012560	25251679;	1	9	9	9	0	4	0	0	9	0	0	4	0	0	9	0	0	4	0	0	9	0	38.2	38.2	38.2	29.689	262	0	66.89	0	16.4	0	0	38.2	0	0	74716000	0	0	770490000	0	0	3396200
107	H9B9F7	H9B9F7;U6KY16	tr|H9B9F7|H9B9F7_EIMTE Uncharacterized protein OS=Eimeria tenella OX=5802 PE=2 SV=1;tr|U6KY16|U6KY16_EIMTE T-complex protein 1 subunit alpha OS=Eimeria tenella OX=5802 GN=ETH_00042415 PE=4 SV=1	Uncharacterized protein			3	10	10	10	0	3	0	1	10	0	0	3	0	1	10	0	0	3	0	1	10	0	21.1	21.1	21.1	59.053	550	0	92.231	0	5.8	0	2.2	21.1	0	0	20798000	0	1489400	149210000	0	0	533280
108	U6KZN0	U6KZN0;H9B9H3	tr|U6KZN0|U6KZN0_EIMTE Eukaryotic translation initiation factor 4a, putative OS=Eimeria tenella OX=5802 GN=ETH_00028310 PE=3 SV=1;tr|H9B9H3|H9B9H3_EIMTE Uncharacterized protein OS=Eimeria tenella OX=5802 PE=2 SV=1	Eukaryotic translation initiation factor 4a, putative	ETH_00028310	25254755;	2	8	8	8	0	6	0	1	6	0	0	6	0	1	6	0	0	6	0	1	6	0	25.9	25.9	25.9	45.789	406	0	59.728	0	20	0	2	19.7	0	0	274620000	0	2934800	699980000	0	0	13731000
109	U6KYP2	U6KYP2;O44006;H9B9H5	tr|U6KYP2|U6KYP2_EIMTE Pyruvate kinase OS=Eimeria tenella OX=5802 GN=ETH_00011145 PE=3 SV=1;sp|O44006|KPYK_EIMTE Pyruvate kinase OS=Eimeria tenella OX=5802 GN=PYK PE=2 SV=1;tr|H9B9H5|H9B9H5_EIMTE Pyruvate kinase OS=Eimeria tenella OX=5802 PE=2 SV=1	Pyruvate kinase (EC 2.7.1.40)	ETH_00011145	25251418;	3	13	13	13	6	7	1	9	9	0	6	7	1	9	9	0	6	7	1	9	9	0	33.7	33.7	33.7	57.59	531	0	139.58	14.5	17.3	3.2	20.5	26	0	92401000	235660000	8913800	82399000	764450000	0	2497300	6369300
110	U6KWI5	U6KWI5;H9B9H7	tr|U6KWI5|U6KWI5_EIMTE Multi-pass transmembrane protein, related OS=Eimeria tenella OX=5802 GN=ETH_00015255 PE=4 SV=1;tr|H9B9H7|H9B9H7_EIMTE Uncharacterized protein OS=Eimeria tenella OX=5802 PE=2 SV=1	Multi-pass transmembrane protein, related	ETH_00015255	25252205;	2	1	1	1	0	0	0	0	1	0	0	0	0	0	1	0	0	0	0	0	1	0	4	4	4	36.156	328	0.0095109	6.1598	0	0	0	0	4	0	0	0	0	0	52021000	0	0	0
111	U6KUL6	U6KUL6;H9B9I8	tr|U6KUL6|U6KUL6_EIMTE Multisynthetase complex auxiliary component p43, putative OS=Eimeria tenella OX=5802 GN=ETH_00002955 PE=4 SV=1;tr|H9B9I8|H9B9I8_EIMTE Uncharacterized protein OS=Eimeria tenella OX=5802 PE=2 SV=1	Multisynthetase complex auxiliary component p43, putative	ETH_00002955	25249804;	2	4	4	4	3	1	0	4	0	0	3	1	0	4	0	0	3	1	0	4	0	0	15.8	15.8	15.8	47.958	437	0	24.438	11.4	3.9	0	15.8	0	0	15149000	12667000	0	16723000	0	0	522400	436790
112	H9B9K3	H9B9K3	tr|H9B9K3|H9B9K3_EIMTE Uncharacterized protein OS=Eimeria tenella OX=5802 PE=2 SV=1	Uncharacterized protein			2	3	3	3	0	1	0	1	2	0	0	1	0	1	2	0	0	1	0	1	2	0	14.8	14.8	14.8	26.588	244	0	17.667	0	5.3	0	5.3	9.4	0	0	0	0	2471400	6087200	0	0	0
113	U6L1U4	U6L1U4;H9B9L0	tr|U6L1U4|U6L1U4_EIMTE Ras family domain-containing protein, putative OS=Eimeria tenella OX=5802 GN=ETH_00033345 PE=4 SV=1;tr|H9B9L0|H9B9L0_EIMTE Uncharacterized protein OS=Eimeria tenella OX=5802 PE=2 SV=1	Ras family domain-containing protein, putative	ETH_00033345	25255735;	2	4	4	4	1	0	0	2	3	0	1	0	0	2	3	0	1	0	0	2	3	0	27.8	27.8	27.8	18.407	162	0	23.719	6.8	0	0	15.4	19.1	0	5993100	0	0	7056100	50971000	0	461010	0
114	H9B9L2	H9B9L2	tr|H9B9L2|H9B9L2_EIMTE Uncharacterized protein OS=Eimeria tenella OX=5802 GN=ETH_00008250 PE=2 SV=1	Uncharacterized protein	ETH_00008250	25250852;	1	1	1	1	0	0	0	1	0	0	0	0	0	1	0	0	0	0	0	1	0	0	9.9	9.9	9.9	19.34	171	0.0098592	6.2926	0	0	0	9.9	0	0	0	0	0	1953900	0	0	0	0
115	H9B9M5	H9B9M5	tr|H9B9M5|H9B9M5_EIMTE Uncharacterized protein OS=Eimeria tenella OX=5802 PE=2 SV=1	Uncharacterized protein			1	1	1	1	0	0	0	0	1	0	0	0	0	0	1	0	0	0	0	0	1	0	9.3	9.3	9.3	22.804	205	0.0015699	6.9974	0	0	0	0	9.3	0	0	0	0	0	26990000	0	0	0
116	H9B9M6	H9B9M6;U6KJT0	tr|H9B9M6|H9B9M6_EIMTE Uncharacterized protein OS=Eimeria tenella OX=5802 GN=ETH_00006595 PE=2 SV=1;tr|U6KJT0|U6KJT0_EIMTE ATP-dependent RNA helicase DOB1, related (Fragment) OS=Eimeria tenella OX=5802 GN=ETH_00015040 PE=4 SV=1	Uncharacterized protein	ETH_00006595	25250524;	2	1	1	1	0	0	0	0	0	1	0	0	0	0	0	1	0	0	0	0	0	1	3.3	3.3	3.3	20.196	183	0.0015432	6.7973	0	0	0	0	0	3.3	0	0	0	0	0	0	0	0
117	H9B9M8	H9B9M8	tr|H9B9M8|H9B9M8_EIMTE Uncharacterized protein OS=Eimeria tenella OX=5802 PE=2 SV=1	Uncharacterized protein			1	8	8	8	2	6	1	5	8	0	2	6	1	5	8	0	2	6	1	5	8	0	27.6	27.6	27.6	40.249	369	0	61.312	7.6	22	3.8	16.5	27.6	0	96996000	216560000	7976500	118530000	1070300000	0	5388600	12031000
118	H9B9N4	H9B9N4	tr|H9B9N4|H9B9N4_EIMTE 26S protease regulatory subunit 6a, putative OS=Eimeria tenella OX=5802 GN=ETH_00006590 PE=2 SV=1	26S protease regulatory subunit 6a, putative	ETH_00006590	25250523;	1	2	2	2	0	1	0	0	1	0	0	1	0	0	1	0	0	1	0	0	1	0	7.3	7.3	7.3	47.153	423	0	12.089	0	4.7	0	0	2.6	0	0	2583400	0	0	7018300	0	0	86113
119	H9B9N8	H9B9N8	tr|H9B9N8|H9B9N8_EIMTE Ribosomal protein OS=Eimeria tenella OX=5802 GN=ETH_00026265 PE=2 SV=1	Ribosomal protein	ETH_00026265	25254349;	1	8	8	8	6	0	0	7	2	0	6	0	0	7	2	0	6	0	0	7	2	0	35.9	35.9	35.9	24.466	217	0	59.609	31.8	0	0	35.5	14.7	0	128670000	0	0	101600000	52104000	0	7569100	0
120	H9B9R6	H9B9R6	tr|H9B9R6|H9B9R6_EIMTE Uncharacterized protein OS=Eimeria tenella OX=5802 GN=ETH_00023120 PE=2 SV=1	Uncharacterized protein	ETH_00023120	25253736;	1	6	6	6	5	0	0	4	4	0	5	0	0	4	4	0	5	0	0	4	4	0	28.8	28.8	28.8	35.801	316	0	42.297	24.7	0	0	19.3	20.3	0	22928000	0	0	20302000	39189000	0	881840	0
121	H9B9S3	H9B9S3;U6KML9	tr|H9B9S3|H9B9S3_EIMTE Uncharacterized protein OS=Eimeria tenella OX=5802 PE=2 SV=1;tr|U6KML9|U6KML9_EIMTE Heat shock protein 28, putative OS=Eimeria tenella OX=5802 GN=ETH_00026340 PE=3 SV=1	Uncharacterized protein			2	7	7	7	6	7	2	7	7	1	6	7	2	7	7	1	6	7	2	7	7	1	45.5	45.5	45.5	25.985	231	0	262.11	40.3	45.5	17.7	45.5	45.5	10.4	421230000	756480000	35119000	379370000	1772700000	13638000	35103000	63040000
122	U6L6Y5	U6L6Y5;H9B9S6	tr|U6L6Y5|U6L6Y5_EIMTE Uncharacterized protein OS=Eimeria tenella OX=5802 GN=ETH_00038255 PE=4 SV=1;tr|H9B9S6|H9B9S6_EIMTE Uncharacterized protein OS=Eimeria tenella OX=5802 PE=2 SV=1	Uncharacterized protein	ETH_00038255	25256692;	2	2	2	2	0	1	0	0	2	0	0	1	0	0	2	0	0	1	0	0	2	0	22.9	22.9	22.9	10.439	96	0.0017762	11.666	0	11.5	0	0	22.9	0	0	4506300	0	0	31272000	0	0	1126600
123	U6KQP2	U6KQP2;H9B9T9	tr|U6KQP2|U6KQP2_EIMTE Carbonyl reductase, putative (Fragment) OS=Eimeria tenella OX=5802 GN=ETH_00021285 PE=3 SV=1;tr|H9B9T9|H9B9T9_EIMTE Uncharacterized protein OS=Eimeria tenella OX=5802 PE=2 SV=1	Carbonyl reductase, putative (Fragment)	ETH_00021285	25253372;	2	14	14	14	4	8	1	4	11	0	4	8	1	4	11	0	4	8	1	4	11	0	62.2	62.2	62.2	29.014	270	0	92.907	18.1	39.3	4.1	17.8	44.8	0	48345000	369390000	5422800	27282000	1001600000	0	2417300	18469000
124	H9B9V7	H9B9V7	tr|H9B9V7|H9B9V7_EIMTE Uncharacterized protein OS=Eimeria tenella OX=5802 PE=2 SV=1	Uncharacterized protein			1	1	1	1	0	1	0	0	1	0	0	1	0	0	1	0	0	1	0	0	1	0	4.3	4.3	4.3	25.963	230	0	15.981	0	4.3	0	0	4.3	0	0	16460000	0	0	0	0	0	968220
125	H9B9X0	H9B9X0;U6L1J8	tr|H9B9X0|H9B9X0_EIMTE Uncharacterized protein OS=Eimeria tenella OX=5802 PE=2 SV=1;tr|U6L1J8|U6L1J8_EIMTE Chromosome II, complete genome, related OS=Eimeria tenella OX=5802 GN=ETH_00009035 PE=4 SV=1	Uncharacterized protein			2	4	4	4	2	0	0	4	1	0	2	0	0	4	1	0	2	0	0	4	1	0	22.2	22.2	22.2	24.299	216	0	33.393	10.2	0	0	22.2	5.6	0	11105000	0	0	8962500	12797000	0	584490	0
126	H9B9X6	H9B9X6	tr|H9B9X6|H9B9X6_EIMTE Uncharacterized protein OS=Eimeria tenella OX=5802 GN=ETH_00022335 PE=2 SV=1	Uncharacterized protein	ETH_00022335	25253579;	1	2	2	2	1	1	0	1	2	0	1	1	0	1	2	0	1	1	0	1	2	0	9.6	9.6	9.6	24.061	228	0.0017575	11.592	5.7	5.7	0	5.7	9.6	0	11750000	11070000	0	2970500	21974000	0	691180	651190
127	H9B9X8	H9B9X8;U6L205	tr|H9B9X8|H9B9X8_EIMTE Uncharacterized protein OS=Eimeria tenella OX=5802 PE=2 SV=1;tr|U6L205|U6L205_EIMTE Uncharacterized protein OS=Eimeria tenella OX=5802 GN=ETH_00028340 PE=4 SV=1	Uncharacterized protein			2	2	2	2	1	1	0	2	0	0	1	1	0	2	0	0	1	1	0	2	0	0	7.2	7.2	7.2	37.44	361	0.0017007	10.983	4.2	3	0	7.2	0	0	4862400	2203100	0	5376300	0	0	270130	122390
128	H9B9Y7	H9B9Y7	tr|H9B9Y7|H9B9Y7_EIMTE Uncharacterized protein OS=Eimeria tenella OX=5802 PE=2 SV=1	Uncharacterized protein			1	2	2	2	2	1	0	2	1	0	2	1	0	2	1	0	2	1	0	2	1	0	15	15	15	21.703	193	0	12.68	15	6.2	0	15	6.2	0	9865700	4191400	0	13257000	45293000	0	1233200	523930
129	U6KT40	U6KT40;H9B9Y8	tr|U6KT40|U6KT40_EIMTE Inosine-5-monophosphate dehydrogenase OS=Eimeria tenella OX=5802 GN=ETH_00017140 PE=3 SV=1;tr|H9B9Y8|H9B9Y8_EIMTE Inosine-5-monophosphate dehydrogenase OS=Eimeria tenella OX=5802 PE=2 SV=1	Inosine-5'-monophosphate dehydrogenase (IMP dehydrogenase) (IMPD) (IMPDH) (EC 1.1.1.205)	ETH_00017140	25252573;	2	2	2	2	0	0	0	1	2	0	0	0	0	1	2	0	0	0	0	1	2	0	5.6	5.6	5.6	53.406	500	0.0017699	11.632	0	0	0	2.2	5.6	0	0	0	0	2146200	10860000	0	0	0
130	U6KQU4	U6KQU4;H9B9Y9	tr|U6KQU4|U6KQU4_EIMTE Vacuolar ATP synthase subunit e, putative OS=Eimeria tenella OX=5802 GN=ETH_00019440 PE=3 SV=1;tr|H9B9Y9|H9B9Y9_EIMTE Uncharacterized protein OS=Eimeria tenella OX=5802 PE=2 SV=1	Vacuolar ATP synthase subunit e, putative	ETH_00019440	25253017;	2	4	4	4	4	2	1	2	2	0	4	2	1	2	2	0	4	2	1	2	2	0	21	21	21	26.657	238	0	24.585	21	9.2	7.1	9.2	9.2	0	9948100	10427000	2258300	7655900	30272000	0	523590	548810
131	H9BA02	H9BA02	tr|H9BA02|H9BA02_EIMTE ADP/ATP carrier, putative OS=Eimeria tenella OX=5802 GN=ETH_00011560 PE=2 SV=1	ADP/ATP carrier, putative	ETH_00011560	25251501;	2	10	10	10	3	4	0	5	8	0	3	4	0	5	8	0	3	4	0	5	8	0	35.3	35.3	35.3	33.974	309	0	64.46	12.3	14.6	0	17.8	29.1	0	40031000	75742000	0	43386000	254830000	0	1906200	3606800
132	H9BA04	H9BA04	tr|H9BA04|H9BA04_EIMTE Triosephosphate isomerase OS=Eimeria tenella OX=5802 GN=ETH_00030905 PE=2 SV=1	Triosephosphate isomerase (EC 5.3.1.1)	ETH_00030905	25255257;	1	9	9	9	0	2	0	5	8	0	0	2	0	5	8	0	0	2	0	5	8	0	53.4	53.4	53.4	27.36	251	0	61.637	0	11.2	0	27.9	47.4	0	0	13816000	0	20961000	165720000	0	0	690800
133	H9BA06	H9BA06	tr|H9BA06|H9BA06_EIMTE 60S ribosomal protein L3, putative OS=Eimeria tenella OX=5802 GN=ETH_00022410 PE=2 SV=1	60S ribosomal protein L3, putative	ETH_00022410	25253594;	1	6	6	6	0	3	0	0	5	0	0	3	0	0	5	0	0	3	0	0	5	0	15.2	15.2	15.2	44.044	388	0	37.803	0	8.5	0	0	13.4	0	0	31808000	0	0	98910000	0	0	935530
134	H9BA08	H9BA08;U6KSS4	tr|H9BA08|H9BA08_EIMTE Uncharacterized protein OS=Eimeria tenella OX=5802 PE=2 SV=1;tr|U6KSS4|U6KSS4_EIMTE Isocitrate dehydrogenase [NADP], related OS=Eimeria tenella OX=5802 GN=ETH_00024070 PE=4 SV=1	Uncharacterized protein			3	7	7	7	0	3	0	4	5	0	0	3	0	4	5	0	0	3	0	4	5	0	15.5	15.5	15.5	59.085	529	0	43.545	0	5.7	0	9.8	10	0	0	22508000	0	7222700	76129000	0	0	548970
135	H9BA14	H9BA14	tr|H9BA14|H9BA14_EIMTE 40S ribosomal protein S3a OS=Eimeria tenella OX=5802 GN=ETH_00019425 PE=2 SV=1	40S ribosomal protein S3a	ETH_00019425	25253014;	1	11	11	11	6	6	0	2	5	0	6	6	0	2	5	0	6	6	0	2	5	0	41.5	41.5	41.5	29.35	260	0	77.517	28.1	23.8	0	10	23.8	0	149160000	147440000	0	22838000	200120000	0	6485200	6410300
136	H9BA21	H9BA21;U6KU10	tr|H9BA21|H9BA21_EIMTE Uncharacterized protein OS=Eimeria tenella OX=5802 PE=2 SV=1;tr|U6KU10|U6KU10_EIMTE Uncharacterized protein OS=Eimeria tenella OX=5802 GN=ETH_00035815 PE=4 SV=1	Uncharacterized protein			2	7	7	7	5	5	2	6	7	0	5	5	2	6	7	0	5	5	2	6	7	0	38.6	38.6	38.6	27.498	246	0	51.211	31.3	29.3	14.6	35	38.6	0	65216000	168870000	10988000	122310000	618100000	0	5016600	12990000
137	U6KL85	U6KL85;H9BA31	tr|U6KL85|U6KL85_EIMTE Gbp1p protein, putative OS=Eimeria tenella OX=5802 GN=ETH_00005075 PE=4 SV=1;tr|H9BA31|H9BA31_EIMTE Uncharacterized protein OS=Eimeria tenella OX=5802 PE=2 SV=1	Gbp1p protein, putative	ETH_00005075	25250223;	2	3	3	3	1	1	1	3	1	0	1	1	1	3	1	0	1	1	1	3	1	0	18.2	18.2	18.2	20.722	192	0	22.647	5.2	5.2	9.4	18.2	5.2	0	44099000	7408600	4875200	58458000	10818000	0	2756200	463040
138	U6KS65	U6KS65;H9BA34	tr|U6KS65|U6KS65_EIMTE Uncharacterized protein OS=Eimeria tenella OX=5802 GN=ETH_00021440 PE=4 SV=1;tr|H9BA34|H9BA34_EIMTE Uncharacterized protein OS=Eimeria tenella OX=5802 PE=2 SV=1	Uncharacterized protein	ETH_00021440	25253403;	2	1	1	1	0	0	0	0	1	0	0	0	0	0	1	0	0	0	0	0	1	0	4.1	4.1	4.1	53.831	491	0.0016313	7.4436	0	0	0	0	4.1	0	0	0	0	0	12781000	0	0	0
139	H9BA37	H9BA37	tr|H9BA37|H9BA37_EIMTE Succinate--CoA ligase [ADP-forming] subunit alpha, mitochondrial OS=Eimeria tenella OX=5802 PE=2 SV=1	Succinate--CoA ligase [ADP-forming] subunit alpha, mitochondrial (EC 6.2.1.5) (Succinyl-CoA synthetase subunit alpha) (SCS-alpha)			2	3	3	3	0	2	0	2	2	0	0	2	0	2	2	0	0	2	0	2	2	0	12.5	12.5	12.5	34.174	329	0	19.411	0	8.5	0	7.6	8.8	0	0	21768000	0	5492100	74521000	0	0	1088400
140	U6L092	U6L092;H9BA39	tr|U6L092|U6L092_EIMTE Sedoheptulose-1,7 bisphosphatase, putative OS=Eimeria tenella OX=5802 GN=ETH_00006865 PE=3 SV=1;tr|H9BA39|H9BA39_EIMTE Uncharacterized protein OS=Eimeria tenella OX=5802 PE=2 SV=1	Sedoheptulose-1,7 bisphosphatase, putative	ETH_00006865	25250575;	2	1	1	1	0	0	0	1	0	0	0	0	0	1	0	0	0	0	0	1	0	0	3.1	3.1	3.1	34.81	322	0.0015385	6.744	0	0	0	3.1	0	0	0	0	0	4061000	0	0	0	0
141	U6KTC3	U6KTC3;H9BA52	tr|U6KTC3|U6KTC3_EIMTE Myosin light chain TgMLC1, putative OS=Eimeria tenella OX=5802 GN=ETH_00007370 PE=4 SV=1;tr|H9BA52|H9BA52_EIMTE Uncharacterized protein OS=Eimeria tenella OX=5802 PE=2 SV=1	Myosin light chain TgMLC1, putative	ETH_00007370	25250676;	2	4	4	4	3	0	0	4	1	0	3	0	0	4	1	0	3	0	0	4	1	0	22.7	22.7	22.7	22.888	203	0	25.088	17.7	0	0	22.7	4.9	0	32831000	0	0	34832000	12943000	0	3647900	0
142	H9BA59	H9BA59;U6KJA7	tr|H9BA59|H9BA59_EIMTE Uncharacterized protein OS=Eimeria tenella OX=5802 PE=2 SV=1;tr|U6KJA7|U6KJA7_EIMTE Uncharacterized protein OS=Eimeria tenella OX=5802 GN=ETH_00030235 PE=4 SV=1	Uncharacterized protein			2	2	2	2	2	0	0	1	0	0	2	0	0	1	0	0	2	0	0	1	0	0	14.6	14.6	14.6	36.597	322	0	13.151	14.6	0	0	5.9	0	0	8352500	0	0	0	0	0	491320	0
143	H9BA61	H9BA61	tr|H9BA61|H9BA61_EIMTE GRA9 protein, putative OS=Eimeria tenella OX=5802 GN=ETH_00028350 PE=2 SV=1	GRA9 protein, putative	ETH_00028350	25254763;	1	4	4	4	0	2	0	2	3	0	0	2	0	2	3	0	0	2	0	2	3	0	26.2	26.2	26.2	29.037	271	0	28.863	0	14.8	0	14.8	16.2	0	0	18722000	0	7328600	187460000	0	0	1337300
144	H9BA63	H9BA63	tr|H9BA63|H9BA63_EIMTE SCP-like domain-containing protein, putative OS=Eimeria tenella OX=5802 GN=ETH_00002020 PE=2 SV=1	SCP-like domain-containing protein, putative	ETH_00002020	25249619;	1	2	2	2	1	2	0	1	0	0	1	2	0	1	0	0	1	2	0	1	0	0	11.1	11.1	11.1	28.742	270	0	13.574	6.3	11.1	0	4.8	0	0	11532000	12888000	0	2014300	0	0	1048400	1171700
145	U6KZB1	U6KZB1;H9BA65	tr|U6KZB1|U6KZB1_EIMTE Uncharacterized protein OS=Eimeria tenella OX=5802 GN=ETH_00002200 PE=4 SV=1;tr|H9BA65|H9BA65_EIMTE Uncharacterized protein OS=Eimeria tenella OX=5802 PE=2 SV=1	Uncharacterized protein	ETH_00002200	25249655;	2	2	2	2	0	0	0	0	2	0	0	0	0	0	2	0	0	0	0	0	2	0	6.2	6.2	6.2	44.888	401	0	13.716	0	0	0	0	6.2	0	0	0	0	0	16758000	0	0	0
146	H9BA70	H9BA70	tr|H9BA70|H9BA70_EIMTE Actin, putative OS=Eimeria tenella OX=5802 GN=ETH_00009555 PE=2 SV=1	Actin, putative	ETH_00009555	25251107;	1	16	16	16	11	11	3	12	11	2	11	11	3	12	11	2	11	11	3	12	11	2	52.1	52.1	52.1	42.027	376	0	134.6	36.7	38.6	12.2	41	39.9	8.2	574540000	2131900000	95285000	513800000	4294400000	28799000	22098000	81996000
147	H9BA74	H9BA74	tr|H9BA74|H9BA74_EIMTE Elongation factor 1-alpha OS=Eimeria tenella OX=5802 GN=ETH_00010290 PE=2 SV=1	Elongation factor 1-alpha	ETH_00010290	25251253;	2	19	19	19	8	13	4	11	18	5	8	13	4	11	18	5	8	13	4	11	18	5	54.9	54.9	54.9	49.101	450	0	164.01	25.1	34	7.8	36	53.3	10.4	361270000	2008600000	354280000	280190000	5698100000	392590000	11654000	64795000
148	O43980	O43980;U6KHC5	sp|O43980|M1PAS_EIMTE Mannitol-1-phosphatase OS=Eimeria tenella OX=5802 PE=1 SV=1;tr|U6KHC5|U6KHC5_EIMTE Mannitol-1-phosphatase OS=Eimeria tenella OX=5802 GN=ETH_00027300 PE=4 SV=1	Mannitol-1-phosphatase (M1Pase) (EC 3.1.3.22)			2	2	2	2	0	0	0	0	2	0	0	0	0	0	2	0	0	0	0	0	2	0	12.9	12.9	12.9	34.736	309	0	19.992	0	0	0	0	12.9	0	0	0	0	0	29434000	0	0	0
149	U6KKY2	U6KKY2;O96436	tr|U6KKY2|U6KKY2_EIMTE 14-3-3 protein OS=Eimeria tenella OX=5802 GN=ETH_00007980 PE=3 SV=1;sp|O96436|1433_EIMTE 14-3-3 protein OS=Eimeria tenella OX=5802 PE=2 SV=1	14-3-3 protein	ETH_00007980	25250798;	2	17	17	17	8	14	4	12	12	2	8	14	4	12	12	2	8	14	4	12	12	2	62.5	62.5	62.5	31.66	277	0	323.31	36.8	60.3	17.3	51.6	51.6	10.1	332190000	1163300000	20722000	334740000	2177300000	13960000	13287000	46532000
150	O96437	O96437	tr|O96437|O96437_EIMTE Mannitol-1-phosphate dehydrogenase OS=Eimeria tenella OX=5802 GN=M1PDH PE=2 SV=1	Mannitol-1-phosphate dehydrogenase	M1PDH		2	7	1	1	2	1	0	3	5	0	1	0	0	0	1	0	1	0	0	0	1	0	13.1	1.8	1.8	67.344	617	0.0030075	6.6692	3.6	1.8	0	6.6	8.3	0	15539000	0	0	0	0	0	408910	0
151	U6L6D9	U6L6D9;P15744;A0A220NKL4	tr|U6L6D9|U6L6D9_EIMTE Sporozoite antigen OS=Eimeria tenella OX=5802 GN=ETH_00001920 PE=4 SV=1;sp|P15744|ANSP_EIMTE Sporozoite antigen OS=Eimeria tenella OX=5802 PE=2 SV=2;tr|A0A220NKL4|A0A220NKL4_EIMTE SO7 (Fragment) OS=Eimeria tenella OX=5802 PE=2 SV=1	Sporozoite antigen	ETH_00001920	25249599;	3	13	13	13	11	11	7	11	12	7	11	11	7	11	12	7	11	11	7	11	12	7	80.1	80.1	80.1	22.369	216	0	323.31	74.1	74.1	49.5	73.1	76.4	34.3	2788300000	4737300000	907420000	1683100000	10228000000	1071600000	164020000	278660000
152	Q07600	Q07600;U6L4G7;Q24937	tr|Q07600|Q07600_EIMTE Transhydrogenase OS=Eimeria tenella OX=5802 GN=7B2 PE=4 SV=1;tr|U6L4G7|U6L4G7_EIMTE Transhydrogenase, putative OS=Eimeria tenella OX=5802 GN=ETH_00023100 PE=4 SV=1;tr|Q24937|Q24937_EIMTE Transhydrogenase (Fragment) OS=Eimeria tenella	Transhydrogenase	7B2		3	34	34	34	30	22	8	28	28	4	30	22	8	28	28	4	30	22	8	28	28	4	39.9	39.9	39.9	108.38	1023	0	323.31	37	25.7	9.6	33.5	32.9	5	4039900000	2469100000	406680000	2240700000	5821700000	75437000	93952000	57421000
153	U6KWT0	U6KWT0;Q6TQE9;Q24929;Q3HNM4;Q68NI3	tr|U6KWT0|U6KWT0_EIMTE Os07g0515100 protein, related OS=Eimeria tenella OX=5802 GN=ETH_00024540 PE=4 SV=1;tr|Q6TQE9|Q6TQE9_EIMTE Calmodulin-domain protein kinase (Fragment) OS=Eimeria tenella OX=5802 PE=2 SV=1;tr|Q24929|Q24929_EIMTE Calmodulin-domain prote	Os07g0515100 protein, related	ETH_00024540	25254020;	5	4	4	3	0	0	0	4	2	0	0	0	0	4	2	0	0	0	0	3	2	0	9.3	9.3	7.5	50.645	442	0	24.226	0	0	0	9.3	5.4	0	0	0	0	8755300	0	0	0	0
154	Q24935	Q24935;U6KR86	tr|Q24935|Q24935_EIMTE Organellar heat shock protein OS=Eimeria tenella OX=5802 GN=hsp70 PE=2 SV=1;tr|U6KR86|U6KR86_EIMTE Organellar heat shock protein OS=Eimeria tenella OX=5802 GN=ETH_00019510 PE=3 SV=1	Organellar heat shock protein	hsp70		4	11	11	11	2	4	0	5	6	0	2	4	0	5	6	0	2	4	0	5	6	0	23.3	23.3	23.3	73.026	677	0	69.975	5.5	7.8	0	10	12.6	0	6458200	23008000	0	14783000	78099000	0	124200	442470
155	U6KL24	U6KL24;Q27380	tr|U6KL24|U6KL24_EIMTE Tubulin beta chain OS=Eimeria tenella OX=5802 GN=ETH_00002520 PE=3 SV=1;sp|Q27380|TBB_EIMTE Tubulin beta chain OS=Eimeria tenella OX=5802 PE=2 SV=1	Tubulin beta chain	ETH_00002520	25249719;	4	19	19	19	8	6	0	12	13	0	8	6	0	12	13	0	8	6	0	12	13	0	57.2	57.2	57.2	49.953	449	0	180.83	20.5	16.5	0	34.5	42.1	0	278920000	57903000	0	284850000	1123500000	0	12678000	2631900
156	Q2MJS6	Q2MJS6;U6L292	tr|Q2MJS6|Q2MJS6_EIMTE Rhomboid-like protein OS=Eimeria tenella OX=5802 PE=2 SV=1;tr|U6L292|U6L292_EIMTE Rhomboid-like protein OS=Eimeria tenella OX=5802 GN=ETH_00032220 PE=3 SV=1	Rhomboid-like protein (EC 3.4.21.-)			2	6	6	5	5	5	1	5	5	1	5	5	1	5	5	1	5	4	1	5	4	1	22.6	22.6	20.2	28.348	257	0	44.2	20.2	19.8	2.7	20.2	19.8	2.7	328670000	210040000	0	128360000	741520000	0	32867000	21004000
157	Q3HNM5	Q3HNM5;U6LC99	tr|Q3HNM5|Q3HNM5_EIMTE Calmodulin-like domain protein kinase isoform 2 OS=Eimeria tenella OX=5802 PE=2 SV=1;tr|U6LC99|U6LC99_EIMTE Calmodulin-like domain protein kinase isoform 2 OS=Eimeria tenella OX=5802 GN=ETH_00033170 PE=4 SV=1	Calmodulin-like domain protein kinase isoform 2			2	4	3	3	1	1	0	2	0	0	1	1	0	1	0	0	1	1	0	1	0	0	7.9	6.4	6.4	59.763	530	0	17.281	1.5	2.8	0	3.6	0	0	3054900	0	0	1165200	0	0	72736	0
158	U6KPI6	U6KPI6;Q564H1	tr|U6KPI6|U6KPI6_EIMTE Membrane-associated calcum-binding protein, related, putative OS=Eimeria tenella OX=5802 GN=ETH_00009450 PE=4 SV=1;tr|Q564H1|Q564H1_EIMTE Putative calcium binding protein OS=Eimeria tenella OX=5802 GN=cab PE=2 SV=1	Membrane-associated calcum-binding protein, related, putative	ETH_00009450	25251091;	2	6	6	6	1	1	0	3	4	0	1	1	0	3	4	0	1	1	0	3	4	0	28	28	28	33.482	304	0	36.728	5.6	5.6	0	10.5	23	0	3173200	5225900	0	5047600	68525000	0	144240	237540
159	Q5EY88	Q5EY88	tr|Q5EY88|Q5EY88_EIMTE Large subunit ribosomal protein L23 OS=Eimeria tenella OX=5802 GN=RPL23 PE=2 SV=1	Large subunit ribosomal protein L23	RPL23 ETH_00024285	25253969;	1	3	3	3	1	2	0	0	3	0	1	2	0	0	3	0	1	2	0	0	3	0	30.9	30.9	30.9	14.825	139	0	19.861	10.8	16.5	0	0	30.9	0	6421100	35969000	0	0	210760000	0	583730	3269900
160	U6KUS0	U6KUS0;Q5IFI5	tr|U6KUS0|U6KUS0_EIMTE Profilin OS=Eimeria tenella OX=5802 GN=ETH_00010645 PE=3 SV=1;tr|Q5IFI5|Q5IFI5_EIMTE Profilin OS=Eimeria tenella OX=5802 PE=2 SV=1	Profilin	ETH_00010645	25251323;	2	8	8	8	4	6	1	6	8	0	4	6	1	6	8	0	4	6	1	6	8	0	54.4	54.4	54.4	18.416	169	0	63.516	36.1	47.9	8.3	47.3	54.4	0	32944000	165960000	4176100	40332000	514360000	0	2745400	13830000
161	Q70CC9	Q70CC9;A6YRZ5	tr|Q70CC9|Q70CC9_EIMTE SAG family member (Sag14) OS=Eimeria tenella OX=5802 GN=sag14 PE=2 SV=1;tr|A6YRZ5|A6YRZ5_EIMTE Surface antigen 14 OS=Eimeria tenella OX=5802 PE=2 SV=1	SAG family member (Sag14) (Surface antigen 14)	sag14 ETH_00013180	25251803;	2	5	5	5	3	3	0	5	2	0	3	3	0	5	2	0	3	3	0	5	2	0	27.2	27.2	27.2	27.924	265	0	31.656	14.3	15.1	0	27.2	10.6	0	16295000	31208000	0	32636000	41257000	0	1253400	2400600
162	Q70CD1	Q70CD1	tr|Q70CD1|Q70CD1_EIMTE SAG family member (Sag13) OS=Eimeria tenella OX=5802 GN=sag13 PE=2 SV=1	SAG family member (Sag13) (Surface antigen 13)	sag13 ETH_00013178	25251802;	3	10	10	10	5	9	4	8	8	1	5	9	4	8	8	1	5	9	4	8	8	1	56.3	56.3	56.3	27.371	263	0	233.12	31.9	50.2	24.3	47.9	47.9	4.9	238330000	386040000	81114000	261230000	900500000	37014000	15888000	25736000
163	Q70CD6	Q70CD6	tr|Q70CD6|Q70CD6_EIMTE SAG family member (Sag11) OS=Eimeria tenella OX=5802 GN=sag11 PE=2 SV=1	SAG family member (Sag11) (Surface antigen 11)	sag11 ETH_00035030	25256047;	1	3	3	3	0	1	0	0	3	0	0	1	0	0	3	0	0	1	0	0	3	0	16.3	16.3	16.3	27.931	263	0	18.782	0	5.3	0	0	16.3	0	0	11576000	0	0	58680000	0	0	771720
164	Q8T7J7	Q8T7J7	tr|Q8T7J7|Q8T7J7_EIMTE Histone H3 OS=Eimeria tenella OX=5802 GN=H3 PE=2 SV=1	Histone H3	H3 ETH_00016640	25252482;	1	2	2	2	2	2	0	2	0	0	2	2	0	2	0	0	2	2	0	2	0	0	11.8	11.8	11.8	15.354	136	0.0017857	11.71	11.8	11.8	0	11.8	0	0	311380000	78816000	0	90068000	0	0	34598000	8757400
165	U6KWE1	U6KWE1;Q8T7J8	tr|U6KWE1|U6KWE1_EIMTE Histone H4 OS=Eimeria tenella OX=5802 GN=ETH_00028080 PE=3 SV=1;sp|Q8T7J8|H4_EIMTE Histone H4 OS=Eimeria tenella OX=5802 PE=3 SV=3	Histone H4	ETH_00028080	25254709;	2	5	5	5	5	4	1	5	4	0	5	4	1	5	4	0	5	4	1	5	4	0	50.5	50.5	50.5	11.439	103	0	112.19	50.5	38.8	11.7	50.5	38.8	0	7489700000	282850000	8474700	3468700000	367630000	0	1248300000	47142000
166	Q967Y7	Q967Y7	sp|Q967Y7|RLA0_EIMTE 60S acidic ribosomal protein P0 OS=Eimeria tenella OX=5802 PE=2 SV=1	60S acidic ribosomal protein P0			1	5	5	2	2	4	0	2	5	0	2	4	0	2	5	0	1	1	0	0	2	0	22.9	22.9	9.6	33.272	314	0	38.848	7.6	16.9	0	8	22.9	0	6441800	54020000	0	7100600	209290000	0	357880	3001100
167	Q967Y8	Q967Y8;D1MIA1;U6KSV9	sp|Q967Y8|ENO_EIMTE Enolase OS=Eimeria tenella OX=5802 GN=ENO PE=2 SV=1;tr|D1MIA1|D1MIA1_EIMTE Enolase OS=Eimeria tenella OX=5802 PE=2 SV=1;tr|U6KSV9|U6KSV9_EIMTE Enolase 2, putative OS=Eimeria tenella OX=5802 GN=ETH_00024910 PE=3 SV=1	Enolase (EC 4.2.1.11) (2-phospho-D-glycerate hydro-lyase) (2-phosphoglycerate dehydratase)	ENO		3	20	20	20	9	11	1	9	17	0	9	11	1	9	17	0	9	11	1	9	17	0	50.1	50.1	50.1	47.974	445	0	162.57	25.8	31.7	1.8	25.2	42.7	0	145180000	671270000	0	114980000	1838800000	0	4148100	19179000
168	Q9GN67	Q9GN67	tr|Q9GN67|Q9GN67_EIMTE Aspartyl proteinase (Eimepsin) OS=Eimeria tenella OX=5802 GN=eimepsin PE=2 SV=1	Aspartyl proteinase (Eimepsin)	eimepsin		2	15	15	15	13	12	7	12	14	0	13	12	7	12	14	0	13	12	7	12	14	0	44.4	44.4	44.4	50.373	468	0	323.31	37.2	36.1	19.9	35	42.9	0	1266800000	1903700000	142820000	494240000	7230600000	0	46919000	70508000
169	Q9U966	Q9U966	tr|Q9U966|Q9U966_EIMTE Micronemal protein MIC4, related OS=Eimeria tenella OX=5802 GN=mic-5 PE=1 SV=1	Micronemal protein MIC4, related (Microneme protein 5)	mic-5 ETH_00021655	25253446;	3	34	34	34	15	21	21	26	27	9	15	21	21	26	27	9	15	21	21	26	27	9	48.7	48.7	48.7	100.41	932	0	323.31	26.1	32.6	31.1	41.1	41	10.9	263270000	1142400000	1959300000	365280000	3299200000	824610000	4113700	17850000
170	U6KXC3	U6KXC3;Q9UAR9;Q9UAS1;Q24936;C1KAC7;Q9UAS0;O96994	tr|U6KXC3|U6KXC3_EIMTE Microneme protein Etmic-2 OS=Eimeria tenella OX=5802 GN=MIC2 PE=2 SV=1;tr|Q9UAR9|Q9UAR9_EIMTE Microneme protein Etmic-2 OS=Eimeria tenella OX=5802 PE=4 SV=1;tr|Q9UAS1|Q9UAS1_EIMTE Microneme protein Etmic-2 OS=Eimeria tenella OX=5802	Microneme protein Etmic-2 (Microneme protein-2)	MIC2 ETH_00006930	25250588;	7	12	12	12	8	10	5	11	10	3	8	10	5	11	10	3	8	10	5	11	10	3	46.8	46.8	46.8	35.086	342	0	165.19	39.8	43	27.5	46.8	43	16.4	681760000	338170000	954820000	875140000	545670000	411900000	48697000	24155000
180	U6KG46	U6KG46	tr|U6KG46|U6KG46_EIMTE Trans-2,3-enoyl-CoA reductase, putative OS=Eimeria tenella OX=5802 GN=ETH_00005015 PE=4 SV=1	Trans-2,3-enoyl-CoA reductase, putative	ETH_00005015	25250211;	1	2	2	2	2	1	0	1	2	0	2	1	0	1	2	0	2	1	0	1	2	0	8.7	8.7	8.7	35.01	298	0	14.854	8.7	3	0	3	8.7	0	6242000	7249600	0	1172300	26546000	0	390120	453100
181	U6KG55	U6KG55	tr|U6KG55|U6KG55_EIMTE Protein transport protein Sec61 alpha subunit isoform 1, putative OS=Eimeria tenella OX=5802 GN=ETH_00005065 PE=3 SV=1	Protein transport protein Sec61 alpha subunit isoform 1, putative	ETH_00005065	25250221;	1	4	4	4	1	3	0	2	1	0	1	3	0	2	1	0	1	3	0	2	1	0	6.9	6.9	6.9	62.236	565	0	25.556	1.8	5.3	0	3.4	1.6	0	5375800	34509000	0	6202000	34584000	0	215030	1380400
182	U6KG78	U6KG78	tr|U6KG78|U6KG78_EIMTE Rhoptry kinase family protein ROP17, putative OS=Eimeria tenella OX=5802 GN=ETH_00005190 PE=4 SV=1	Rhoptry kinase family protein ROP17, putative	ETH_00005190	25250246;	1	5	5	5	2	0	2	4	0	0	2	0	2	4	0	0	2	0	2	4	0	0	11.7	11.7	11.7	73.103	665	0	33.107	6	0	5.3	9.6	0	0	11427000	0	18257000	13473000	0	0	336080	0
183	U6KGF3	U6KGF3	tr|U6KGF3|U6KGF3_EIMTE Uncharacterized protein OS=Eimeria tenella OX=5802 GN=ETH_00012915 PE=4 SV=1	Uncharacterized protein	ETH_00012915	25251750;	1	4	4	4	0	3	0	1	3	0	0	3	0	1	3	0	0	3	0	1	3	0	10.7	10.7	10.7	64.195	587	0	35.812	0	8.2	0	3.6	8	0	0	24952000	0	1500400	61247000	0	0	779760
184	U6KGK1	U6KGK1	tr|U6KGK1|U6KGK1_EIMTE Acid phosphatase, putative OS=Eimeria tenella OX=5802 GN=ETH_00005385 PE=4 SV=1	Acid phosphatase, putative	ETH_00005385	25250285;	1	4	4	4	2	1	0	4	0	0	2	1	0	4	0	0	2	1	0	4	0	0	15.3	15.3	15.3	43.596	399	0	26.092	8.5	3.8	0	15.3	0	0	26272000	3162800	0	40814000	0	0	1142200	137510
185	U6KGN5	U6KGN5	tr|U6KGN5|U6KGN5_EIMTE MGC89823 protein, related OS=Eimeria tenella OX=5802 GN=ETH_00013290 PE=3 SV=1	MGC89823 protein, related	ETH_00013290	25251825;	1	5	5	5	5	1	0	5	2	0	5	1	0	5	2	0	5	1	0	5	2	0	55.7	55.7	55.7	9.8737	88	0	37.364	55.7	17	0	55.7	28.4	0	481700000	7533500	0	161310000	29206000	0	80283000	1255600
186	U6KGQ6	U6KGQ6	tr|U6KGQ6|U6KGQ6_EIMTE Inner membrane complex protein IMC3, putative OS=Eimeria tenella OX=5802 GN=ETH_00012960 PE=4 SV=1	Inner membrane complex protein IMC3, putative	ETH_00012960	25251759;	1	5	5	5	0	2	0	0	5	0	0	2	0	0	5	0	0	2	0	0	5	0	14.1	14.1	14.1	61.28	569	0	57.783	0	6	0	0	14.1	0	0	17568000	0	0	421960000	0	0	732010
187	U6KH06	U6KH06	tr|U6KH06|U6KH06_EIMTE 40S ribosomal protein S7 OS=Eimeria tenella OX=5802 GN=ETH_00022975 PE=3 SV=1	40S ribosomal protein S7	ETH_00022975	25253707;	1	8	8	8	7	3	0	6	3	0	7	3	0	6	3	0	7	3	0	6	3	0	53.8	53.8	53.8	22.347	195	0	55.429	49.7	21.5	0	44.6	14.9	0	448880000	24016000	0	79344000	90171000	0	32063000	1715400
188	U6KH26	U6KH26	tr|U6KH26|U6KH26_EIMTE Uncharacterized protein OS=Eimeria tenella OX=5802 GN=ETH_00025345 PE=4 SV=1	Uncharacterized protein	ETH_00025345	25254179;	2	37	37	37	10	20	4	4	37	1	10	20	4	4	37	1	10	20	4	4	37	1	62.7	62.7	62.7	65.75	573	0	323.31	23	46.8	9.6	11.5	62.7	1.9	116830000	3947200000	57537000	13644000	156140000000	7159600	3540400	119610000
189	U6KH66	U6KH66	tr|U6KH66|U6KH66_EIMTE Rhoptry kinase family protein ROP25, putative OS=Eimeria tenella OX=5802 GN=ETH_00027700 PE=4 SV=1	Rhoptry kinase family protein ROP25, putative	ETH_00027700	25254633;	1	10	10	10	6	3	8	7	1	1	6	3	8	7	1	1	6	3	8	7	1	1	20.1	20.1	20.1	71.309	671	0	71.208	13.7	5.5	17.6	12.2	1.9	2.7	120300000	18777000	271100000	102930000	8817500	26229000	3084500	481450
190	U6KH88	U6KH88	tr|U6KH88|U6KH88_EIMTE Mitochondrial-processing peptidase alpha subunit, putative OS=Eimeria tenella OX=5802 GN=ETH_00032950 PE=4 SV=1	Mitochondrial-processing peptidase alpha subunit, putative	ETH_00032950	25255656;	2	4	4	4	2	1	0	2	2	0	2	1	0	2	2	0	2	1	0	2	2	0	8.4	8.4	8.4	62.774	572	0	24.377	4.4	2.3	0	4	4.4	0	14007000	6623100	0	16588000	24977000	0	389100	183980
191	U6KH89	U6KH89	tr|U6KH89|U6KH89_EIMTE Uncharacterized protein OS=Eimeria tenella OX=5802 GN=ETH_00002005 PE=4 SV=1	Uncharacterized protein	ETH_00002005	25249616;	1	4	4	4	0	0	0	0	4	0	0	0	0	0	4	0	0	0	0	0	4	0	6.6	6.6	6.6	121.64	1096	0	28.952	0	0	0	0	6.6	0	0	0	0	0	74558000	0	0	0
192	U6KHD6	U6KHD6	tr|U6KHD6|U6KHD6_EIMTE Proteasome subunit alpha type OS=Eimeria tenella OX=5802 GN=ETH_00021820 PE=3 SV=1	Proteasome subunit alpha type (EC 3.4.25.1)	ETH_00021820	25253479;	1	7	7	7	3	5	0	3	4	0	3	5	0	3	4	0	3	5	0	3	4	0	34	34	34	27.478	259	0	45.823	16.6	25.5	0	14.3	16.6	0	13111000	30495000	0	12365000	51950000	0	819410	1905900
193	U6KHE5	U6KHE5	tr|U6KHE5|U6KHE5_EIMTE Uncharacterized protein OS=Eimeria tenella OX=5802 GN=ETH_00006390 PE=4 SV=1	Uncharacterized protein	ETH_00006390	25250483;	1	1	1	1	0	1	0	1	1	0	0	1	0	1	1	0	0	1	0	1	1	0	0.6	0.6	0.6	157.52	1442	0.0016611	8.1579	0	0.6	0	0.6	0.6	0	0	41774000	0	1680900	114640000	0	0	459050
194	U6KHF6	U6KHF6	tr|U6KHF6|U6KHF6_EIMTE Uncharacterized protein OS=Eimeria tenella OX=5802 GN=ETH_00006440 PE=4 SV=1	Uncharacterized protein	ETH_00006440	25250493;	1	2	2	2	0	0	0	1	1	0	0	0	0	1	1	0	0	0	0	1	1	0	18.8	18.8	18.8	17.724	160	0.0017513	11.56	0	0	0	12.5	6.2	0	0	0	0	1170600	3278300	0	0	0
195	U6KHG0	U6KHG0	tr|U6KHG0|U6KHG0_EIMTE SAG family member OS=Eimeria tenella OX=5802 GN=ETH_00001975 PE=4 SV=1	SAG family member	ETH_00001975	25249610;	1	3	3	3	1	2	0	1	3	0	1	2	0	1	3	0	1	2	0	1	3	0	15.3	15.3	15.3	24.268	235	0	18.794	4.7	10.2	0	4.7	15.3	0	3364000	17103000	0	2595800	72385000	0	280330	1425200
196	U6KHJ1	U6KHJ1	tr|U6KHJ1|U6KHJ1_EIMTE Uncharacterized protein OS=Eimeria tenella OX=5802 GN=ETH_00030930 PE=4 SV=1	Uncharacterized protein	ETH_00030930	25255262;	1	9	9	9	5	4	3	6	5	2	5	4	3	6	5	2	5	4	3	6	5	2	23.8	23.8	23.8	58.197	568	0	84.768	16.5	9	5.6	18.7	11.4	3.3	777920000	638320000	1132000000	387270000	3129700000	484940000	27783000	22797000
197	U6KHM1	U6KHM1	tr|U6KHM1|U6KHM1_EIMTE Phosphoglucomutase, putative OS=Eimeria tenella OX=5802 GN=ETH_00002590 PE=4 SV=1	Phosphoglucomutase, putative	ETH_00002590	25249733;	1	1	1	1	0	0	1	0	1	0	0	0	1	0	1	0	0	0	1	0	1	0	5.2	5.2	5.2	35.566	329	0.008658	6.4321	0	0	5.2	0	5.2	0	0	0	0	0	14869000	0	0	0
198	U6KHS9	U6KHS9	tr|U6KHS9|U6KHS9_EIMTE RAS small GTpase, putative OS=Eimeria tenella OX=5802 GN=ETH_00002120 PE=4 SV=1	RAS small GTpase, putative	ETH_00002120	25249639;	1	9	9	9	3	3	0	3	6	0	3	3	0	3	6	0	3	3	0	3	6	0	51	51	51	22.816	204	0	58.008	15.7	14.7	0	19.6	34.8	0	41163000	60724000	0	13367000	140560000	0	1960100	2891600
199	U6KHT3	U6KHT3	tr|U6KHT3|U6KHT3_EIMTE Uncharacterized protein OS=Eimeria tenella OX=5802 GN=ETH_00001520 PE=4 SV=1	Uncharacterized protein	ETH_00001520	25249519;	1	8	8	8	0	0	4	0	0	8	0	0	4	0	0	8	0	0	4	0	0	8	9.1	9.1	9.1	139.74	1212	0	65.833	0	0	5.4	0	0	9.1	0	0	32630000	0	0	122920000	0	0
200	U6KHV0	U6KHV0;C8TE08	tr|U6KHV0|U6KHV0_EIMTE Rab2 gtpase, putative OS=Eimeria tenella OX=5802 GN=ETH_00001620 PE=4 SV=1;tr|C8TE08|C8TE08_EIMTE Rab2 gtpase, putative OS=Eimeria tenella OX=5802 GN=contig5194.tmp0001 PE=4 SV=1	Rab2 gtpase, putative	ETH_00001620	25249539;	2	4	4	3	0	3	0	1	3	0	0	3	0	1	3	0	0	2	0	1	2	0	3.7	3.7	2.9	167.27	1577	0	24.912	0	2.9	0	0.8	2.5	0	0	20386000	0	2038300	45374000	0	0	245610
201	U6KHY5	U6KHY5	tr|U6KHY5|U6KHY5_EIMTE Proteophosphoglycan ppg1, related, related OS=Eimeria tenella OX=5802 GN=ETH_00012500 PE=4 SV=1	Proteophosphoglycan ppg1, related, related	ETH_00012500	25251667;	1	7	7	7	1	3	1	1	6	0	1	3	1	1	6	0	1	3	1	1	6	0	18.8	18.8	18.8	57.823	521	0	59.948	2.7	6.7	2.7	2.7	17.1	0	9494700	140810000	7717200	5431600	339550000	0	791220	11734000
202	U6KI46	U6KI46	tr|U6KI46|U6KI46_EIMTE Hypoxanthine phosphoribosyltransferase OS=Eimeria tenella OX=5802 GN=ETH_00001615 PE=3 SV=1	Hypoxanthine phosphoribosyltransferase (EC 2.4.2.8)	ETH_00001615	25249538;	1	4	4	4	0	2	0	1	3	0	0	2	0	1	3	0	0	2	0	1	3	0	24.6	24.6	24.6	25.511	224	0	24.815	0	12.5	0	7.1	17.4	0	0	61428000	0	4256700	141870000	0	0	3839200
203	U6KI47	U6KI47	tr|U6KI47|U6KI47_EIMTE Uncharacterized protein OS=Eimeria tenella OX=5802 GN=ETH_00026960 PE=4 SV=1	Uncharacterized protein	ETH_00026960	25254488;	1	2	2	2	1	0	0	1	1	0	1	0	0	1	1	0	1	0	0	1	1	0	5.5	5.5	5.5	43.018	383	0	12.455	3.1	0	0	3.1	2.3	0	37089000	0	0	4197200	29867000	0	2060500	0
204	U6KI52	U6KI52	tr|U6KI52|U6KI52_EIMTE Aspartyl aminopeptidase, putative OS=Eimeria tenella OX=5802 GN=ETH_00026985 PE=3 SV=1	Aspartyl aminopeptidase, putative	ETH_00026985	25254493;	1	1	1	1	0	0	0	0	1	0	0	0	0	0	1	0	0	0	0	0	1	0	3.3	3.3	3.3	53.679	484	0.0015949	7.2029	0	0	0	0	3.3	0	0	0	0	0	0	0	0	0
205	U6KIB4	U6KIB4	tr|U6KIB4|U6KIB4_EIMTE 1-acyl-sn-glycerol-3-phosphate acyltransferase, putative OS=Eimeria tenella OX=5802 GN=ETH_00026805 PE=4 SV=1	1-acyl-sn-glycerol-3-phosphate acyltransferase, putative	ETH_00026805	25254457;	1	1	1	1	0	0	0	0	1	0	0	0	0	0	1	0	0	0	0	0	1	0	4.2	4.2	4.2	31.66	284	0.0094595	6.1342	0	0	0	0	4.2	0	0	0	0	0	6783200	0	0	0
206	U6KIB8	U6KIB8	tr|U6KIB8|U6KIB8_EIMTE Uncharacterized protein OS=Eimeria tenella OX=5802 GN=ETH_00026830 PE=4 SV=1	Uncharacterized protein	ETH_00026830	25254462;	1	2	2	2	1	0	0	0	1	0	1	0	0	0	1	0	1	0	0	0	1	0	9.6	9.6	9.6	30.879	282	0	12.277	5.7	0	0	0	3.9	0	5163100	0	0	0	7069200	0	368790	0
207	U6KIF7	U6KIF7	tr|U6KIF7|U6KIF7_EIMTE Glutaredoxin, putative OS=Eimeria tenella OX=5802 GN=ETH_00016595 PE=4 SV=1	Glutaredoxin, putative	ETH_00016595	25252473;	1	1	1	1	0	1	0	0	1	0	0	1	0	0	1	0	0	1	0	0	1	0	12.7	12.7	12.7	16.285	150	0.0087464	6.4804	0	12.7	0	0	12.7	0	0	7782000	0	0	21056000	0	0	972750
208	U6KII3	U6KII3	tr|U6KII3|U6KII3_EIMTE Uncharacterized protein OS=Eimeria tenella OX=5802 GN=ETH_00027170 PE=4 SV=1	Uncharacterized protein	ETH_00027170	25254527;	1	1	1	1	0	0	1	0	0	0	0	0	1	0	0	0	0	0	1	0	0	0	1.1	1.1	1.1	96.447	931	1	-2	0	0	1.1	0	0	0	0	0	4944900	0	0	0	0	0
209	U6KIJ5	U6KIJ5	tr|U6KIJ5|U6KIJ5_EIMTE Proteasome subunit alpha type 6, putative OS=Eimeria tenella OX=5802 GN=ETH_00016670 PE=4 SV=1	Proteasome subunit alpha type 6, putative	ETH_00016670	25252488;	1	4	4	4	1	3	0	3	4	0	1	3	0	3	4	0	1	3	0	3	4	0	13.4	13.4	13.4	40.887	389	0	27.398	3.9	9.3	0	9.5	13.4	0	4037200	15224000	0	8207400	89223000	0	175530	661910
210	U6KIN6	U6KIN6	tr|U6KIN6|U6KIN6_EIMTE Uncharacterized protein OS=Eimeria tenella OX=5802 GN=ETH_00030440 PE=4 SV=1	Uncharacterized protein	ETH_00030440	25255167;	1	5	5	5	4	2	3	5	1	2	4	2	3	5	1	2	4	2	3	5	1	2	42.1	42.1	42.1	13.956	140	0	41.04	31.4	21.4	25	42.1	10.7	18.6	212970000	125200000	384070000	87141000	51197000	167830000	14198000	8346600
211	U6KIP5	U6KIP5	tr|U6KIP5|U6KIP5_EIMTE Dense granule protein GRA11, putative OS=Eimeria tenella OX=5802 GN=ETH_00016615 PE=4 SV=1	Dense granule protein GRA11, putative	ETH_00016615	25252477;	1	6	6	6	0	3	0	0	6	0	0	3	0	0	6	0	0	3	0	0	6	0	8.1	8.1	8.1	119.76	1118	0	57.104	0	3.8	0	0	8.1	0	0	153940000	0	0	1002700000	0	0	2297600
212	U6KIQ6	U6KIQ6	tr|U6KIQ6|U6KIQ6_EIMTE Uncharacterized protein OS=Eimeria tenella OX=5802 GN=ETH_00025535 PE=4 SV=1	Uncharacterized protein	ETH_00025535	25254217;	1	1	1	1	0	0	1	1	0	0	0	0	1	1	0	0	0	0	1	1	0	0	2.5	2.5	2.5	46.177	407	0.0016779	9.5962	0	0	2.5	2.5	0	0	0	0	86811000	28214000	0	0	0	0
213	U6KIR1	U6KIR1	tr|U6KIR1|U6KIR1_EIMTE G1 to S phase transition protein, putative OS=Eimeria tenella OX=5802 GN=ETH_00001030 PE=4 SV=1	G1 to S phase transition protein, putative	ETH_00001030	25249425;	1	3	3	3	0	1	0	0	3	0	0	1	0	0	3	0	0	1	0	0	3	0	7.1	7.1	7.1	65.955	620	0	26.223	0	3.4	0	0	7.1	0	0	0	0	0	31369000	0	0	0
214	U6KIR3	U6KIR3	tr|U6KIR3|U6KIR3_EIMTE Uncharacterized protein OS=Eimeria tenella OX=5802 GN=ETH_00001055 PE=4 SV=1	Uncharacterized protein	ETH_00001055	25249430;	1	1	1	1	0	1	0	1	1	0	0	1	0	1	1	0	0	1	0	1	1	0	0.6	0.6	0.6	197.97	1882	0.0095368	6.1651	0	0.6	0	0.6	0.6	0	0	274880000	0	23005000	171570000	0	0	3569800
215	U6KIV9	U6KIV9	tr|U6KIV9|U6KIV9_EIMTE Uncharacterized protein OS=Eimeria tenella OX=5802 GN=ETH_00016335 PE=4 SV=1	Uncharacterized protein	ETH_00016335	25252421;	1	1	1	1	0	0	1	0	0	0	0	0	1	0	0	0	0	0	1	0	0	0	5.5	5.5	5.5	22.787	201	0.0016556	7.9953	0	0	5.5	0	0	0	0	0	42531000	0	0	0	0	0
216	U6KIW7	U6KIW7	tr|U6KIW7|U6KIW7_EIMTE Nucleoside diphosphate kinase OS=Eimeria tenella OX=5802 GN=ETH_00005865 PE=3 SV=1	Nucleoside diphosphate kinase (EC 2.7.4.6)	ETH_00005865	25250381;	1	7	7	7	0	4	0	7	5	0	0	4	0	7	5	0	0	4	0	7	5	0	53.6	53.6	53.6	17.7	153	0	48.987	0	34.6	0	53.6	39.9	0	0	134330000	0	188800000	370440000	0	0	12212000
217	U6KIY0	U6KIY0	tr|U6KIY0|U6KIY0_EIMTE Uncharacterized protein OS=Eimeria tenella OX=5802 GN=ETH_00030435 PE=4 SV=1	Uncharacterized protein	ETH_00030435	25255166;	1	7	7	7	0	0	6	4	0	6	0	0	6	4	0	6	0	0	6	4	0	6	27	27	27	30.345	296	0	51.124	0	0	23.3	15.2	0	23.3	0	0	802080000	6956900	0	1561800000	0	0
218	U6KJ10	U6KJ10	tr|U6KJ10|U6KJ10_EIMTE Uncharacterized protein OS=Eimeria tenella OX=5802 GN=ETH_00001025 PE=4 SV=1	Uncharacterized protein	ETH_00001025	25249424;	1	3	3	3	0	1	0	0	3	0	0	1	0	0	3	0	0	1	0	0	3	0	36	36	36	13.35	125	0	22.977	0	12	0	0	36	0	0	16785000	0	0	135750000	0	0	2397800
219	U6KJ41	U6KJ41	tr|U6KJ41|U6KJ41_EIMTE 60S ribosomal protein L6 OS=Eimeria tenella OX=5802 GN=ETH_00007605 PE=3 SV=1	60S ribosomal protein L6	ETH_00007605	25250723;	1	5	5	5	3	0	0	4	0	0	3	0	0	4	0	0	3	0	0	4	0	0	33	33	33	22.135	200	0	32.102	21	0	0	33	0	0	46515000	0	0	19986000	0	0	3578100	0
220	U6KJ49	U6KJ49	tr|U6KJ49|U6KJ49_EIMTE O-acetylserine (Thiol) lyase, putative OS=Eimeria tenella OX=5802 GN=ETH_00015120 PE=4 SV=1	O-acetylserine (Thiol) lyase, putative	ETH_00015120	25252178;	1	4	4	4	0	4	0	0	3	0	0	4	0	0	3	0	0	4	0	0	3	0	22.1	22.1	22.1	34.478	321	0	39.706	0	22.1	0	0	16.8	0	0	27856000	0	0	64486000	0	0	1741000
221	U6KJ53	U6KJ53	tr|U6KJ53|U6KJ53_EIMTE Uncharacterized protein OS=Eimeria tenella OX=5802 GN=ETH_00015145 PE=4 SV=1	Uncharacterized protein	ETH_00015145	25252183;	1	2	1	1	1	0	1	0	0	0	1	0	0	0	0	0	1	0	0	0	0	0	4	2.8	2.8	58.478	527	0.0086705	6.433	2.8	0	2.3	0	0	0	4163800	0	0	0	0	0	106770	0
222	U6KJ69	U6KJ69	tr|U6KJ69|U6KJ69_EIMTE Uncharacterized protein OS=Eimeria tenella OX=5802 GN=ETH_00005860 PE=4 SV=1	Uncharacterized protein	ETH_00005860	25250380;	1	3	3	3	0	0	0	3	0	0	0	0	0	3	0	0	0	0	0	3	0	0	21.5	21.5	21.5	31.298	302	0	26.897	0	0	0	21.5	0	0	0	0	0	13983000	0	0	0	0
223	U6KJB1	U6KJB1	tr|U6KJB1|U6KJB1_EIMTE 26S proteasome non-ATPase regulatory subunit 2, putative OS=Eimeria tenella OX=5802 GN=ETH_00030260 PE=4 SV=1	26S proteasome non-ATPase regulatory subunit 2, putative	ETH_00030260	25255131;	1	7	7	7	3	1	0	5	2	0	3	1	0	5	2	0	3	1	0	5	2	0	7.5	7.5	7.5	115.39	1074	0	42.216	3.4	1.4	0	5.7	2.2	0	13836000	6537300	0	18020000	9443200	0	242740	114690
224	U6KJF8	U6KJF8	tr|U6KJF8|U6KJF8_EIMTE Lysophospholipase, putative OS=Eimeria tenella OX=5802 GN=ETH_00015590 PE=4 SV=1	Lysophospholipase, putative	ETH_00015590	25252272;	1	2	2	2	0	0	0	0	2	0	0	0	0	0	2	0	0	0	0	0	2	0	2.7	2.7	2.7	131.05	1251	0	13.184	0	0	0	0	2.7	0	0	0	0	0	21074000	0	0	0
225	U6KJR6	U6KJR6	tr|U6KJR6|U6KJR6_EIMTE Rhoptry kinase family protein ROP23 (Incomplete catalytic triad), putative OS=Eimeria tenella OX=5802 GN=ETH_00005170 PE=4 SV=1	Rhoptry kinase family protein ROP23 (Incomplete catalytic triad), putative	ETH_00005170	25250242;	1	4	4	4	0	0	0	0	4	0	0	0	0	0	4	0	0	0	0	0	4	0	8.6	8.6	8.6	67.343	614	0	26.309	0	0	0	0	8.6	0	0	0	0	0	82428000	0	0	0
226	U6KJT4	U6KJT4	tr|U6KJT4|U6KJT4_EIMTE ATP synthase subunit alpha OS=Eimeria tenella OX=5802 GN=ETH_00005270 PE=3 SV=1	ATP synthase subunit alpha	ETH_00005270	25250262;	1	13	13	13	2	5	0	6	10	0	2	5	0	6	10	0	2	5	0	6	10	0	24	24	24	61.472	570	0	87.65	4	9.1	0	11.2	18.9	0	8247400	59840000	0	20719000	250770000	0	206180	1496000
227	U6KK11	U6KK11	tr|U6KK11|U6KK11_EIMTE Asparaginyl-tRNA synthetase, putative OS=Eimeria tenella OX=5802 GN=ETH_00013045 PE=3 SV=1	Asparaginyl-tRNA synthetase, putative	ETH_00013045	25251776;	1	2	2	2	0	0	0	1	2	0	0	0	0	1	2	0	0	0	0	1	2	0	3.7	3.7	3.7	57.694	516	0	12.174	0	0	0	2.1	3.7	0	0	0	0	878440	24317000	0	0	0
228	U6KK17	U6KK17	tr|U6KK17|U6KK17_EIMTE Acyltransferase, putative (Fragment) OS=Eimeria tenella OX=5802 GN=ETH_00010215 PE=4 SV=1	Acyltransferase, putative (Fragment)	ETH_00010215	25251238;	1	18	18	18	1	13	0	1	17	0	1	13	0	1	17	0	1	13	0	1	17	0	16.9	16.9	16.9	147.48	1394	0	172.86	1.6	13.3	0	1.1	16.4	0	2416600	154250000	0	1356000	536900000	0	37759	2410100
229	U6KK22	U6KK22	tr|U6KK22|U6KK22_EIMTE Uncharacterized protein OS=Eimeria tenella OX=5802 GN=ETH_00015035 PE=4 SV=1	Uncharacterized protein	ETH_00015035	25252161;	1	1	1	1	0	0	0	1	0	0	0	0	0	1	0	0	0	0	0	1	0	0	2.1	2.1	2.1	88.902	839	0.0096953	6.2164	0	0	0	2.1	0	0	0	0	0	1917900	0	0	0	0
230	U6KK26	U6KK26	tr|U6KK26|U6KK26_EIMTE 60S ribosomal protein L13 OS=Eimeria tenella OX=5802 GN=ETH_00026515 PE=3 SV=1	60S ribosomal protein L13	ETH_00026515	25254399;	1	12	12	12	9	7	0	10	4	0	9	7	0	10	4	0	9	7	0	10	4	0	6.9	6.9	6.9	144.15	1323	0	85.35	5.2	4.8	0	5.9	2.9	0	766020000	200240000	0	178870000	226190000	0	8063400	2107800
231	U6KK90	U6KK90	tr|U6KK90|U6KK90_EIMTE Uncharacterized protein (Fragment) OS=Eimeria tenella OX=5802 GN=ETH_00023035 PE=4 SV=1	Uncharacterized protein (Fragment)	ETH_00023035	25253719;	1	2	2	2	0	0	2	0	0	0	0	0	2	0	0	0	0	0	2	0	0	0	1.1	1.1	1.1	355.86	3425	0	13.918	0	0	1.1	0	0	0	0	0	15069000	0	0	0	0	0
232	U6KKB4	U6KKB4	tr|U6KKB4|U6KKB4_EIMTE 40S ribosomal protein S16, putative OS=Eimeria tenella OX=5802 GN=ETH_00026510 PE=3 SV=1	40S ribosomal protein S16, putative	ETH_00026510	25254398;	1	6	6	6	4	2	0	4	5	0	4	2	0	4	5	0	4	2	0	4	5	0	58.7	58.7	58.7	11.979	109	0	48.666	40.4	16.5	0	40.4	52.3	0	136830000	11656000	0	34541000	131520000	0	13683000	1165600
233	U6KKB8	U6KKB8	tr|U6KKB8|U6KKB8_EIMTE Uncharacterized protein OS=Eimeria tenella OX=5802 GN=ETH_00042455 PE=4 SV=1	Uncharacterized protein	ETH_00042455	25257530;	1	2	2	2	0	1	0	2	1	0	0	1	0	2	1	0	0	1	0	2	1	0	12.1	12.1	12.1	17.52	157	0	13.493	0	7.6	0	12.1	7.6	0	0	28515000	0	38912000	20496000	0	0	4752500
234	U6KKC7	U6KKC7	tr|U6KKC7|U6KKC7_EIMTE 26S proteasome non-ATPase regulatory subunit, putative OS=Eimeria tenella OX=5802 GN=ETH_00012680 PE=4 SV=1	26S proteasome non-ATPase regulatory subunit, putative	ETH_00012680	25251703;	1	2	2	2	0	2	0	0	0	0	0	2	0	0	0	0	0	2	0	0	0	0	3.8	3.8	3.8	65.573	581	0.0017391	11.491	0	3.8	0	0	0	0	0	6867400	0	0	0	0	0	143070
235	U6KKE5	U6KKE5;H9B9C1	tr|U6KKE5|U6KKE5_EIMTE Eukaryotic initiation factor 3 subunit 7 OS=Eimeria tenella OX=5802 GN=ETH_00027685 PE=2 SV=1;tr|H9B9C1|H9B9C1_EIMTE Uncharacterized protein OS=Eimeria tenella OX=5802 PE=2 SV=1	Eukaryotic initiation factor 3 subunit 7 (Eukaryotic translation initiation factor 3 subunit 7, putative)	ETH_00027685	25254630;	2	2	2	2	0	1	0	0	2	0	0	1	0	0	2	0	0	1	0	0	2	0	4.6	4.6	4.6	64.924	571	0	13.55	0	2.3	0	0	4.6	0	0	3908900	0	0	18009000	0	0	95339
236	U6KKG5	U6KKG5	tr|U6KKG5|U6KKG5_EIMTE 60S ribosomal protein L18, putative OS=Eimeria tenella OX=5802 GN=ETH_00043850 PE=4 SV=1	60S ribosomal protein L18, putative	ETH_00043850	25257809;	1	1	1	1	0	1	0	0	1	0	0	1	0	0	1	0	0	1	0	0	1	0	18.9	18.9	18.9	9.9725	90	0.0016863	10.295	0	18.9	0	0	18.9	0	0	9237300	0	0	66238000	0	0	1319600
237	U6KKL9	U6KKL9	tr|U6KKL9|U6KKL9_EIMTE 2e999-prov protein, related OS=Eimeria tenella OX=5802 GN=ETH_00036485 PE=4 SV=1	2e999-prov protein, related	ETH_00036485	25256338;	1	1	1	1	0	1	0	0	1	0	0	1	0	0	1	0	0	1	0	0	1	0	10.5	10.5	10.5	15.855	153	0.0030395	6.697	0	10.5	0	0	10.5	0	0	6742300	0	0	11428000	0	0	842780
238	U6KKP0	U6KKP0	tr|U6KKP0|U6KKP0_EIMTE Vacuolar protein sorting 26, putative OS=Eimeria tenella OX=5802 GN=ETH_00002010 PE=4 SV=1	Vacuolar protein sorting 26, putative	ETH_00002010	25249617;	1	2	2	2	0	0	0	0	2	0	0	0	0	0	2	0	0	0	0	0	2	0	9.4	9.4	9.4	33.773	297	0.0017825	11.695	0	0	0	0	9.4	0	0	0	0	0	19649000	0	0	0
239	U6KKP5	U6KKP5	tr|U6KKP5|U6KKP5_EIMTE Uncharacterized protein (Fragment) OS=Eimeria tenella OX=5802 GN=ETH_00033835 PE=4 SV=1	Uncharacterized protein (Fragment)	ETH_00033835	25255833;	1	1	1	1	0	0	0	0	1	0	0	0	0	0	1	0	0	0	0	0	1	0	11.5	11.5	11.5	9.2354	87	0.0015625	6.9248	0	0	0	0	11.5	0	0	0	0	0	17544000	0	0	0
240	U6KKP9	U6KKP9	tr|U6KKP9|U6KKP9_EIMTE Uncharacterized protein OS=Eimeria tenella OX=5802 GN=ETH_00015200 PE=4 SV=1	Uncharacterized protein	ETH_00015200	25252194;	1	1	1	1	1	0	0	0	0	0	1	0	0	0	0	0	1	0	0	0	0	0	18.9	18.9	18.9	13.208	111	0.009887	6.3097	18.9	0	0	0	0	0	7100300	0	0	0	0	0	788920	0
241	U6KKQ7	U6KKQ7	tr|U6KKQ7|U6KKQ7_EIMTE CRAL/TRIO domain-containing protein, putative OS=Eimeria tenella OX=5802 GN=ETH_00017925 PE=4 SV=1	CRAL/TRIO domain-containing protein, putative	ETH_00017925	25252724;	1	2	2	2	0	1	0	0	1	0	0	1	0	0	1	0	0	1	0	0	1	0	4	4	4	54.646	499	0	24.437	0	2.4	0	0	1.6	0	0	4741200	0	0	0	0	0	158040
242	U6KKT5	U6KKT5	tr|U6KKT5|U6KKT5_EIMTE Uncharacterized protein OS=Eimeria tenella OX=5802 GN=ETH_00027305 PE=4 SV=1	Uncharacterized protein	ETH_00027305	25254554;	1	5	5	5	0	3	0	0	5	0	0	3	0	0	5	0	0	3	0	0	5	0	6.8	6.8	6.8	97.6	936	0	33.157	0	4.2	0	0	6.8	0	0	148670000	0	0	392350000	0	0	3303900
243	U6KKU8	U6KKU8	tr|U6KKU8|U6KKU8_EIMTE Uncharacterized protein OS=Eimeria tenella OX=5802 GN=ETH_00021825 PE=4 SV=1	Uncharacterized protein	ETH_00021825	25253480;	1	2	2	2	0	0	0	2	1	0	0	0	0	2	1	0	0	0	0	2	1	0	6	6	6	37.542	368	0	12.352	0	0	0	6	2.2	0	0	0	0	7498000	0	0	0	0
244	U6KKW2	U6KKW2	tr|U6KKW2|U6KKW2_EIMTE 60S ribosomal protein L18a OS=Eimeria tenella OX=5802 GN=ETH_00030710 PE=3 SV=1	60S ribosomal protein L18a	ETH_00030710	25255218;	1	4	4	4	4	1	0	2	4	0	4	1	0	2	4	0	4	1	0	2	4	0	32.8	32.8	32.8	21.488	189	0	28.463	32.8	6.3	0	15.9	32.8	0	110830000	28702000	0	24976000	74407000	0	6519100	1688300
245	U6KKY4	U6KKY4	tr|U6KKY4|U6KKY4_EIMTE MIF4G domain-containing protein, putative OS=Eimeria tenella OX=5802 GN=ETH_00016500 PE=4 SV=1	MIF4G domain-containing protein, putative	ETH_00016500	25252454;	1	1	1	1	0	0	0	0	0	1	0	0	0	0	0	1	0	0	0	0	0	1	2.4	2.4	2.4	109.11	1035	0.0029762	6.6179	0	0	0	0	0	2.4	0	0	0	0	0	1466600	0	0
246	U6KKZ7	U6KKZ7	tr|U6KKZ7|U6KKZ7_EIMTE 40S ribosomal protein S14, putative OS=Eimeria tenella OX=5802 GN=ETH_00004575 PE=3 SV=1	40S ribosomal protein S14, putative	ETH_00004575	25250123;	1	5	5	5	5	2	0	3	2	0	5	2	0	3	2	0	5	2	0	3	2	0	41.1	41.1	41.1	17.101	168	0	50.186	41.1	12.5	0	33.3	12.5	0	73628000	74196000	0	17469000	140830000	0	9203500	9274500
247	U6KL10	U6KL10	tr|U6KL10|U6KL10_EIMTE Histone H2B OS=Eimeria tenella OX=5802 GN=ETH_00030960 PE=3 SV=1	Histone H2B	ETH_00030960	25255268;	1	7	7	6	5	0	0	5	0	0	5	0	0	5	0	0	4	0	0	5	0	0	52	52	46.3	13.718	123	0	43.331	32.5	0	0	41.5	0	0	1706100000	0	0	238010000	0	0	142180000	0
248	U6KL36	U6KL36	tr|U6KL36|U6KL36_EIMTE Histone H2A OS=Eimeria tenella OX=5802 GN=ETH_00004800 PE=3 SV=1	Histone H2A	ETH_00004800	25250168;	1	3	3	2	2	1	0	3	1	0	2	1	0	3	1	0	1	0	0	2	0	0	17	17	11.3	16.422	159	0	22.943	11.9	5.7	0	17	5.7	0	309480000	61948000	0	104670000	138950000	0	23806000	4765200
249	U6KL37	U6KL37	tr|U6KL37|U6KL37_EIMTE 3-oxoacyl-(Acyl-carrier-protein) synthase III family protein, putative OS=Eimeria tenella OX=5802 GN=ETH_00002595 PE=3 SV=1	3-oxoacyl-(Acyl-carrier-protein) synthase III family protein, putative	ETH_00002595	25249734;	1	5	5	5	0	4	0	0	5	0	0	4	0	0	5	0	0	4	0	0	5	0	11.4	11.4	11.4	44.398	429	0	31.97	0	9.3	0	0	11.4	0	0	24749000	0	0	64771000	0	0	1125000
250	U6KL65	U6KL65	tr|U6KL65|U6KL65_EIMTE Ubiquitin-conjugating enzyme e2, putative OS=Eimeria tenella OX=5802 GN=ETH_00024900 PE=4 SV=1	Ubiquitin-conjugating enzyme e2, putative	ETH_00024900	25254090;	1	1	1	1	0	0	0	0	1	0	0	0	0	0	1	0	0	0	0	0	1	0	6.1	6.1	6.1	27.243	228	0.0097222	6.2353	0	0	0	0	6.1	0	0	0	0	0	82713000	0	0	0
251	U6KL77	U6KL77	tr|U6KL77|U6KL77_EIMTE Uncharacterized protein OS=Eimeria tenella OX=5802 GN=ETH_00027620 PE=4 SV=1	Uncharacterized protein	ETH_00027620	25254617;	1	2	2	2	0	0	1	2	0	0	0	0	1	2	0	0	0	0	1	2	0	0	2.7	2.7	2.7	151.3	1466	0	15.395	0	0	0.7	2.7	0	0	0	0	2830700	5070000	0	0	0	0
252	U6KL82	U6KL82	tr|U6KL82|U6KL82_EIMTE Haloacid dehalogenase-like hydrolase domain-containing protein, putative OS=Eimeria tenella OX=5802 GN=ETH_00027645 PE=4 SV=1	Haloacid dehalogenase-like hydrolase domain-containing protein, putative	ETH_00027645	25254622;	1	5	5	5	2	3	0	2	4	0	2	3	0	2	4	0	2	3	0	2	4	0	32	32	32	31.275	294	0	32.095	10.2	15.6	0	13.9	22.8	0	5749800	31194000	0	5365600	106170000	0	319440	1733000
253	U6KL95	U6KL95	tr|U6KL95|U6KL95_EIMTE Uncharacterized protein OS=Eimeria tenella OX=5802 GN=ETH_00007925 PE=4 SV=1	Uncharacterized protein	ETH_00007925	25250787;	1	6	6	6	4	0	0	3	0	0	4	0	0	3	0	0	4	0	0	3	0	0	5	5	5	154.52	1398	0	36.071	3.1	0	0	2.8	0	0	16538000	0	0	6006900	0	0	170490	0
254	U6KLE0	U6KLE0	tr|U6KLE0|U6KLE0_EIMTE 40S ribosomal protein S21 OS=Eimeria tenella OX=5802 GN=ETH_00016415 PE=3 SV=1	40S ribosomal protein S21	ETH_00016415	25252437;	1	2	2	2	1	1	0	2	2	0	1	1	0	2	2	0	1	1	0	2	2	0	28	28	28	9.0833	82	0	13.438	9.8	9.8	0	28	28	0	2822500	9571800	0	4607100	32150000	0	313610	1063500
255	U6KLE2	U6KLE2	tr|U6KLE2|U6KLE2_EIMTE Bromodomain-containing protein, putative OS=Eimeria tenella OX=5802 GN=ETH_00005425 PE=4 SV=1	Bromodomain-containing protein, putative	ETH_00005425	25250293;	1	1	1	1	0	0	0	0	1	0	0	0	0	0	1	0	0	0	0	0	1	0	0.5	0.5	0.5	248.59	2311	1	-2	0	0	0	0	0.5	0	0	0	0	0	0	0	0	0
256	U6KLE4	U6KLE4	tr|U6KLE4|U6KLE4_EIMTE Acyl carrier protein OS=Eimeria tenella OX=5802 GN=ETH_00016440 PE=3 SV=1	Acyl carrier protein	ETH_00016440	25252442;	1	1	1	1	0	0	0	0	1	0	0	0	0	0	1	0	0	0	0	0	1	0	7.2	7.2	7.2	17.841	167	0.0096286	6.2056	0	0	0	0	7.2	0	0	0	0	0	17355000	0	0	0
257	U6KLF0	U6KLF0	tr|U6KLF0|U6KLF0_EIMTE Uncharacterized protein OS=Eimeria tenella OX=5802 GN=ETH_00012505 PE=4 SV=1	Uncharacterized protein	ETH_00012505	25251668;	1	6	6	6	4	0	0	5	1	0	4	0	0	5	1	0	4	0	0	5	1	0	20.5	20.5	20.5	46.072	415	0	39.332	15.2	0	0	17.3	2.4	0	39148000	0	0	16281000	6282900	0	1631100	0
258	U6KLF5	U6KLF5	tr|U6KLF5|U6KLF5_EIMTE 40S ribosomal protein S18, putative OS=Eimeria tenella OX=5802 GN=ETH_00012530 PE=3 SV=1	40S ribosomal protein S18, putative	ETH_00012530	25251673;	1	6	6	6	5	0	0	3	3	0	5	0	0	3	3	0	5	0	0	3	3	0	39.4	39.4	39.4	17.582	155	0	49.279	33.5	0	0	20.6	20.6	0	224640000	0	0	104520000	95662000	0	18720000	0
259	U6KLG7	U6KLG7	tr|U6KLG7|U6KLG7_EIMTE 26S proteasome regulatory ATPase subunit, putative OS=Eimeria tenella OX=5802 GN=ETH_00012925 PE=3 SV=1	26S proteasome regulatory ATPase subunit, putative	ETH_00012925	25251752;	1	6	6	5	0	5	0	0	2	0	0	5	0	0	2	0	0	4	0	0	1	0	16.7	16.7	13.7	45.243	402	0	39.566	0	13.9	0	0	5.7	0	0	24469000	0	0	60570000	0	0	789330
260	U6KLJ0	U6KLJ0	tr|U6KLJ0|U6KLJ0_EIMTE Uncharacterized protein OS=Eimeria tenella OX=5802 GN=ETH_00013050 PE=4 SV=1	Uncharacterized protein	ETH_00013050	25251777;	1	1	1	1	1	0	0	1	0	0	1	0	0	1	0	0	1	0	0	1	0	0	3.1	3.1	3.1	44.617	415	0.0030488	6.6998	3.1	0	0	3.1	0	0	8096200	0	0	2515300	0	0	299860	0
261	U6KLK9	U6KLK9	tr|U6KLK9|U6KLK9_EIMTE Valyl-tRNA synthetase, putative OS=Eimeria tenella OX=5802 GN=ETH_00028700 PE=3 SV=1	Valyl-tRNA synthetase, putative	ETH_00028700	25254833;	1	1	1	1	0	0	0	0	1	0	0	0	0	0	1	0	0	0	0	0	1	0	1.1	1.1	1.1	123.38	1123	0.0030441	6.6992	0	0	0	0	1.1	0	0	0	0	0	14156000	0	0	0
262	U6KLM2	U6KLM2	tr|U6KLM2|U6KLM2_EIMTE Uncharacterized protein OS=Eimeria tenella OX=5802 GN=ETH_00029205 PE=4 SV=1	Uncharacterized protein	ETH_00029205	25254934;	1	8	8	8	6	0	0	7	0	0	6	0	0	7	0	0	6	0	0	7	0	0	22	22	22	43.48	404	0	49.773	17.3	0	0	19.3	0	0	118630000	0	0	44680000	0	0	3389500	0
263	U6KLP4	U6KLP4	tr|U6KLP4|U6KLP4_EIMTE Uncharacterized protein OS=Eimeria tenella OX=5802 GN=ETH_00027180 PE=4 SV=1	Uncharacterized protein	ETH_00027180	25254529;	1	1	1	1	1	0	0	0	0	0	1	0	0	0	0	0	1	0	0	0	0	0	15	15	15	21.689	207	0.001675	9.5088	15	0	0	0	0	0	79866000	0	0	0	0	0	19966000	0
264	U6KLQ8	U6KLQ8	tr|U6KLQ8|U6KLQ8_EIMTE Uncharacterized protein OS=Eimeria tenella OX=5802 GN=ETH_00029525 PE=4 SV=1	Uncharacterized protein	ETH_00029525	25254984;	1	6	6	6	2	4	2	2	4	0	2	4	2	2	4	0	2	4	2	2	4	0	17.2	17.2	17.2	56.153	512	0	42.205	6.8	11.9	8	6.8	10.4	0	7072300	31396000	15039000	6661200	49599000	0	228140	1012800
265	U6KLT6	U6KLT6;H9B9L9	tr|U6KLT6|U6KLT6_EIMTE Dihydrolipoyl dehydrogenase OS=Eimeria tenella OX=5802 GN=ETH_00028950 PE=3 SV=1;tr|H9B9L9|H9B9L9_EIMTE Uncharacterized protein OS=Eimeria tenella OX=5802 PE=2 SV=1	Dihydrolipoyl dehydrogenase (EC 1.8.1.4)	ETH_00028950	25254883;	2	8	8	8	0	5	0	3	5	0	0	5	0	3	5	0	0	5	0	3	5	0	22.4	22.4	22.4	56.27	531	0	51.544	0	14.9	0	7.9	13.9	0	0	44175000	0	3838300	43924000	0	0	1299300
266	U6KLW2	U6KLW2	tr|U6KLW2|U6KLW2_EIMTE Uncharacterized protein OS=Eimeria tenella OX=5802 GN=ETH_00016625 PE=4 SV=1	Uncharacterized protein	ETH_00016625	25252479;	1	1	1	1	0	0	1	1	0	0	0	0	1	1	0	0	0	0	1	1	0	0	2.9	2.9	2.9	33.922	314	0.001642	7.7602	0	0	2.9	2.9	0	0	0	0	0	5939000	0	0	0	0
267	U6KLY4	U6KLY4	tr|U6KLY4|U6KLY4_EIMTE Uncharacterized protein OS=Eimeria tenella OX=5802 GN=ETH_00040670 PE=4 SV=1	Uncharacterized protein	ETH_00040670	25257174;	1	2	2	2	2	0	0	2	0	0	2	0	0	2	0	0	2	0	0	2	0	0	36.8	36.8	36.8	10.394	95	0	19.303	36.8	0	0	36.8	0	0	27749000	0	0	14283000	0	0	3468600	0
268	U6KLY6	U6KLY6	tr|U6KLY6|U6KLY6_EIMTE Penicillin amidase domain-containing protein, putative OS=Eimeria tenella OX=5802 GN=ETH_00029250 PE=4 SV=1	Penicillin amidase domain-containing protein, putative	ETH_00029250	25254943;	1	16	16	16	2	12	0	2	12	0	2	12	0	2	12	0	2	12	0	2	12	0	20.9	20.9	20.9	102.61	912	0	106.02	2.1	16.4	0	2.3	17.3	0	3986900	90730000	0	2505000	307310000	0	66449	1512200
269	U6KLZ2	U6KLZ2	tr|U6KLZ2|U6KLZ2_EIMTE Peroxisomal multifunctional enzyme type 2, putative OS=Eimeria tenella OX=5802 GN=ETH_00027740 PE=4 SV=1	Peroxisomal multifunctional enzyme type 2, putative	ETH_00027740	25254641;	1	17	17	17	1	11	0	0	16	0	1	11	0	0	16	0	1	11	0	0	16	0	38.7	38.7	38.7	74.959	708	0	136.92	2.4	26.6	0	0	37	0	0	119350000	0	0	656420000	0	0	3060300
270	U6KLZ9	U6KLZ9	tr|U6KLZ9|U6KLZ9_EIMTE Uncharacterized protein OS=Eimeria tenella OX=5802 GN=ETH_00029325 PE=4 SV=1	Uncharacterized protein	ETH_00029325	25254958;	1	7	7	7	1	1	0	1	7	0	1	1	0	1	7	0	1	1	0	1	7	0	25.6	25.6	25.6	45.405	406	0	48.166	3.9	4.4	0	3.9	25.6	0	3831200	7062700	0	2275600	325510000	0	174140	321030
271	U6KM07	U6KM07	tr|U6KM07|U6KM07_EIMTE Uncharacterized protein (Fragment) OS=Eimeria tenella OX=5802 GN=ETH_00043355 PE=4 SV=1	Uncharacterized protein (Fragment)	ETH_00043355	25257710;	1	1	1	1	1	0	0	1	0	0	1	0	0	1	0	0	1	0	0	1	0	0	11	11	11	13.108	127	0.0086207	6.4165	11	0	0	11	0	0	8303900	0	0	18510000	0	0	2768000	0
272	U6KM13	U6KM13	tr|U6KM13|U6KM13_EIMTE Inhibitor-1 of protein phosphatase type 2A, putative (Fragment) OS=Eimeria tenella OX=5802 GN=ETH_00037755 PE=4 SV=1	Inhibitor-1 of protein phosphatase type 2A, putative (Fragment)	ETH_00037755	25256592;	1	1	1	1	0	0	0	0	1	0	0	0	0	0	1	0	0	0	0	0	1	0	8.7	8.7	8.7	19.819	184	0.008596	6.3987	0	0	0	0	8.7	0	0	0	0	0	9335600	0	0	0
273	U6KM16	U6KM16	tr|U6KM16|U6KM16_EIMTE Protein kinase (Incomplete catalytic triad), putative OS=Eimeria tenella OX=5802 GN=ETH_00025460 PE=4 SV=1	Protein kinase (Incomplete catalytic triad), putative	ETH_00025460	25254202;	1	2	2	2	0	0	0	0	2	0	0	0	0	0	2	0	0	0	0	0	2	0	2.6	2.6	2.6	140.02	1332	0	12.26	0	0	0	0	2.6	0	0	0	0	0	22722000	0	0	0
274	U6KM17	U6KM17	tr|U6KM17|U6KM17_EIMTE Uncharacterized protein OS=Eimeria tenella OX=5802 GN=ETH_00029545 PE=4 SV=1	Uncharacterized protein	ETH_00029545	25254988;	1	9	9	9	1	4	0	2	5	0	1	4	0	2	5	0	1	4	0	2	5	0	4.2	4.2	4.2	285.8	2645	0	57.02	0.3	1.8	0	0.9	2.2	0	4951900	11623000	0	1923900	31848000	0	37514	88054
275	U6KMD9	U6KMD9	tr|U6KMD9|U6KMD9_EIMTE Glutamine synthetase OS=Eimeria tenella OX=5802 GN=ETH_00021830 PE=3 SV=1	Glutamine synthetase (EC 6.3.1.2)	ETH_00021830	25253481;	1	6	6	6	0	1	0	0	5	0	0	1	0	0	5	0	0	1	0	0	5	0	16	16	16	58.679	550	0	34.532	0	2.7	0	0	13.3	0	0	2933700	0	0	60625000	0	0	83821
276	U6KMK1	U6KMK1	tr|U6KMK1|U6KMK1_EIMTE 40S ribosomal protein S12 OS=Eimeria tenella OX=5802 GN=ETH_00014990 PE=3 SV=1	40S ribosomal protein S12	ETH_00014990	25252152;	1	3	3	3	0	1	0	0	2	0	0	1	0	0	2	0	0	1	0	0	2	0	27.1	27.1	27.1	15.541	144	0	20.415	0	11.1	0	0	16	0	0	4632600	0	0	17065000	0	0	463260
277	U6KMK4	U6KMK4	tr|U6KMK4|U6KMK4_EIMTE Lectin-domain protein, putative OS=Eimeria tenella OX=5802 GN=ETH_00021450 PE=4 SV=1	Lectin-domain protein, putative	ETH_00021450	25253405;	1	3	3	3	0	0	3	0	1	0	0	0	3	0	1	0	0	0	3	0	1	0	8.4	8.4	8.4	60.862	558	0	18.476	0	0	8.4	0	3.9	0	0	0	10631000	0	8486200	0	0	0
278	U6KMK9	U6KMK9	tr|U6KMK9|U6KMK9_EIMTE 60S ribosomal protein L31, putative OS=Eimeria tenella OX=5802 GN=ETH_00021475 PE=4 SV=1	60S ribosomal protein L31, putative	ETH_00021475	25253410;	1	2	2	2	1	0	0	2	1	0	1	0	0	2	1	0	1	0	0	2	1	0	13.2	13.2	13.2	14.16	121	0	15.499	6.6	0	0	13.2	6.6	0	30821000	0	0	8082000	0	0	4402900	0
279	U6KML0	U6KML0	tr|U6KML0|U6KML0_EIMTE 26S proteasome subunit 4, putative OS=Eimeria tenella OX=5802 GN=ETH_00015775 PE=3 SV=1	26S proteasome subunit 4, putative	ETH_00015775	25252309;	1	3	3	3	0	2	0	1	1	0	0	2	0	1	1	0	0	2	0	1	1	0	10.8	10.8	10.8	49.283	444	0	19.437	0	7.7	0	3.2	5	0	0	21505000	0	1552700	18753000	0	0	741540
280	U6KML7	U6KML7	tr|U6KML7|U6KML7_EIMTE Oxidoreductase, putative OS=Eimeria tenella OX=5802 GN=ETH_00002550 PE=4 SV=1	Oxidoreductase, putative	ETH_00002550	25249725;	1	1	1	1	0	1	0	0	1	0	0	1	0	0	1	0	0	1	0	0	1	0	2.5	2.5	2.5	43.327	400	0.0099291	6.3293	0	2.5	0	0	2.5	0	0	2339300	0	0	8132300	0	0	116960
281	U6KMM2	U6KMM2	tr|U6KMM2|U6KMM2_EIMTE Thioredoxin, putative OS=Eimeria tenella OX=5802 GN=ETH_00002575 PE=4 SV=1	Thioredoxin, putative	ETH_00002575	25249730;	1	13	13	13	1	3	9	3	10	2	1	3	9	3	10	2	1	3	9	3	10	2	33	33	33	49.745	448	0	86.124	2.7	8.5	25.2	8.5	25.7	4.7	2804500	27398000	243010000	7186900	261610000	48769000	87641	856200
282	U6KMT3	U6KMT3	tr|U6KMT3|U6KMT3_EIMTE Eukaryotic translation initiation factor 3 subunit E OS=Eimeria tenella OX=5802 GN=ETH_00030265 PE=3 SV=1	Eukaryotic translation initiation factor 3 subunit E (eIF3e) (Eukaryotic translation initiation factor 3 subunit 6)	ETH_00030265	25255132;	1	2	2	2	1	1	0	0	2	0	1	1	0	0	2	0	1	1	0	0	2	0	4.2	4.2	4.2	74.761	665	0	12.056	2.1	2.1	0	0	4.2	0	2917200	4788000	0	0	25362000	0	66300	108820
283	U6KMT4	U6KMT4	tr|U6KMT4|U6KMT4_EIMTE Uncharacterized protein OS=Eimeria tenella OX=5802 GN=ETH_00040905 PE=4 SV=1	Uncharacterized protein	ETH_00040905	25257221;	1	2	2	2	1	0	0	2	0	0	1	0	0	2	0	0	1	0	0	2	0	0	13.4	13.4	13.4	18.607	172	0	12.089	8.1	0	0	13.4	0	0	6538100	0	0	6601900	0	0	544840	0
284	U6KMU3	U6KMU3	tr|U6KMU3|U6KMU3_EIMTE Importin alpha, putative OS=Eimeria tenella OX=5802 GN=ETH_00026330 PE=4 SV=1	Importin alpha, putative	ETH_00026330	25254362;	1	3	3	3	0	0	0	0	3	0	0	0	0	0	3	0	0	0	0	0	3	0	2.1	2.1	2.1	183.49	1786	0	19.552	0	0	0	0	2.1	0	0	0	0	0	5682600	0	0	0
285	U6KMV0	U6KMV0	tr|U6KMV0|U6KMV0_EIMTE Uncharacterized protein (Fragment) OS=Eimeria tenella OX=5802 GN=ETH_00035195 PE=4 SV=1	Uncharacterized protein (Fragment)	ETH_00035195	25256080;	1	5	5	5	5	0	0	2	0	0	5	0	0	2	0	0	5	0	0	2	0	0	3.8	3.8	3.8	198.84	1836	0	34.011	3.8	0	0	1.3	0	0	22772000	0	0	4749900	0	0	244860	0
286	U6KMV1	U6KMV1	tr|U6KMV1|U6KMV1_EIMTE Uncharacterized protein OS=Eimeria tenella OX=5802 GN=ETH_00001605 PE=4 SV=1	Uncharacterized protein	ETH_00001605	25249536;	1	2	2	2	0	0	0	0	2	0	0	0	0	0	2	0	0	0	0	0	2	0	10.9	10.9	10.9	25.39	229	0	12.966	0	0	0	0	10.9	0	0	0	0	0	26343000	0	0	0
287	U6KMW3	U6KMW3	tr|U6KMW3|U6KMW3_EIMTE Uncharacterized protein OS=Eimeria tenella OX=5802 GN=ETH_00016825 PE=4 SV=1	Uncharacterized protein	ETH_00016825	25252519;	1	4	4	4	0	2	0	0	3	0	0	2	0	0	3	0	0	2	0	0	3	0	19.8	19.8	19.8	23.229	212	0	23.337	0	11.8	0	0	13.7	0	0	7481000	0	0	0	0	0	467560
288	U6KMX5	U6KMX5	tr|U6KMX5|U6KMX5_EIMTE Aquaporin, putative OS=Eimeria tenella OX=5802 GN=ETH_00015770 PE=3 SV=1	Aquaporin, putative	ETH_00015770	25252308;	1	1	1	1	0	1	0	0	0	0	0	1	0	0	0	0	0	1	0	0	0	0	3.1	3.1	3.1	42.298	424	0.0087336	6.4668	0	3.1	0	0	0	0	0	14358000	0	0	0	0	0	1435800
289	U6KMZ0	U6KMZ0	tr|U6KMZ0|U6KMZ0_EIMTE Uncharacterized protein OS=Eimeria tenella OX=5802 GN=ETH_00012535 PE=4 SV=1	Uncharacterized protein	ETH_00012535	25251674;	1	1	1	1	1	0	0	1	1	0	1	0	0	1	1	0	1	0	0	1	1	0	6.1	6.1	6.1	31.095	329	0.0015798	7.0904	6.1	0	0	6.1	6.1	0	8190900	0	0	1987000	0	0	744630	0
290	U6KN00	U6KN00;A0A184W4F4	tr|U6KN00|U6KN00_EIMTE Elongation factor 2, putative OS=Eimeria tenella OX=5802 GN=ETH_00015895 PE=4 SV=1;tr|A0A184W4F4|A0A184W4F4_EIMTE Elongation factor 2 OS=Eimeria tenella OX=5802 PE=2 SV=1	Elongation factor 2, putative	ETH_00015895	25252333;	2	30	30	30	1	16	0	1	28	0	1	16	0	1	28	0	1	16	0	1	28	0	43.3	43.3	43.3	92.166	824	0	226.54	2.2	21.8	0	2.2	41.3	0	4515300	532260000	0	2349000	1883600000	0	76530	9021300
291	U6KN33	U6KN33	tr|U6KN33|U6KN33_EIMTE Dihydrolipoamide acetyltransferase component of pyruvate dehydrogenase complex OS=Eimeria tenella OX=5802 GN=ETH_00012475 PE=3 SV=1	Dihydrolipoamide acetyltransferase component of pyruvate dehydrogenase complex (EC 2.3.1.-)	ETH_00012475	25251662;	1	2	2	2	1	0	0	1	0	0	1	0	0	1	0	0	1	0	0	1	0	0	8.8	8.8	8.8	61.214	591	0	15.343	1.5	0	0	7.3	0	0	8647200	0	0	3673500	0	0	455120	0
292	U6KN44	U6KN44	tr|U6KN44|U6KN44_EIMTE Uncharacterized protein OS=Eimeria tenella OX=5802 GN=ETH_00000955 PE=4 SV=1	Uncharacterized protein	ETH_00000955	25249410;	1	2	2	2	1	2	0	0	2	0	1	2	0	0	2	0	1	2	0	0	2	0	22.1	22.1	22.1	14.918	140	0	13.661	12.1	22.1	0	0	22.1	0	7863700	8212900	0	0	26510000	0	786370	821290
293	U6KN50	U6KN50	tr|U6KN50|U6KN50_EIMTE Uncharacterized protein OS=Eimeria tenella OX=5802 GN=ETH_00027020 PE=4 SV=1	Uncharacterized protein	ETH_00027020	25254500;	1	1	1	1	0	0	0	1	0	0	0	0	0	1	0	0	0	0	0	1	0	0	6.4	6.4	6.4	25.488	233	0.0030349	6.6959	0	0	0	6.4	0	0	0	0	0	5304400	0	0	0	0
294	U6KN65	U6KN65	tr|U6KN65|U6KN65_EIMTE Adenosylhomocysteinase OS=Eimeria tenella OX=5802 GN=ETH_00027110 PE=3 SV=1	Adenosylhomocysteinase (EC 3.3.1.1)	ETH_00027110	25254515;	1	8	8	8	2	4	0	5	4	0	2	4	0	5	4	0	2	4	0	5	4	0	20.7	20.7	20.7	52.458	488	0	56.393	6.1	9.6	0	11.3	11.3	0	16116000	21884000	0	51950000	84531000	0	619830	841710
295	U6KN79	U6KN79	tr|U6KN79|U6KN79_EIMTE Uncharacterized protein OS=Eimeria tenella OX=5802 GN=ETH_00020140 PE=4 SV=1	Uncharacterized protein	ETH_00020140	25253156;	1	1	1	1	1	0	1	1	0	0	1	0	1	1	0	0	1	0	1	1	0	0	0.6	0.6	0.6	172.45	1659	0.0016892	10.557	0.6	0	0.6	0.6	0	0	0	0	7203100	11952000	0	0	0	0
296	U6KN96	U6KN96	tr|U6KN96|U6KN96_EIMTE tRNA delta(2)-isopentenylpyrophosphate transferase, putative (Fragment) OS=Eimeria tenella OX=5802 GN=ETH_00042745 PE=4 SV=1	tRNA delta(2)-isopentenylpyrophosphate transferase, putative (Fragment)	ETH_00042745	25257588;	1	1	1	1	0	0	1	0	0	0	0	0	1	0	0	0	0	0	1	0	0	0	1.8	1.8	1.8	43.967	398	1	-2	0	0	1.8	0	0	0	0	0	0	0	0	0	0	0
297	U6KNB5	U6KNB5	tr|U6KNB5|U6KNB5_EIMTE Uncharacterized protein OS=Eimeria tenella OX=5802 GN=ETH_00010360 PE=4 SV=1	Uncharacterized protein	ETH_00010360	25251267;	1	21	21	21	19	6	6	18	2	1	19	6	6	18	2	1	19	6	6	18	2	1	38.2	38.2	38.2	95.663	899	0	168.54	35.3	10.5	12.9	34.6	4.9	3.6	370220000	27703000	34351000	111980000	33477000	4958200	6985200	522710
298	U6KNB9	U6KNB9	tr|U6KNB9|U6KNB9_EIMTE Uncharacterized protein OS=Eimeria tenella OX=5802 GN=ETH_00010385 PE=4 SV=1	Uncharacterized protein	ETH_00010385	25251272;	1	2	2	2	1	0	0	2	0	0	1	0	0	2	0	0	1	0	0	2	0	0	16.8	16.8	16.8	18.576	167	0	11.832	5.4	0	0	16.8	0	0	13623000	0	0	13606000	0	0	908190	0
299	U6KNI1	U6KNI1	tr|U6KNI1|U6KNI1_EIMTE ATP-binding cassette sub-family F member 1, putative OS=Eimeria tenella OX=5802 GN=ETH_00005005 PE=4 SV=1	ATP-binding cassette sub-family F member 1, putative	ETH_00005005	25250209;	1	1	1	1	0	0	0	0	1	0	0	0	0	0	1	0	0	0	0	0	1	0	1.6	1.6	1.6	84.947	762	0.0095759	6.1808	0	0	0	0	1.6	0	0	0	0	0	5677300	0	0	0
300	U6KNI5	U6KNI5	tr|U6KNI5|U6KNI5_EIMTE Patched transmembrane domain-containing protein, putative OS=Eimeria tenella OX=5802 GN=ETH_00005030 PE=4 SV=1	Patched transmembrane domain-containing protein, putative	ETH_00005030	25250214;	1	5	5	5	0	2	0	0	4	0	0	2	0	0	4	0	0	2	0	0	4	0	5.1	5.1	5.1	137.21	1250	0	30.746	0	2.5	0	0	3.9	0	0	9797300	0	0	38448000	0	0	158020
301	U6KNL2	U6KNL2	tr|U6KNL2|U6KNL2_EIMTE Mitochondrial glycoprotein domain-containing protein, putative OS=Eimeria tenella OX=5802 GN=ETH_00038745 PE=4 SV=1	Mitochondrial glycoprotein domain-containing protein, putative	ETH_00038745	25256790;	1	2	2	2	0	1	0	0	2	0	0	1	0	0	2	0	0	1	0	0	2	0	57.8	57.8	57.8	9.823	90	0	14.354	0	22.2	0	0	57.8	0	0	3369500	0	0	42454000	0	0	561580
302	U6KNL7	U6KNL7	tr|U6KNL7|U6KNL7_EIMTE Ornithine aminotransferase, putative OS=Eimeria tenella OX=5802 GN=ETH_00005205 PE=3 SV=1	Ornithine aminotransferase, putative	ETH_00005205	25250249;	1	3	3	3	0	2	0	1	1	0	0	2	0	1	1	0	0	2	0	1	1	0	9	9	9	48.969	444	0	18.83	0	5.6	0	3.4	3.4	0	0	3707200	0	3448200	0	0	0	123570
303	U6KNQ1	U6KNQ1;Q24928	tr|U6KNQ1|U6KNQ1_EIMTE Heat shock protein 70, putative OS=Eimeria tenella OX=5802 GN=ETH_00025545 PE=3 SV=1;tr|Q24928|Q24928_EIMTE Immunoglobulin heavy chain binding protein (Fragment) OS=Eimeria tenella OX=5802 GN=BiP or Grp78 PE=3 SV=1	Heat shock protein 70, putative	ETH_00025545	25254219;	2	29	27	27	14	20	6	17	23	3	12	19	5	16	21	3	12	19	5	16	21	3	42.9	40.4	40.4	73.788	669	0	233.25	25.1	37.1	14.1	30.9	36.5	5.2	164370000	523670000	46213000	145090000	1720100000	23112000	4008900	12772000
304	U6KNQ7	U6KNQ7	tr|U6KNQ7|U6KNQ7_EIMTE Uncharacterized protein OS=Eimeria tenella OX=5802 GN=ETH_00025570 PE=4 SV=1	Uncharacterized protein	ETH_00025570	25254224;	1	2	2	2	1	1	1	1	1	0	1	1	1	1	1	0	1	1	1	1	1	0	35.7	35.7	35.7	12.546	115	0	13.379	13	13	22.6	22.6	13	0	2785400	7258800	4828500	4556400	21977000	0	557070	1451800
305	U6KNR9	U6KNR9	tr|U6KNR9|U6KNR9_EIMTE 60S ribosomal protein L36 OS=Eimeria tenella OX=5802 GN=ETH_00003550 PE=3 SV=1	60S ribosomal protein L36	ETH_00003550	25249923;	1	5	5	5	3	1	0	5	0	0	3	1	0	5	0	0	3	1	0	5	0	0	32.1	32.1	32.1	11.712	106	0	36.915	20.8	9.4	0	32.1	0	0	998440000	48551000	0	296310000	0	0	99844000	4855100
306	U6KNS9	U6KNS9	tr|U6KNS9|U6KNS9_EIMTE Signal recognition particle 54 kDa protein, putative OS=Eimeria tenella OX=5802 GN=ETH_00021555 PE=3 SV=1	Signal recognition particle 54 kDa protein, putative	ETH_00021555	25253426;	1	1	1	1	0	1	0	0	0	0	0	1	0	0	0	0	0	1	0	0	0	0	1.8	1.8	1.8	59.026	551	0.0097902	6.2649	0	1.8	0	0	0	0	0	291420000	0	0	0	0	0	8094900
307	U6KNU0	U6KNU0	tr|U6KNU0|U6KNU0_EIMTE Tyrosyl-tRNA synthetase, putative OS=Eimeria tenella OX=5802 GN=ETH_00003650 PE=3 SV=1	Tyrosyl-tRNA synthetase, putative	ETH_00003650	25249943;	1	4	4	4	1	1	0	2	2	0	1	1	0	2	2	0	1	1	0	2	2	0	10.3	10.3	10.3	46.784	419	0	24.728	2.1	2.4	0	5.7	4.5	0	6349600	2849400	0	1485500	19090000	0	226770	101760
308	U6KNU7	U6KNU7	tr|U6KNU7|U6KNU7_EIMTE Protein tyrosine phosphatase-like domian-containing protein, putative OS=Eimeria tenella OX=5802 GN=ETH_00003675 PE=4 SV=1	Protein tyrosine phosphatase-like domian-containing protein, putative	ETH_00003675	25249948;	1	3	3	3	2	1	0	1	1	0	2	1	0	1	1	0	2	1	0	1	1	0	13.7	13.7	13.7	30.281	271	0	17.524	9.2	4.4	0	4.4	4.4	0	21106000	5500000	0	5741700	13922000	0	1758800	458330
309	U6KNV2	U6KNV2	tr|U6KNV2|U6KNV2_EIMTE Calcium-transporting ATPase, putative OS=Eimeria tenella OX=5802 GN=ETH_00002655 PE=3 SV=1	Calcium-transporting ATPase, putative	ETH_00002655	25249744;	1	4	4	4	0	1	0	1	2	0	0	1	0	1	2	0	0	1	0	1	2	0	5.4	5.4	5.4	116.44	1078	0	23.733	0	0.8	0	1.4	3.2	0	0	5051900	0	1063400	21826000	0	0	82819
310	U6KNV6	U6KNV6	tr|U6KNV6|U6KNV6_EIMTE Uncharacterized protein OS=Eimeria tenella OX=5802 GN=ETH_00017885 PE=4 SV=1	Uncharacterized protein	ETH_00017885	25252716;	1	6	6	6	6	0	0	5	0	0	6	0	0	5	0	0	6	0	0	5	0	0	23.8	23.8	23.8	50.103	474	0	41.059	23.8	0	0	21.3	0	0	52096000	0	0	27615000	0	0	2083800	0
311	U6KNY1	U6KNY1;V5T9T8	tr|U6KNY1|U6KNY1_EIMTE Aminopeptidase N, putative OS=Eimeria tenella OX=5802 GN=ETH_00013105 PE=4 SV=1;tr|V5T9T8|V5T9T8_EIMTE Aminopeptidase 1 OS=Eimeria tenella OX=5802 GN=ApN1 PE=2 SV=1	Aminopeptidase N, putative	ETH_00013105	25251788;	3	16	16	16	3	6	0	12	8	0	3	6	0	12	8	0	3	6	0	12	8	0	17.5	17.5	17.5	112.97	1010	0	122.07	3.7	6.3	0	13.2	8.7	0	12102000	35791000	0	58468000	95203000	0	161360	477210
312	U6KP02	U6KP02	tr|U6KP02|U6KP02_EIMTE Arginyl-tRNA synthetase, putative OS=Eimeria tenella OX=5802 GN=ETH_00013205 PE=4 SV=1	Arginyl-tRNA synthetase, putative	ETH_00013205	25251808;	1	2	2	1	0	0	2	0	0	0	0	0	2	0	0	0	0	0	1	0	0	0	1	1	1	132.03	1234	0	24.676	0	0	1	0	0	0	0	0	0	0	0	0	0	0
313	U6KP14	U6KP14	tr|U6KP14|U6KP14_EIMTE Ribosomal protein L22, putative OS=Eimeria tenella OX=5802 GN=ETH_00025585 PE=3 SV=1	Ribosomal protein L22, putative	ETH_00025585	25254227;	1	3	3	3	0	1	0	0	3	0	0	1	0	0	3	0	0	1	0	0	3	0	22.1	22.1	22.1	16.484	149	0	23.074	0	8.7	0	0	22.1	0	0	34553000	0	0	151520000	0	0	2657900
314	U6KP27	U6KP27	tr|U6KP27|U6KP27_EIMTE KH domain-containing protein, putative OS=Eimeria tenella OX=5802 GN=ETH_00030365 PE=4 SV=1	KH domain-containing protein, putative	ETH_00030365	25255152;	1	26	26	26	12	11	1	9	17	0	12	11	1	9	17	0	12	11	1	9	17	0	34.5	34.5	34.5	103.07	979	0	202.16	16.6	14.5	1.1	12.2	21.1	0	154540000	122490000	0	64261000	425880000	0	2533500	2008000
315	U6KP36	U6KP36	tr|U6KP36|U6KP36_EIMTE Uncharacterized protein OS=Eimeria tenella OX=5802 GN=ETH_00034060 PE=4 SV=1	Uncharacterized protein	ETH_00034060	25255878;	1	10	10	10	5	1	3	8	4	0	5	1	3	8	4	0	5	1	3	8	4	0	21.2	21.2	21.2	97.712	952	0	78.197	11.4	2.9	7.7	17.3	8.6	0	30003000	6575900	11992000	24055000	99830000	0	697740	152930
316	U6KP42	U6KP42	tr|U6KP42|U6KP42_EIMTE Translation initiation factor 2 beta, putative (Fragment) OS=Eimeria tenella OX=5802 GN=ETH_00014995 PE=4 SV=1	Translation initiation factor 2 beta, putative (Fragment)	ETH_00014995	25252153;	1	2	2	2	0	0	0	1	1	0	0	0	0	1	1	0	0	0	0	1	1	0	25.5	25.5	25.5	15.717	141	0.0017123	11.192	0	0	0	20.6	5	0	0	0	0	1622500	12566000000	0	0	0
317	U6KP54	U6KP54	tr|U6KP54|U6KP54_EIMTE 60S ribosomal protein L19, putative OS=Eimeria tenella OX=5802 GN=ETH_00021280 PE=4 SV=1	60S ribosomal protein L19, putative	ETH_00021280	25253371;	1	1	1	1	0	1	0	0	1	0	0	1	0	0	1	0	0	1	0	0	1	0	6.3	6.3	6.3	18.723	158	0.0016207	7.3453	0	6.3	0	0	6.3	0	0	36101000	0	0	83744000	0	0	3008400
318	U6KP59	U6KP59	tr|U6KP59|U6KP59_EIMTE Nascent polypeptide-associated complex subunit beta OS=Eimeria tenella OX=5802 GN=ETH_00025110 PE=3 SV=1	Nascent polypeptide-associated complex subunit beta	ETH_00025110	25254132;	1	4	4	4	1	1	0	4	1	0	1	1	0	4	1	0	1	1	0	4	1	0	37.1	37.1	37.1	19.304	178	0	26.381	6.2	10.7	0	37.1	10.7	0	27564000	4640000	0	36844000	17388000	0	2505800	421820
319	U6KP66	U6KP66	tr|U6KP66|U6KP66_EIMTE Uncharacterized protein OS=Eimeria tenella OX=5802 GN=ETH_00023020 PE=4 SV=1	Uncharacterized protein	ETH_00023020	25253716;	1	5	5	5	0	0	4	0	0	2	0	0	4	0	0	2	0	0	4	0	0	2	7.4	7.4	7.4	113.08	1037	0	34.693	0	0	6.5	0	0	1.8	0	0	32403000	0	0	24381000	0	0
320	U6KP70	U6KP70	tr|U6KP70|U6KP70_EIMTE 40S ribosomal protein S11, putative OS=Eimeria tenella OX=5802 GN=ETH_00024795 PE=3 SV=1	40S ribosomal protein S11, putative	ETH_00024795	25254069;	1	6	6	6	3	3	0	3	6	0	3	3	0	3	6	0	3	3	0	3	6	0	43.8	43.8	43.8	18.621	162	0	41.377	19.8	21.6	0	19.8	43.8	0	0	94643000	0	10615000	361610000	0	0	7886900
321	U6KPA2	U6KPA2	tr|U6KPA2|U6KPA2_EIMTE Fasciclin domain-containing protein, putative OS=Eimeria tenella OX=5802 GN=ETH_00030195 PE=4 SV=1	Fasciclin domain-containing protein, putative	ETH_00030195	25255118;	1	2	2	2	0	0	2	0	1	1	0	0	2	0	1	1	0	0	2	0	1	1	9.5	9.5	9.5	31.153	304	0	14.168	0	0	9.5	0	3.3	3.3	0	0	21404000	0	19842000	8438600	0	0
322	U6KPA3	U6KPA3	tr|U6KPA3|U6KPA3_EIMTE Alkylglycerone-phosphate synthase OS=Eimeria tenella OX=5802 GN=ETH_00007785 PE=3 SV=1	Alkylglycerone-phosphate synthase (Alkyl-DHAP synthase) (EC 2.5.1.26)	ETH_00007785	25250759;	1	4	4	4	0	4	0	0	4	0	0	4	0	0	4	0	0	4	0	0	4	0	7.6	7.6	7.6	75.38	680	0	24.958	0	7.6	0	0	7.6	0	0	26183000	0	0	78379000	0	0	545480
323	U6KPD3	U6KPD3	tr|U6KPD3|U6KPD3_EIMTE Uncharacterized protein OS=Eimeria tenella OX=5802 GN=ETH_00016520 PE=4 SV=1	Uncharacterized protein	ETH_00016520	25252458;	1	12	12	12	5	4	2	6	11	2	5	4	2	6	11	2	5	4	2	6	11	2	32.8	32.8	32.8	63.086	598	0	176.47	14.2	11.4	7	19.1	30.4	7	81476000	124530000	54220000	45716000	3692400000	20909000	4288200	6554200
324	U6KPE9	U6KPE9	tr|U6KPE9|U6KPE9_EIMTE Serine/threonine-protein phosphatase OS=Eimeria tenella OX=5802 GN=ETH_00018005 PE=3 SV=1	Serine/threonine-protein phosphatase (EC 3.1.3.16)	ETH_00018005	25252739;	1	2	2	2	0	0	0	0	2	0	0	0	0	0	2	0	0	0	0	0	2	0	7.5	7.5	7.5	34.942	307	0	12.19	0	0	0	0	7.5	0	0	0	0	0	13976000	0	0	0
325	U6KPG4	U6KPG4	tr|U6KPG4|U6KPG4_EIMTE Saccharopine dehydrogenase, putative OS=Eimeria tenella OX=5802 GN=ETH_00009690 PE=4 SV=1	Saccharopine dehydrogenase, putative	ETH_00009690	25251134;	1	6	6	6	3	2	0	4	4	0	3	2	0	4	4	0	3	2	0	4	4	0	17.3	17.3	17.3	50.915	467	0	48.106	8.4	5.4	0	13.1	13.1	0	45591000	7647600	0	29360000	155030000	0	1982200	332500
326	U6KPH5	U6KPH5	tr|U6KPH5|U6KPH5_EIMTE Uncharacterized protein OS=Eimeria tenella OX=5802 GN=ETH_00041440 PE=4 SV=1	Uncharacterized protein	ETH_00041440	25257328;	1	1	1	1	1	0	0	1	0	0	1	0	0	1	0	0	1	0	0	1	0	0	7.4	7.4	7.4	29.736	282	0.0015823	7.104	7.4	0	0	7.4	0	0	3201800	0	0	1365800	0	0	246290	0
327	U6KPH8	U6KPH8	tr|U6KPH8|U6KPH8_EIMTE 6-phosphogluconate dehydrogenase, decarboxylating, related OS=Eimeria tenella OX=5802 GN=ETH_00033645 PE=4 SV=1	6-phosphogluconate dehydrogenase, decarboxylating, related	ETH_00033645	25255795;	1	4	4	4	0	2	0	1	1	0	0	2	0	1	1	0	0	2	0	1	1	0	20.4	20.4	20.4	24.078	221	0	24.967	0	14.9	0	9	5	0	0	12251000	0	1750600	14390000	0	0	942350
328	U6KPI3	U6KPI3	tr|U6KPI3|U6KPI3_EIMTE Uncharacterized protein (Fragment) OS=Eimeria tenella OX=5802 GN=ETH_00040825 PE=4 SV=1	Uncharacterized protein (Fragment)	ETH_00040825	25257205;	1	7	7	7	2	4	0	2	5	0	2	4	0	2	5	0	2	4	0	2	5	0	30.7	30.7	30.7	38.849	352	0	52.047	12.2	15.6	0	7.4	16.8	0	3946700	56751000	0	7621300	123450000	0	146180	2101900
329	U6KPJ8	U6KPJ8	tr|U6KPJ8|U6KPJ8_EIMTE Uncharacterized protein (Fragment) OS=Eimeria tenella OX=5802 GN=ETH_00036900 PE=4 SV=1	Uncharacterized protein (Fragment)	ETH_00036900	25256421;	1	1	1	1	0	1	0	0	0	0	0	1	0	0	0	0	0	1	0	0	0	0	13.4	13.4	13.4	10.741	97	0.0098453	6.2743	0	13.4	0	0	0	0	0	3745600	0	0	0	0	0	535080
330	U6KPM7	U6KPM7	tr|U6KPM7|U6KPM7_EIMTE Uncharacterized protein OS=Eimeria tenella OX=5802 GN=ETH_00003230 PE=4 SV=1	Uncharacterized protein	ETH_00003230	25249859;	1	9	9	9	7	7	2	8	7	1	7	7	2	8	7	1	7	7	2	8	7	1	30.4	30.4	30.4	29.365	270	0	81.808	27	26.7	8.5	29.6	23.3	4.4	603020000	857800000	17427000	377030000	1454900000	0	46386000	65984000
331	U6KPP1	U6KPP1	tr|U6KPP1|U6KPP1_EIMTE Ribosomal protein L35, putative OS=Eimeria tenella OX=5802 GN=ETH_00024395 PE=3 SV=1	Ribosomal protein L35, putative	ETH_00024395	25253991;	1	3	3	3	1	1	0	3	1	0	1	1	0	3	1	0	1	1	0	3	1	0	18.7	18.7	18.7	14.394	123	0	19.23	6.5	6.5	0	18.7	6.5	0	37295000	19946000	0	13015000	57164000	0	4143900	2216200
332	U6KPQ9	U6KPQ9	tr|U6KPQ9|U6KPQ9_EIMTE Isoleucine-tRNA synthetase, putative OS=Eimeria tenella OX=5802 GN=ETH_00021785 PE=3 SV=1	Isoleucine-tRNA synthetase, putative	ETH_00021785	25253472;	1	1	1	1	0	0	0	0	1	0	0	0	0	0	1	0	0	0	0	0	1	0	1.7	1.7	1.7	116.28	1018	0.0098039	6.2671	0	0	0	0	1.7	0	0	0	0	0	0	0	0	0
333	U6KPR1	U6KPR1	tr|U6KPR1|U6KPR1_EIMTE Ribosomal protein L27, putative OS=Eimeria tenella OX=5802 GN=ETH_00024495 PE=4 SV=1	Ribosomal protein L27, putative	ETH_00024495	25254011;	1	7	7	7	5	2	0	6	3	0	5	2	0	6	3	0	5	2	0	6	3	0	41.8	41.8	41.8	16.578	146	0	46.99	30.1	14.4	0	36.3	18.5	0	213760000	42301000	0	125710000	84237000	0	17814000	3525100
334	U6KPR8	U6KPR8	tr|U6KPR8|U6KPR8_EIMTE Uncharacterized protein (Fragment) OS=Eimeria tenella OX=5802 GN=ETH_00039370 PE=4 SV=1	Uncharacterized protein (Fragment)	ETH_00039370	25256915;	1	1	1	1	0	0	0	0	0	1	0	0	0	0	0	1	0	0	0	0	0	1	2.3	2.3	2.3	88.262	832	0.0015924	7.1823	0	0	0	0	0	2.3	0	0	0	0	0	5212700	0	0
335	U6KPS0	U6KPS0	tr|U6KPS0|U6KPS0_EIMTE Uncharacterized protein OS=Eimeria tenella OX=5802 GN=ETH_00024545 PE=4 SV=1	Uncharacterized protein	ETH_00024545	25254021;	1	4	4	4	0	0	4	0	0	0	0	0	4	0	0	0	0	0	4	0	0	0	2.7	2.7	2.7	409.38	3901	0	29.859	0	0	2.7	0	0	0	0	0	19430000	0	0	0	0	0
336	U6KPS1	U6KPS1	tr|U6KPS1|U6KPS1_EIMTE Uncharacterized protein OS=Eimeria tenella OX=5802 GN=ETH_00016025 PE=4 SV=1	Uncharacterized protein	ETH_00016025	25252359;	1	7	7	7	4	0	0	5	0	0	4	0	0	5	0	0	4	0	0	5	0	0	12.9	12.9	12.9	83.947	777	0	44.535	8.1	0	0	8.2	0	0	31434000	0	0	19820000	0	0	683350	0
337	U6KPS4	U6KPS4	tr|U6KPS4|U6KPS4_EIMTE Uncharacterized protein OS=Eimeria tenella OX=5802 GN=ETH_00024570 PE=4 SV=1	Uncharacterized protein	ETH_00024570	25254026;	1	18	18	18	17	1	0	14	1	0	17	1	0	14	1	0	17	1	0	14	1	0	42	42	42	62.77	572	0	133.2	41.8	2.3	0	32.9	2.3	0	892630000	4611800	0	283330000	10755000	0	24125000	124640
338	U6KPW4	U6KPW4	tr|U6KPW4|U6KPW4_EIMTE Uncharacterized protein (Fragment) OS=Eimeria tenella OX=5802 GN=ETH_00041110 PE=4 SV=1	Uncharacterized protein (Fragment)	ETH_00041110	25257262;	1	2	2	2	2	0	0	0	0	0	2	0	0	0	0	0	2	0	0	0	0	0	5.7	5.7	5.7	35.974	353	0.0016978	10.96	5.7	0	0	0	0	0	3238800	0	0	0	0	0	190520	0
339	U6KPX1	U6KPX1	tr|U6KPX1|U6KPX1_EIMTE Uridine phosphorylase, putative OS=Eimeria tenella OX=5802 GN=ETH_00030945 PE=4 SV=1	Uridine phosphorylase, putative	ETH_00030945	25255265;	1	4	4	4	0	3	0	0	4	0	0	3	0	0	4	0	0	3	0	0	4	0	16.6	16.6	16.6	34.853	314	0	24.967	0	14	0	0	16.6	0	0	7280400	0	0	61702000	0	0	303350
340	U6KPZ9	U6KPZ9	tr|U6KPZ9|U6KPZ9_EIMTE ATP-dependent RNA helicase, putative OS=Eimeria tenella OX=5802 GN=ETH_00029210 PE=3 SV=1	ATP-dependent RNA helicase, putative	ETH_00029210	25254935;	1	1	1	1	0	0	0	0	1	0	0	0	0	0	1	0	0	0	0	0	1	0	2.6	2.6	2.6	48.896	431	0.0016234	7.3698	0	0	0	0	2.6	0	0	0	0	0	0	0	0	0
341	U6KQ11	U6KQ11;H9B910	tr|U6KQ11|U6KQ11_EIMTE GTP-binding nuclear protein OS=Eimeria tenella OX=5802 GN=ETH_00021645 PE=3 SV=1;tr|H9B910|H9B910_EIMTE GTP-binding nuclear protein OS=Eimeria tenella OX=5802 PE=2 SV=1	GTP-binding nuclear protein	ETH_00021645	25253444;	2	9	9	9	5	6	0	4	8	0	5	6	0	4	8	0	5	6	0	4	8	0	53.8	53.8	53.8	24.393	212	0	75.427	27.4	30.7	0	22.2	46.2	0	40707000	193090000	0	13714000	546210000	0	2394500	11358000
342	U6KQ29	U6KQ29;H9B914;I7EHV4	tr|U6KQ29|U6KQ29_EIMTE Activated protein kinase c receptor OS=Eimeria tenella OX=5802 GN=ETH_00026650 PE=4 SV=1;tr|H9B914|H9B914_EIMTE Uncharacterized protein OS=Eimeria tenella OX=5802 PE=2 SV=1;tr|I7EHV4|I7EHV4_EIMTE Activated protein kinase C receptor O	Activated protein kinase c receptor	ETH_00026650	25254426;	3	12	12	12	3	10	0	4	11	0	3	10	0	4	11	0	3	10	0	4	11	0	48.7	48.7	48.7	34.976	318	0	80.305	15.1	40.3	0	18.6	42.8	0	5197100	134510000	0	11920000	374380000	0	259860	6725400
343	U6KQ37	U6KQ37	tr|U6KQ37|U6KQ37_EIMTE Uncharacterized protein OS=Eimeria tenella OX=5802 GN=ETH_00035900 PE=4 SV=1	Uncharacterized protein	ETH_00035900	25256221;	1	7	7	7	3	0	0	7	0	0	3	0	0	7	0	0	3	0	0	7	0	0	30.7	30.7	30.7	46.815	443	0	47.135	11.3	0	0	30.7	0	0	14229000	0	0	28543000	0	0	748920	0
344	U6KQ51	U6KQ51	tr|U6KQ51|U6KQ51_EIMTE Chaperonin CPN10, mitochondrial, putative OS=Eimeria tenella OX=5802 GN=ETH_00029555 PE=3 SV=1	Chaperonin CPN10, mitochondrial, putative	ETH_00029555	25254990;	1	3	3	3	0	2	0	0	1	0	0	2	0	0	1	0	0	2	0	0	1	0	31.1	31.1	31.1	11.177	106	0	16.866	0	19.8	0	0	11.3	0	0	11805000	0	0	0	0	0	1073200
345	U6KQ53	U6KQ53	tr|U6KQ53|U6KQ53_EIMTE Proteophosphoglycan ppg1, related OS=Eimeria tenella OX=5802 GN=ETH_00027655 PE=4 SV=1	Proteophosphoglycan ppg1, related	ETH_00027655	25254624;	1	2	2	2	1	0	0	2	0	0	1	0	0	2	0	0	1	0	0	2	0	0	8.1	8.1	8.1	409.97	4144	0	12.547	5.4	0	0	8.1	0	0	1906100	0	0	0	0	0	6550.1	0
346	U6KQ59	U6KQ59	tr|U6KQ59|U6KQ59_EIMTE Uncharacterized protein OS=Eimeria tenella OX=5802 GN=ETH_00002060 PE=4 SV=1	Uncharacterized protein	ETH_00002060	25249627;	1	8	8	8	7	1	0	6	1	0	7	1	0	6	1	0	7	1	0	6	1	0	43.9	43.9	43.9	32.814	330	0	62.649	41.2	5.2	0	37.3	5.2	0	118360000	2359600	0	81728000	0	0	4552200	90755
347	U6KQ70	U6KQ70	tr|U6KQ70|U6KQ70_EIMTE Activating signal cointegrator 1 complex subunit 3, putative OS=Eimeria tenella OX=5802 GN=ETH_00029865 PE=4 SV=1	Activating signal cointegrator 1 complex subunit 3, putative	ETH_00029865	25255052;	1	1	1	1	0	1	0	0	1	0	0	1	0	0	1	0	0	1	0	0	1	0	0.6	0.6	0.6	264.95	2502	1	-2	0	0.6	0	0	0.6	0	0	68787000	0	0	116040000	0	0	603390
348	U6KQ81	U6KQ81	tr|U6KQ81|U6KQ81_EIMTE ATP-citrate synthase, putative OS=Eimeria tenella OX=5802 GN=ETH_00040515 PE=4 SV=1	ATP-citrate synthase, putative	ETH_00040515	25257143;	1	15	15	15	0	8	0	0	14	0	0	8	0	0	14	0	0	8	0	0	14	0	20.4	20.4	20.4	92.823	861	0	117.96	0	9.5	0	0	20.4	0	0	147030000	0	0	490540000	0	0	3000600
349	U6KQ85	U6KQ85	tr|U6KQ85|U6KQ85_EIMTE Mitochondrial alternative NADH dehydrogenase 1, putative OS=Eimeria tenella OX=5802 GN=ETH_00001560 PE=4 SV=1	Mitochondrial alternative NADH dehydrogenase 1, putative	ETH_00001560	25249527;	1	4	4	4	2	1	0	1	1	0	2	1	0	1	1	0	2	1	0	1	1	0	8.2	8.2	8.2	71.973	686	0	24.209	4.8	1.7	0	3.4	1.6	0	5539500	0	0	1452600	7974500	0	153870	0
350	U6KQB4	U6KQB4;H9B9E9	tr|U6KQB4|U6KQB4_EIMTE 60S ribosomal protein L9, putative OS=Eimeria tenella OX=5802 GN=ETH_00012265 PE=4 SV=1;tr|H9B9E9|H9B9E9_EIMTE Uncharacterized protein OS=Eimeria tenella OX=5802 PE=2 SV=1	60S ribosomal protein L9, putative	ETH_00012265	25251620;	2	6	6	6	1	4	0	1	6	0	1	4	0	1	6	0	1	4	0	1	6	0	36.3	36.3	36.3	21.563	190	0	40.897	4.7	25.3	0	4.7	36.3	0	8010700	41228000	0	3087300	137990000	0	421610	2169900
351	U6KQB9	U6KQB9	tr|U6KQB9|U6KQB9_EIMTE HIT domain-containing protein, putative OS=Eimeria tenella OX=5802 GN=ETH_00012290 PE=4 SV=1	HIT domain-containing protein, putative	ETH_00012290	25251625;	1	1	1	1	0	1	0	1	1	0	0	1	0	1	1	0	0	1	0	1	1	0	5.4	5.4	5.4	16.044	147	0.0015504	6.8336	0	5.4	0	5.4	5.4	0	0	4904700	0	0	14667000	0	0	700670
352	U6KQC9	U6KQC9	tr|U6KQC9|U6KQC9_EIMTE Mannitol-1-phosphate dehydrogenase OS=Eimeria tenella OX=5802 GN=ETH_00007540 PE=4 SV=1	Mannitol-1-phosphate dehydrogenase	ETH_00007540	25250710;	1	7	7	1	2	2	0	4	5	0	2	2	0	4	5	0	1	1	0	1	1	0	19.8	19.8	3.3	46.914	425	0	44.118	5.9	5.9	0	12.9	12.7	0	18556000	14058000	0	5947500	103110000	0	639850	484770
353	U6KQI1	U6KQI1	tr|U6KQI1|U6KQI1_EIMTE Uncharacterized protein OS=Eimeria tenella OX=5802 GN=ETH_00043935 PE=4 SV=1	Uncharacterized protein	ETH_00043935	25257826;	1	2	2	2	0	1	0	0	2	0	0	1	0	0	2	0	0	1	0	0	2	0	7.9	7.9	7.9	23.307	203	0.0017986	11.774	0	3.9	0	0	7.9	0	0	6459800	0	0	28366000	0	0	403740
354	U6KQJ0	U6KQJ0	tr|U6KQJ0|U6KQJ0_EIMTE Uncharacterized protein (Fragment) OS=Eimeria tenella OX=5802 GN=ETH_00043200 PE=4 SV=1	Uncharacterized protein (Fragment)	ETH_00043200	25257679;	1	3	3	3	2	2	0	2	3	0	2	2	0	2	3	0	2	2	0	2	3	0	35.1	35.1	35.1	17.665	151	0	25.653	25.2	25.2	0	25.2	35.1	0	19398000	24140000	0	24369000	168120000	0	1939800	2414000
355	U6KQJ2	U6KQJ2	tr|U6KQJ2|U6KQJ2_EIMTE Rhoptry neck protein 2, putative (Fragment) OS=Eimeria tenella OX=5802 GN=ETH_00012760 PE=1 SV=1	Rhoptry neck protein 2, putative (Fragment)	ETH_00012760	25251719;	1	19	19	19	13	6	0	12	9	0	13	6	0	12	9	0	13	6	0	12	9	0	17.8	17.8	17.8	151.49	1402	0	124.46	12.9	5.5	0	12.4	8.6	0	118910000	28951000	0	37752000	94806000	0	1486400	361890
356	U6KQM7	U6KQM7	tr|U6KQM7|U6KQM7_EIMTE Ubiquitin-conjugating enzyme e2, putative OS=Eimeria tenella OX=5802 GN=ETH_00021510 PE=3 SV=1	Ubiquitin-conjugating enzyme e2, putative	ETH_00021510	25253417;	1	2	2	2	1	1	0	1	1	0	1	1	0	1	1	0	1	1	0	1	1	0	24.4	24.4	24.4	17.888	156	0	13.006	14.7	14.7	0	14.7	9.6	0	10620000	8449300	0	6109700	7444200	0	965450	768120
357	U6KQN3	U6KQN3	tr|U6KQN3|U6KQN3_EIMTE Uncharacterized protein (Fragment) OS=Eimeria tenella OX=5802 GN=ETH_00037850 PE=4 SV=1	Uncharacterized protein (Fragment)	ETH_00037850	25256611;	1	2	2	2	0	0	2	0	0	0	0	0	2	0	0	0	0	0	2	0	0	0	9.3	9.3	9.3	57.339	579	0	15.183	0	0	9.3	0	0	0	0	0	8431500	0	0	0	0	0
358	U6KQQ0	U6KQQ0	tr|U6KQQ0|U6KQQ0_EIMTE Uncharacterized protein OS=Eimeria tenella OX=5802 GN=ETH_00015185 PE=4 SV=1	Uncharacterized protein	ETH_00015185	25252191;	1	1	1	1	0	1	0	0	0	0	0	1	0	0	0	0	0	1	0	0	0	0	6.1	6.1	6.1	33.373	294	0.0087719	6.5082	0	6.1	0	0	0	0	0	4890600	0	0	0	0	0	232890
359	U6KQS0	U6KQS0	tr|U6KQS0|U6KQS0_EIMTE Uncharacterized protein OS=Eimeria tenella OX=5802 GN=ETH_00010390 PE=4 SV=1	Uncharacterized protein	ETH_00010390	25251273;	1	7	7	7	6	1	0	5	1	0	6	1	0	5	1	0	6	1	0	5	1	0	25.7	25.7	25.7	35.613	319	0	45.45	22.9	4.7	0	18.5	4.7	0	88431000	5176200	0	45987000	9128100	0	5526900	323510
360	U6KQS6	U6KQS6	tr|U6KQS6|U6KQS6_EIMTE Uncharacterized protein (Fragment) OS=Eimeria tenella OX=5802 GN=ETH_00042295 PE=4 SV=1	Uncharacterized protein (Fragment)	ETH_00042295	25257498;	1	1	1	1	1	1	0	1	1	0	1	1	0	1	1	0	1	1	0	1	1	0	8	8	8	12.964	137	0	14.824	8	8	0	8	8	0	45250000	0	0	15617000	0	0	7541700	0
361	U6KQS8	U6KQS8	tr|U6KQS8|U6KQS8_EIMTE Proliferating cell nuclear antigen OS=Eimeria tenella OX=5802 GN=ETH_00007715 PE=3 SV=1	Proliferating cell nuclear antigen	ETH_00007715	25250745;	1	2	2	2	0	1	0	0	2	0	0	1	0	0	2	0	0	1	0	0	2	0	7.3	7.3	7.3	33.292	301	0	12.344	0	4	0	0	7.3	0	0	5704200	0	0	32493000	0	0	248010
362	U6KQU0	U6KQU0	tr|U6KQU0|U6KQU0_EIMTE Sushi domain-containing protein / SCR repeat-containing protein, putative (Fragment) OS=Eimeria tenella OX=5802 GN=ETH_00043040 PE=4 SV=1	Sushi domain-containing protein / SCR repeat-containing protein, putative (Fragment)	ETH_00043040	25257647;	1	2	2	2	1	0	0	2	0	0	1	0	0	2	0	0	1	0	0	2	0	0	10.6	10.6	10.6	46.283	443	0	12.354	7	0	0	10.6	0	0	2980000	0	0	4624000	0	0	156840	0
363	U6KQV1	U6KQV1	tr|U6KQV1|U6KQV1_EIMTE Uncharacterized protein (Fragment) OS=Eimeria tenella OX=5802 GN=ETH_00035635 PE=4 SV=1	Uncharacterized protein (Fragment)	ETH_00035635	25256168;	1	2	2	2	1	0	0	1	0	0	1	0	0	1	0	0	1	0	0	1	0	0	14.6	14.6	14.6	23.144	198	0	12.09	6.6	0	0	8.1	0	0	4889800	0	0	2355700	0	0	349270	0
364	U6KQY5	U6KQY5	tr|U6KQY5|U6KQY5_EIMTE PPR repeat-containing protein, putative OS=Eimeria tenella OX=5802 GN=ETH_00019740 PE=4 SV=1	PPR repeat-containing protein, putative	ETH_00019740	25253077;	1	1	1	1	1	0	1	1	0	1	1	0	1	1	0	1	1	0	1	1	0	1	0.9	0.9	0.9	121.27	1132	0	323.31	0.9	0	0.9	0.9	0	0.9	2127400	0	0	2125600	0	44118000	45265	0
365	U6KR05	U6KR05	tr|U6KR05|U6KR05_EIMTE Branched-chain alpha-keto acid dehydrogenase E1 component beta chain, putative OS=Eimeria tenella OX=5802 GN=ETH_00025495 PE=4 SV=1	Branched-chain alpha-keto acid dehydrogenase E1 component beta chain, putative	ETH_00025495	25254209;	1	7	7	7	1	4	0	4	6	0	1	4	0	4	6	0	1	4	0	4	6	0	17.9	17.9	17.9	43.68	403	0	53.635	4	11.2	0	13.4	13.6	0	12448000	106890000	0	48574000	346790000	0	592780	5090100
366	U6KR08	U6KR08	tr|U6KR08|U6KR08_EIMTE Uncharacterized protein (Fragment) OS=Eimeria tenella OX=5802 GN=ETH_00033545 PE=4 SV=1	Uncharacterized protein (Fragment)	ETH_00033545	25255775;	1	3	3	3	1	1	0	1	3	0	1	1	0	1	3	0	1	1	0	1	3	0	24.4	24.4	24.4	23.05	209	0	22.618	6.2	6.2	0	6.2	24.4	0	4462500	4066300	0	4197100	48057000	0	343270	312790
367	U6KR11	U6KR11	tr|U6KR11|U6KR11_EIMTE Uncharacterized protein OS=Eimeria tenella OX=5802 GN=ETH_00015930 PE=3 SV=1	Uncharacterized protein	ETH_00015930	25252340;	1	3	3	3	0	3	0	0	1	0	0	3	0	0	1	0	0	3	0	0	1	0	4.5	4.5	4.5	93.214	846	0	17.173	0	4.5	0	0	1.3	0	0	4995400	0	0	8424500	0	0	89203
368	U6KR40	U6KR40	tr|U6KR40|U6KR40_EIMTE 26S protease regulatory subunit 8, putative OS=Eimeria tenella OX=5802 GN=ETH_00020095 PE=4 SV=1	26S protease regulatory subunit 8, putative	ETH_00020095	25253147;	1	3	2	2	0	2	0	0	3	0	0	1	0	0	2	0	0	1	0	0	2	0	3.4	2.3	2.3	117.51	1099	0	13.792	0	2.3	0	0	3.4	0	0	4067800	0	0	47586000	0	0	78227
369	U6KR95	U6KR95	tr|U6KR95|U6KR95_EIMTE Uncharacterized protein OS=Eimeria tenella OX=5802 GN=ETH_00019560 PE=4 SV=1	Uncharacterized protein	ETH_00019560	25253041;	1	12	12	12	0	0	10	0	0	9	0	0	10	0	0	9	0	0	10	0	0	9	20.5	20.5	20.5	115.84	1074	0	283.73	0	0	18.5	0	0	14.7	0	0	342640000	0	0	742200000	0	0
370	U6KR99	U6KR99	tr|U6KR99|U6KR99_EIMTE Ubiquinol-cytochrome c reductase domain-containing protein, putative OS=Eimeria tenella OX=5802 GN=ETH_00019585 PE=4 SV=1	Ubiquinol-cytochrome c reductase domain-containing protein, putative	ETH_00019585	25253046;	1	2	2	2	0	1	0	2	0	0	0	1	0	2	0	0	0	1	0	2	0	0	10.3	10.3	10.3	43.429	390	0	12.411	0	4.4	0	10.3	0	0	0	3037700	0	11274000	0	0	0	126570
371	U6KRB9	U6KRB9	tr|U6KRB9|U6KRB9_EIMTE Uncharacterized protein OS=Eimeria tenella OX=5802 GN=ETH_00040710 PE=4 SV=1	Uncharacterized protein	ETH_00040710	25257182;	1	1	1	1	0	0	1	0	0	1	0	0	1	0	0	1	0	0	1	0	0	1	4.1	4.1	4.1	51.315	490	0.0015456	6.7994	0	0	4.1	0	0	4.1	0	0	0	0	0	0	0	0
372	U6KRD9	U6KRD9	tr|U6KRD9|U6KRD9_EIMTE Carbonic anhydrase domain containing protein, putative OS=Eimeria tenella OX=5802 GN=ETH_00037145 PE=4 SV=1	Carbonic anhydrase domain containing protein, putative	ETH_00037145	25256470;	1	1	1	1	1	1	0	1	1	0	1	1	0	1	1	0	1	1	0	1	1	0	24.6	24.6	24.6	7.7235	65	0.001626	7.3741	24.6	24.6	0	24.6	24.6	0	8403300	19650000	0	12116000	75269000	0	2801100	6550000
373	U6KRE5	U6KRE5	tr|U6KRE5|U6KRE5_EIMTE Uncharacterized protein OS=Eimeria tenella OX=5802 GN=ETH_00019890 PE=4 SV=1	Uncharacterized protein	ETH_00019890	25253106;	1	1	1	1	0	0	0	0	0	1	0	0	0	0	0	1	0	0	0	0	0	1	6.1	6.1	6.1	18.293	165	0.0016051	7.2632	0	0	0	0	0	6.1	0	0	0	0	0	6574300	0	0
374	U6KRG0	U6KRG0	tr|U6KRG0|U6KRG0_EIMTE 60S ribosomal protein L22, putative OS=Eimeria tenella OX=5802 GN=ETH_00019965 PE=4 SV=1	60S ribosomal protein L22, putative	ETH_00019965	25253121;	1	6	6	6	4	1	0	4	2	0	4	1	0	4	2	0	4	1	0	4	2	0	47	47	47	15.267	134	0	42.635	33.6	8.2	0	34.3	20.9	0	244440000	5268900	0	66726000	42113000	0	22222000	478990
375	U6KRG7	U6KRG7	tr|U6KRG7|U6KRG7_EIMTE 3-methyl-2-oxobutanoate dehydrogenase (Lipoamide) kinase, putative OS=Eimeria tenella OX=5802 GN=ETH_00014950 PE=4 SV=1	3-methyl-2-oxobutanoate dehydrogenase (Lipoamide) kinase, putative	ETH_00014950	25252144;	1	1	1	1	0	1	0	0	1	0	0	1	0	0	1	0	0	1	0	0	1	0	5.7	5.7	5.7	23.082	210	0.0097765	6.2629	0	5.7	0	0	5.7	0	0	10568000	0	0	25081000	0	0	1056800
376	U6KRK0	U6KRK0	tr|U6KRK0|U6KRK0_EIMTE Elongation factor 1, putative OS=Eimeria tenella OX=5802 GN=ETH_00029140 PE=4 SV=1	Elongation factor 1, putative	ETH_00029140	25254921;	1	3	3	3	2	1	0	3	1	0	2	1	0	3	1	0	2	1	0	3	1	0	26.3	26.3	26.3	21.087	186	0	23.285	13.4	5.9	0	26.3	5.9	0	30945000	19484000	0	39233000	30157000	0	2813200	1771200
377	U6KRK3	U6KRK3	tr|U6KRK3|U6KRK3_EIMTE SAG family member OS=Eimeria tenella OX=5802 GN=ETH_00034935 PE=4 SV=1	SAG family member	ETH_00034935	25256028;	1	2	2	2	0	1	0	0	2	0	0	1	0	0	2	0	0	1	0	0	2	0	12.5	12.5	12.5	27.473	256	0	12.596	0	9.4	0	0	12.5	0	0	29130000	0	0	70238000	0	0	2648200
378	U6KRM0	U6KRM0	tr|U6KRM0|U6KRM0_EIMTE SAG family member OS=Eimeria tenella OX=5802 GN=ETH_00035010 PE=4 SV=1	SAG family member	ETH_00035010	25256043;	1	2	2	2	0	1	0	0	2	0	0	1	0	0	2	0	0	1	0	0	2	0	17.8	17.8	17.8	27.467	258	0	15.364	0	5.8	0	0	17.8	0	0	7137800	0	0	31473000	0	0	475860
379	U6KRM6	U6KRM6	tr|U6KRM6|U6KRM6_EIMTE Uncharacterized protein OS=Eimeria tenella OX=5802 GN=ETH_00029290 PE=4 SV=1	Uncharacterized protein	ETH_00029290	25254951;	1	1	1	1	0	0	1	0	0	0	0	0	1	0	0	0	0	0	1	0	0	0	2.7	2.7	2.7	45.479	413	1	-2	0	0	2.7	0	0	0	0	0	323440000	0	0	0	0	0
380	U6KRQ1	U6KRQ1	tr|U6KRQ1|U6KRQ1_EIMTE DNA-directed RNA polymerase OS=Eimeria tenella OX=5802 GN=ETH_00030175 PE=3 SV=1	DNA-directed RNA polymerase (EC 2.7.7.6)	ETH_00030175	25255114;	1	1	1	1	0	1	0	0	0	0	0	1	0	0	0	0	0	1	0	0	0	0	0.5	0.5	0.5	188.59	1743	1	-2	0	0.5	0	0	0	0	0	0	0	0	0	0	0	0
381	U6KRW6	U6KRW6	tr|U6KRW6|U6KRW6_EIMTE Uncharacterized protein (Fragment) OS=Eimeria tenella OX=5802 GN=ETH_00041435 PE=4 SV=1	Uncharacterized protein (Fragment)	ETH_00041435	25257327;	1	1	1	1	1	0	0	0	0	0	1	0	0	0	0	0	1	0	0	0	0	0	15	15	15	11.184	120	0.010014	6.3802	15	0	0	0	0	0	4987700	0	0	0	0	0	554190	0
382	U6KRZ7	U6KRZ7	tr|U6KRZ7|U6KRZ7_EIMTE Uncharacterized protein OS=Eimeria tenella OX=5802 GN=ETH_00006240 PE=3 SV=1	Uncharacterized protein	ETH_00006240	25250455;	1	1	1	1	0	0	0	1	0	0	0	0	0	1	0	0	0	0	0	1	0	0	12.3	12.3	12.3	25.512	228	0.009589	6.1822	0	0	0	12.3	0	0	0	0	0	2085400	0	0	0	0
383	U6KS10	U6KS10	tr|U6KS10|U6KS10_EIMTE Uncharacterized protein (Fragment) OS=Eimeria tenella OX=5802 GN=ETH_00038830 PE=4 SV=1	Uncharacterized protein (Fragment)	ETH_00038830	25256807;	1	2	2	2	0	1	0	0	2	0	0	1	0	0	2	0	0	1	0	0	2	0	8.7	8.7	8.7	29.964	277	0.0017182	11.429	0	3.6	0	0	8.7	0	0	6780800	0	0	28694000	0	0	322900
384	U6KS58	U6KS58	tr|U6KS58|U6KS58_EIMTE Phosphoglucan, water dikinase protein, putative (Fragment) OS=Eimeria tenella OX=5802 GN=ETH_00008190 PE=4 SV=1	Phosphoglucan, water dikinase protein, putative (Fragment)	ETH_00008190	25250840;	1	2	2	2	0	1	0	0	1	0	0	1	0	0	1	0	0	1	0	0	1	0	2.7	2.7	2.7	86.498	807	0	12.588	0	1.5	0	0	1.2	0	0	4023100	0	0	4430400	0	0	91434
385	U6KS61	U6KS61	tr|U6KS61|U6KS61_EIMTE Coatomer alpha subunit, putative OS=Eimeria tenella OX=5802 GN=ETH_00021415 PE=4 SV=1	Coatomer alpha subunit, putative	ETH_00021415	25253398;	1	13	13	13	0	3	0	0	12	0	0	3	0	0	12	0	0	3	0	0	12	0	11.7	11.7	11.7	132.53	1206	0	77.221	0	2.9	0	0	10.9	0	0	11270000	0	0	162140000	0	0	131040
386	U6KS74	U6KS74	tr|U6KS74|U6KS74_EIMTE Uncharacterized protein OS=Eimeria tenella OX=5802 GN=ETH_00015030 PE=4 SV=1	Uncharacterized protein	ETH_00015030	25252160;	1	1	1	1	0	1	0	1	1	0	0	1	0	1	1	0	0	1	0	1	1	0	6.9	6.9	6.9	17.51	160	0.009498	6.1589	0	6.9	0	6.9	6.9	0	0	3128000	0	1236800	11722000	0	0	195500
387	U6KS79	U6KS79	tr|U6KS79|U6KS79_EIMTE Uncharacterized protein OS=Eimeria tenella OX=5802 GN=ETH_00021515 PE=4 SV=1	Uncharacterized protein	ETH_00021515	25253418;	1	2	2	2	2	2	0	2	1	0	2	2	0	2	1	0	2	2	0	2	1	0	11.1	11.1	11.1	17.359	153	0	13.844	11.1	11.1	0	11.1	6.5	0	81206000	68388000	0	48497000	47362000	0	16241000	13678000
388	U6KS90	U6KS90	tr|U6KS90|U6KS90_EIMTE 60S acidic ribosomal protein P0 (Fragment) OS=Eimeria tenella OX=5802 GN=ETH_00038080 PE=4 SV=1	60S acidic ribosomal protein P0 (Fragment)	ETH_00038080	25256657;	1	4	1	1	2	4	0	2	4	0	1	1	0	0	1	0	1	1	0	0	1	0	25.1	4.8	4.8	22.087	207	0.0016722	8.6983	11.1	25.1	0	12.1	25.1	0	1958300	11599000	0	0	31890000	0	150640	892200
389	U6KSA0	U6KSA0	tr|U6KSA0|U6KSA0_EIMTE Uncharacterized protein OS=Eimeria tenella OX=5802 GN=ETH_00006060 PE=3 SV=1	Uncharacterized protein	ETH_00006060	25250419;	1	1	1	1	0	1	0	0	0	0	0	1	0	0	0	0	0	1	0	0	0	0	5.1	5.1	5.1	42.236	392	0.0030166	6.6789	0	5.1	0	0	0	0	0	4834000	0	0	0	0	0	219730
390	U6KSC8	U6KSC8	tr|U6KSC8|U6KSC8_EIMTE Uncharacterized protein (Fragment) OS=Eimeria tenella OX=5802 GN=ETH_00039180 PE=4 SV=1	Uncharacterized protein (Fragment)	ETH_00039180	25256877;	1	1	1	1	0	0	1	0	0	0	0	0	1	0	0	0	0	0	1	0	0	0	12.6	12.6	12.6	19.905	199	0.0058824	6.5461	0	0	12.6	0	0	0	0	0	11221000	0	0	0	0	0
391	U6KSC9	U6KSC9	tr|U6KSC9|U6KSC9_EIMTE Protein disulfide-isomerase OS=Eimeria tenella OX=5802 GN=ETH_00006210 PE=3 SV=1	Protein disulfide-isomerase (EC 5.3.4.1)	ETH_00006210	25250449;	1	20	20	20	14	16	2	19	18	1	14	16	2	19	18	1	14	16	2	19	18	1	52.7	52.7	52.7	53.042	486	0	266.04	37	44	3.9	52.7	46.5	1.6	300380000	769000000	43238000	195400000	2665000000	12577000	9102300	23303000
392	U6KSD4	U6KSD4	tr|U6KSD4|U6KSD4_EIMTE Eukaryotic peptide chain release factor subunit, putative OS=Eimeria tenella OX=5802 GN=ETH_00039405 PE=4 SV=1	Eukaryotic peptide chain release factor subunit, putative	ETH_00039405	25256922;	1	1	1	1	0	1	0	0	0	0	0	1	0	0	0	0	0	1	0	0	0	0	5.6	5.6	5.6	22.038	196	0.0015723	7.0261	0	5.6	0	0	0	0	0	10314000	0	0	0	0	0	793380
393	U6KSG2	U6KSG2	tr|U6KSG2|U6KSG2_EIMTE UDP-N-acetylglucosamine 4-epimerase OS=Eimeria tenella OX=5802 GN=ETH_00015660 PE=3 SV=1	UDP-N-acetylglucosamine 4-epimerase	ETH_00015660	25252286;	1	5	5	3	0	4	0	5	3	0	0	4	0	5	3	0	0	3	0	3	2	0	16.4	16.4	11.6	40.078	372	0	31.504	0	13.7	0	16.4	11.3	0	0	23825000	0	18346000	45560000	0	0	1489100
394	U6KSH4	U6KSH4	tr|U6KSH4|U6KSH4_EIMTE Uncharacterized protein OS=Eimeria tenella OX=5802 GN=ETH_00018895 PE=4 SV=1	Uncharacterized protein	ETH_00018895	25252912;	1	5	5	5	1	2	1	1	5	0	1	2	1	1	5	0	1	2	1	1	5	0	35.2	35.2	35.2	32.741	301	0	57.458	3.3	13.3	3.3	3.3	35.2	0	12372000	152690000	16587000	6487200	582750000	0	951730	11745000
395	U6KSI2	U6KSI2	tr|U6KSI2|U6KSI2_EIMTE 40S ribosomal protein S15A, putative OS=Eimeria tenella OX=5802 GN=ETH_00018945 PE=4 SV=1	40S ribosomal protein S15A, putative	ETH_00018945	25252922;	1	6	6	6	4	2	0	3	4	0	4	2	0	3	4	0	4	2	0	3	4	0	43.1	43.1	43.1	14.882	130	0	41.503	28.5	16.9	0	23.8	30	0	195160000	34597000	0	69565000	205480000	0	16263000	2883100
396	U6KSI5	U6KSI5	tr|U6KSI5|U6KSI5_EIMTE Citrate synthase, putative OS=Eimeria tenella OX=5802 GN=ETH_00026655 PE=4 SV=1	Citrate synthase, putative	ETH_00026655	25254427;	1	6	6	6	1	5	0	1	5	0	1	5	0	1	5	0	1	5	0	1	5	0	22	22	22	38.042	346	0	39.692	5.2	16.8	0	3.5	16.8	0	3671100	55697000	0	2652600	93591000	0	146840	2227900
397	U6KSI7	U6KSI7	tr|U6KSI7|U6KSI7_EIMTE SAG family member OS=Eimeria tenella OX=5802 GN=ETH_00024330 PE=4 SV=1	SAG family member	ETH_00024330	25253978;	1	5	5	5	1	4	0	0	5	0	1	4	0	0	5	0	1	4	0	0	5	0	20.9	20.9	20.9	31	297	0	45.75	4.7	11.1	0	0	20.9	0	9281500	114080000	0	0	238000000	0	843770	10371000
398	U6KSK1	U6KSK1	tr|U6KSK1|U6KSK1_EIMTE Replication factor C small subunit, putative OS=Eimeria tenella OX=5802 GN=ETH_00015885 PE=4 SV=1	Replication factor C small subunit, putative	ETH_00015885	25252331;	1	1	1	1	0	0	0	1	0	0	0	0	0	1	0	0	0	0	0	1	0	0	4.5	4.5	4.5	34.358	309	1	-2	0	0	0	4.5	0	0	0	0	0	73251000	0	0	0	0
399	U6KSQ4	U6KSQ4	tr|U6KSQ4|U6KSQ4_EIMTE Uncharacterized protein OS=Eimeria tenella OX=5802 GN=ETH_00005755 PE=4 SV=1	Uncharacterized protein	ETH_00005755	25250359;	1	23	23	23	18	5	0	17	7	0	18	5	0	17	7	0	18	5	0	17	7	0	21.4	21.4	21.4	168.14	1604	0	154.38	17.8	4.7	0	15.5	6.2	0	328350000	35832000	0	176930000	135330000	0	4053700	442370
400	U6KSR1	U6KSR1	tr|U6KSR1|U6KSR1_EIMTE Ribosomal protein L23a, putative OS=Eimeria tenella OX=5802 GN=ETH_00005805 PE=3 SV=1	Ribosomal protein L23a, putative	ETH_00005805	25250369;	1	6	6	6	3	2	0	2	3	0	3	2	0	2	3	0	3	2	0	2	3	0	37.8	37.8	37.8	18.368	164	0	38.739	21.3	12.8	0	16.5	22	0	191230000	47475000	0	43401000	158710000	0	21248000	5275000
401	U6KSR8	U6KSR8	tr|U6KSR8|U6KSR8_EIMTE Uncharacterized protein OS=Eimeria tenella OX=5802 GN=ETH_00043260 PE=4 SV=1	Uncharacterized protein	ETH_00043260	25257691;	1	2	2	2	0	0	0	0	2	0	0	0	0	0	2	0	0	0	0	0	2	0	1.9	1.9	1.9	139.91	1399	0	12.016	0	0	0	0	1.9	0	0	0	0	0	27695000	0	0	0
402	U6KSV8	U6KSV8	tr|U6KSV8|U6KSV8_EIMTE Uncharacterized protein (Fragment) OS=Eimeria tenella OX=5802 GN=ETH_00039210 PE=4 SV=1	Uncharacterized protein (Fragment)	ETH_00039210	25256883;	2	7	7	7	5	0	0	3	0	0	5	0	0	3	0	0	5	0	0	3	0	0	13.5	13.5	13.5	70.246	660	0	43.238	8.9	0	0	6.1	0	0	32585000	0	0	5971600	0	0	1123600	0
403	U6KSW1	U6KSW1	tr|U6KSW1|U6KSW1_EIMTE Uncharacterized protein (Fragment) OS=Eimeria tenella OX=5802 GN=ETH_00039170 PE=4 SV=1	Uncharacterized protein (Fragment)	ETH_00039170	25256875;	1	1	1	1	0	0	0	0	1	0	0	0	0	0	1	0	0	0	0	0	1	0	2.9	2.9	2.9	63.107	596	0.0015748	7.0475	0	0	0	0	2.9	0	0	0	0	0	9470300	0	0	0
404	U6KSW7	U6KSW7	tr|U6KSW7|U6KSW7_EIMTE Citrate synthase OS=Eimeria tenella OX=5802 GN=ETH_00000665 PE=3 SV=1	Citrate synthase	ETH_00000665	25249359;	1	4	4	4	0	3	0	0	2	0	0	3	0	0	2	0	0	3	0	0	2	0	17.4	17.4	17.4	29.493	265	0	26.012	0	13.6	0	0	9.8	0	0	27341000	0	0	24337000	0	0	1708800
405	U6KSX2	U6KSX2	tr|U6KSX2|U6KSX2_EIMTE P-type ATPase, putative OS=Eimeria tenella OX=5802 GN=ETH_00018890 PE=4 SV=1	P-type ATPase, putative	ETH_00018890	25252911;	1	1	1	1	1	1	0	0	1	0	1	1	0	0	1	0	1	1	0	0	1	0	0.8	0.8	0.8	225.06	2065	0.0097629	6.2563	0.8	0.8	0	0	0.8	0	63716000	1115800000	0	0	3349700000	0	595480	10428000
406	U6KSZ4	U6KSZ4	tr|U6KSZ4|U6KSZ4_EIMTE Proteasome subunit beta type 2, putative (Fragment) OS=Eimeria tenella OX=5802 GN=ETH_00035240 PE=4 SV=1	Proteasome subunit beta type 2, putative (Fragment)	ETH_00035240	25256089;	1	2	2	2	0	1	0	2	1	0	0	1	0	2	1	0	0	1	0	2	1	0	22.3	22.3	22.3	13.679	121	0	13.847	0	9.1	0	22.3	13.2	0	0	10575000	0	5451700	9232800	0	0	1762400
407	U6KSZ7	U6KSZ7;H9BA29	tr|U6KSZ7|U6KSZ7_EIMTE cAMP-dependent protein kinase regulatory subunit, putative OS=Eimeria tenella OX=5802 GN=ETH_00011940 PE=4 SV=1;tr|H9BA29|H9BA29_EIMTE Uncharacterized protein OS=Eimeria tenella OX=5802 PE=2 SV=1	cAMP-dependent protein kinase regulatory subunit, putative	ETH_00011940	25251564;	2	2	2	2	0	0	0	0	2	0	0	0	0	0	2	0	0	0	0	0	2	0	6.4	6.4	6.4	39.595	357	0.0017301	11.461	0	0	0	0	6.4	0	0	0	0	0	16459000	0	0	0
408	U6KT01	U6KT01	tr|U6KT01|U6KT01_EIMTE Nucleolar phosphoprotein nucleolin, putative OS=Eimeria tenella OX=5802 GN=ETH_00011635 PE=4 SV=1	Nucleolar phosphoprotein nucleolin, putative	ETH_00011635	25251513;	1	18	18	18	17	0	4	12	0	2	17	0	4	12	0	2	17	0	4	12	0	2	33.9	33.9	33.9	79.43	767	0	135.3	32.6	0	6.1	21.6	0	2.9	326080000	0	18625000	99749000	0	8658100	5622100	0
409	U6KT02	U6KT02	tr|U6KT02|U6KT02_EIMTE TCP-1/cpn60 family chaperonin, putative OS=Eimeria tenella OX=5802 GN=ETH_00011965 PE=4 SV=1	TCP-1/cpn60 family chaperonin, putative	ETH_00011965	25251569;	1	9	8	7	0	6	1	0	7	0	0	6	0	0	7	0	0	5	0	0	7	0	21.7	20.5	18.8	51.182	474	0	50.488	0	17.1	1.3	0	18.8	0	0	46137000	0	0	106630000	0	0	1318200
410	U6KT19	U6KT19	tr|U6KT19|U6KT19_EIMTE Uncharacterized protein OS=Eimeria tenella OX=5802 GN=ETH_00019135 PE=4 SV=1	Uncharacterized protein	ETH_00019135	25252956;	1	1	1	1	0	0	1	0	0	1	0	0	1	0	0	1	0	0	1	0	0	1	2	2	2	68.296	615	0.01	6.3764	0	0	2	0	0	2	0	0	5445000	0	0	5550200	0	0
411	U6KT24	U6KT24	tr|U6KT24|U6KT24_EIMTE Zinc metalloprotease 2, putative (Fragment) OS=Eimeria tenella OX=5802 GN=ETH_00012015 PE=4 SV=1	Zinc metalloprotease 2, putative (Fragment)	ETH_00012015	25251579;	2	4	4	4	1	2	0	2	4	0	1	2	0	2	4	0	1	2	0	2	4	0	8.5	8.5	8.5	72.891	681	0	24.297	1.3	3.2	0	5.3	8.5	0	2318100	9086900	0	4472700	47839000	0	57953	227170
412	U6KT28	U6KT28	tr|U6KT28|U6KT28_EIMTE Glyceraldehyde-3-phosphate dehydrogenase, putative OS=Eimeria tenella OX=5802 GN=ETH_00016495 PE=3 SV=1	Glyceraldehyde-3-phosphate dehydrogenase, putative	ETH_00016495	25252453;	1	13	13	13	0	11	0	0	12	0	0	11	0	0	12	0	0	11	0	0	12	0	26.8	26.8	26.8	69.628	660	0	130.55	0	19.5	0	0	25.5	0	0	444300000	0	0	873830000	0	0	13464000
413	U6KT33	U6KT33	tr|U6KT33|U6KT33_EIMTE Mitochondrial-processing peptidase beta subunit, putative OS=Eimeria tenella OX=5802 GN=ETH_00011835 PE=3 SV=1	Mitochondrial-processing peptidase beta subunit, putative	ETH_00011835	25251543;	1	7	7	7	3	1	0	5	2	0	3	1	0	5	2	0	3	1	0	5	2	0	18.9	18.9	18.9	57.495	518	0	49.893	6.2	1.7	0	13.3	5	0	16582000	3594400	0	24118000	20134000	0	473760	102700
414	U6KT45	U6KT45	tr|U6KT45|U6KT45_EIMTE TCP-1/cpn60 family chaperonin, putative OS=Eimeria tenella OX=5802 GN=ETH_00014910 PE=3 SV=1	TCP-1/cpn60 family chaperonin, putative	ETH_00014910	25252136;	1	9	9	9	3	4	0	2	7	0	3	4	0	2	7	0	3	4	0	2	7	0	15	15	15	71.823	655	0	56.956	6	6.6	0	3.8	11.6	0	11082000	170020000	0	2447800	366270000	0	235800	3617500
415	U6KT58	U6KT58	tr|U6KT58|U6KT58_EIMTE Uncharacterized protein OS=Eimeria tenella OX=5802 GN=ETH_00001190 PE=3 SV=1	Uncharacterized protein	ETH_00001190	25249455;	1	2	2	2	2	1	0	2	0	0	2	1	0	2	0	0	2	1	0	2	0	0	5.5	5.5	5.5	58.725	525	0	13.282	5.5	2.3	0	5.5	0	0	13808000	7824200	0	7001100	0	0	690410	391210
416	U6KT65	U6KT65	tr|U6KT65|U6KT65_EIMTE Eukaryotic translation initiation factor 5A OS=Eimeria tenella OX=5802 GN=ETH_00015190 PE=3 SV=1	Eukaryotic translation initiation factor 5A (eIF-5A)	ETH_00015190	25252192;	1	3	3	3	0	2	0	1	2	1	0	2	0	1	2	1	0	2	0	1	2	1	24.2	24.2	24.2	17.321	161	0	26.156	0	18	0	10.6	18	6.2	0	23830000	0	1447000	82129000	18451000	0	1702200
417	U6KTE5	U6KTE5	tr|U6KTE5|U6KTE5_EIMTE Uncharacterized protein OS=Eimeria tenella OX=5802 GN=ETH_00011540 PE=4 SV=1	Uncharacterized protein	ETH_00011540	25251497;	2	5	5	5	0	4	2	4	0	0	0	4	2	4	0	0	0	4	2	4	0	0	19.3	19.3	19.3	34.618	332	0	31.209	0	15.4	6.3	16.3	0	0	0	25248000	20124000	23143000	0	0	0	1402700
418	U6KTF0	U6KTF0	tr|U6KTF0|U6KTF0_EIMTE Glutathione peroxidase OS=Eimeria tenella OX=5802 GN=ETH_00011565 PE=3 SV=1	Glutathione peroxidase	ETH_00011565	25251502;	1	2	2	2	0	2	0	1	1	0	0	2	0	1	1	0	0	2	0	1	1	0	7.6	7.6	7.6	27.701	249	0	13.005	0	7.6	0	3.6	4	0	0	15819000	0	3185500	43182000	0	0	719060
419	U6KTF2	U6KTF2	tr|U6KTF2|U6KTF2_EIMTE Uncharacterized protein OS=Eimeria tenella OX=5802 GN=ETH_00007495 PE=4 SV=1	Uncharacterized protein	ETH_00007495	25250701;	1	4	4	4	4	0	0	1	0	0	4	0	0	1	0	0	4	0	0	1	0	0	12.1	12.1	12.1	36.651	347	0	25.763	12.1	0	0	3.2	0	0	54601000	0	0	6479700	0	0	3033400	0
420	U6KTG0	U6KTG0	tr|U6KTG0|U6KTG0_EIMTE DEAD/DEAH box helicase, putative OS=Eimeria tenella OX=5802 GN=ETH_00018825 PE=4 SV=1	DEAD/DEAH box helicase, putative	ETH_00018825	25252898;	1	2	2	2	0	2	0	0	1	0	0	2	0	0	1	0	0	2	0	0	1	0	9.6	9.6	9.6	27.661	250	0	12.044	0	9.6	0	0	4.4	0	0	6467800	0	0	13492000	0	0	307990
421	U6KTI3	U6KTI3	tr|U6KTI3|U6KTI3_EIMTE Superoxide dismutase OS=Eimeria tenella OX=5802 GN=ETH_00011830 PE=3 SV=1	Superoxide dismutase (EC 1.15.1.1)	ETH_00011830	25251542;	1	6	6	6	2	2	0	5	3	0	2	2	0	5	3	0	2	2	0	5	3	0	44.4	44.4	44.4	23.72	214	0	44.381	9.8	15	0	34.1	22	0	15347000	39778000	0	113980000	103730000	0	1180500	3059800
422	U6KTJ1	U6KTJ1	tr|U6KTJ1|U6KTJ1_EIMTE Uncharacterized protein (Fragment) OS=Eimeria tenella OX=5802 GN=ETH_00036035 PE=4 SV=1	Uncharacterized protein (Fragment)	ETH_00036035	25256248;	1	1	1	1	1	1	1	1	1	1	1	1	1	1	1	1	1	1	1	1	1	1	5.2	5.2	5.2	24.067	231	0	15.094	5.2	5.2	5.2	5.2	5.2	5.2	832090000	234280000	87747000000	662590000	126950000	63139000000	59435000	16735000
423	U6KTJ8	U6KTJ8	tr|U6KTJ8|U6KTJ8_EIMTE Vacuolar ATP synthase subunit b, putative OS=Eimeria tenella OX=5802 GN=ETH_00020925 PE=3 SV=1	Vacuolar ATP synthase subunit b, putative	ETH_00020925	25253303;	1	7	7	7	2	3	0	2	5	0	2	3	0	2	5	0	2	3	0	2	5	0	18.9	18.9	18.9	57.474	518	0	47.794	6	8.9	0	5	13.1	0	6175300	16954000	0	2546700	74338000	0	176440	484390
424	U6KTK7	U6KTK7	tr|U6KTK7|U6KTK7_EIMTE DnaJ domain-containing protein, putative OS=Eimeria tenella OX=5802 GN=ETH_00034365 PE=4 SV=1	DnaJ domain-containing protein, putative	ETH_00034365	25255939;	1	10	10	10	5	0	0	8	0	0	5	0	0	8	0	0	5	0	0	8	0	0	17.3	17.3	17.3	88.354	820	0	67.747	9	0	0	13.7	0	0	20211000	0	0	54207000	0	0	449130	0
425	U6KTM1	U6KTM1	tr|U6KTM1|U6KTM1_EIMTE Clathrin heavy chain OS=Eimeria tenella OX=5802 GN=ETH_00021065 PE=3 SV=1	Clathrin heavy chain	ETH_00021065	25253328;	1	18	18	18	0	10	0	0	16	0	0	10	0	0	16	0	0	10	0	0	16	0	13	13	13	198.43	1768	0	123.33	0	7.1	0	0	11.6	0	0	47958000	0	0	156410000	0	0	417030
426	U6KTS2	U6KTS2	tr|U6KTS2|U6KTS2_EIMTE 40S ribosomal protein S2, putative OS=Eimeria tenella OX=5802 GN=ETH_00024835 PE=3 SV=1	40S ribosomal protein S2, putative	ETH_00024835	25254077;	1	6	6	6	5	5	0	4	4	0	5	5	0	4	4	0	5	5	0	4	4	0	28.1	28.1	28.1	29.183	267	0	42.556	22.8	21.7	0	21.3	17.2	0	140600000	153500000	0	56734000	252890000	0	6113100	6673800
427	U6KTY8	U6KTY8	tr|U6KTY8|U6KTY8_EIMTE Pyridine nucleotide-disulphide oxidoreductase, putative OS=Eimeria tenella OX=5802 GN=ETH_00019195 PE=4 SV=1	Pyridine nucleotide-disulphide oxidoreductase, putative	ETH_00019195	25252968;	1	3	3	3	0	1	0	0	3	0	0	1	0	0	3	0	0	1	0	0	3	0	6.8	6.8	6.8	66.216	602	0	19.662	0	2	0	0	6.8	0	0	3140500	0	0	18634000	0	0	78513
428	U6KTZ2	U6KTZ2	tr|U6KTZ2|U6KTZ2_EIMTE Ribosomal protein S10, putative OS=Eimeria tenella OX=5802 GN=ETH_00028995 PE=4 SV=1	Ribosomal protein S10, putative	ETH_00028995	25254892;	1	4	4	4	2	2	1	3	3	0	2	2	1	3	3	0	2	2	1	3	3	0	27.9	27.9	27.9	17.792	154	0	27.461	10.4	14.9	9.7	22.7	22.7	0	42438000	38821000	8728600	31879000	130460000	0	3536500	3235000
429	U6KU02	U6KU02	tr|U6KU02|U6KU02_EIMTE Phosphoglucomutase/parafusin related protein 1, putative OS=Eimeria tenella OX=5802 GN=ETH_00002785 PE=3 SV=1	Phosphoglucomutase/parafusin related protein 1, putative	ETH_00002785	25249770;	1	13	13	13	4	8	0	5	8	0	4	8	0	5	8	0	4	8	0	5	8	0	34.2	34.2	34.2	57.957	521	0	82.242	11.1	19.4	0	13.6	19	0	18922000	80954000	0	15684000	222590000	0	497940	2130400
430	U6KU11	U6KU11	tr|U6KU11|U6KU11_EIMTE Uncharacterized protein OS=Eimeria tenella OX=5802 GN=ETH_00002860 PE=4 SV=1	Uncharacterized protein	ETH_00002860	25249785;	1	1	1	1	1	0	0	0	0	0	1	0	0	0	0	0	1	0	0	0	0	0	1.2	1.2	1.2	64.433	575	0.0087209	6.4394	1.2	0	0	0	0	0	95695000	0	0	0	0	0	5629100	0
431	U6KU12	U6KU12	tr|U6KU12|U6KU12_EIMTE Alpha-glucan water dikinase 1, putative OS=Eimeria tenella OX=5802 GN=ETH_00029170 PE=4 SV=1	Alpha-glucan water dikinase 1, putative	ETH_00029170	25254927;	1	11	11	11	0	5	0	0	10	0	0	5	0	0	10	0	0	5	0	0	10	0	7.7	7.7	7.7	185.26	1651	0	68.333	0	4	0	0	6.8	0	0	19763000	0	0	149270000	0	0	170370
432	U6KU17	U6KU17	tr|U6KU17|U6KU17_EIMTE Uncharacterized protein OS=Eimeria tenella OX=5802 GN=ETH_00002885 PE=4 SV=1	Uncharacterized protein	ETH_00002885	25249790;	1	5	5	5	0	2	0	0	5	0	0	2	0	0	5	0	0	2	0	0	5	0	9	9	9	62.699	542	0	40.71	0	3.3	0	0	9	0	0	127110000	0	0	451300000	0	0	3259300
433	U6KU60	U6KU60	tr|U6KU60|U6KU60_EIMTE Meiosis-specific nuclear structural protein 1, putative OS=Eimeria tenella OX=5802 GN=ETH_00029565 PE=4 SV=1	Meiosis-specific nuclear structural protein 1, putative	ETH_00029565	25254992;	1	1	1	1	0	0	0	0	1	0	0	0	0	0	1	0	0	0	0	0	1	0	1.2	1.2	1.2	60.733	508	1	-2	0	0	0	0	1.2	0	0	0	0	0	0	0	0	0
434	U6KU64	U6KU64	tr|U6KU64|U6KU64_EIMTE MA3 domain protein, putative OS=Eimeria tenella OX=5802 GN=ETH_00019395 PE=4 SV=1	MA3 domain protein, putative	ETH_00019395	25253008;	1	4	4	4	0	1	0	0	3	0	0	1	0	0	3	0	0	1	0	0	3	0	10.6	10.6	10.6	58.614	527	0	23.58	0	2.7	0	0	8	0	0	7242700	0	0	30310000	0	0	201190
435	U6KU66	U6KU66	tr|U6KU66|U6KU66_EIMTE Heat shock protein, putative OS=Eimeria tenella OX=5802 GN=ETH_00010625 PE=3 SV=1	Heat shock protein, putative	ETH_00010625	25251319;	1	9	9	9	0	8	0	1	7	0	0	8	0	1	7	0	0	8	0	1	7	0	16.9	16.9	16.9	80.13	732	0	56.132	0	15.4	0	1.6	12	0	0	44538000	0	1796000	91323000	0	0	947620
436	U6KU73	U6KU73	tr|U6KU73|U6KU73_EIMTE Uncharacterized protein OS=Eimeria tenella OX=5802 GN=ETH_00010650 PE=4 SV=1	Uncharacterized protein	ETH_00010650	25251324;	1	2	2	2	0	0	0	1	2	0	0	0	0	1	2	0	0	0	0	1	2	0	2.6	2.6	2.6	115.22	1152	0.001692	10.906	0	0	0	1.5	2.6	0	0	0	0	1765500	5287700	0	0	0
437	U6KU82	U6KU82	tr|U6KU82|U6KU82_EIMTE Acetyl-coenzyme A synthetase OS=Eimeria tenella OX=5802 GN=ETH_00007195 PE=3 SV=1	Acetyl-coenzyme A synthetase (EC 6.2.1.1)	ETH_00007195	25250641;	1	7	7	7	0	6	0	0	6	0	0	6	0	0	6	0	0	6	0	0	6	0	12.5	12.5	12.5	80.734	729	0	45.586	0	11	0	0	11	0	0	38530000	0	0	81096000	0	0	917390
438	U6KU97	U6KU97	tr|U6KU97|U6KU97_EIMTE Uncharacterized protein OS=Eimeria tenella OX=5802 GN=ETH_00019595 PE=4 SV=1	Uncharacterized protein	ETH_00019595	25253048;	1	3	2	2	0	2	0	0	3	0	0	1	0	0	2	0	0	1	0	0	2	0	8.4	7.2	7.2	52.533	512	0	20.711	0	5.3	0	0	8.4	0	0	13500000	0	0	121530000	0	0	794130
439	U6KU98	U6KU98	tr|U6KU98|U6KU98_EIMTE Small nuclear ribonucleoprotein E OS=Eimeria tenella OX=5802 GN=ETH_00007295 PE=3 SV=1	Small nuclear ribonucleoprotein E (snRNP-E) (Sm protein E)	ETH_00007295	25250661;	1	1	1	1	1	0	0	1	0	0	1	0	0	1	0	0	1	0	0	1	0	0	12.5	12.5	12.5	11.337	96	0.0086083	6.4107	12.5	0	0	12.5	0	0	3077700	0	0	3268800	0	0	439670	0
440	U6KUA4	U6KUA4	tr|U6KUA4|U6KUA4_EIMTE 56 kDa gametocyte antigen, related OS=Eimeria tenella OX=5802 GN=ETH_00007320 PE=4 SV=1	56 kDa gametocyte antigen, related	ETH_00007320	25250666;	1	10	10	10	8	6	3	10	7	0	8	6	3	10	7	0	8	6	3	10	7	0	22.8	22.8	22.8	53.74	474	0	194.74	19.2	15.2	7.8	22.8	15.8	0	662120000	1233200000	51000000	606580000	5412400000	0	55176000	102770000
441	U6KUB1	U6KUB1	tr|U6KUB1|U6KUB1_EIMTE 40S ribosomal protein S8 OS=Eimeria tenella OX=5802 GN=ETH_00009830 PE=3 SV=1	40S ribosomal protein S8	ETH_00009830	25251162;	1	5	5	5	0	5	0	0	3	0	0	5	0	0	3	0	0	5	0	0	3	0	31	31	31	23.336	203	0	43.162	0	31	0	0	19.2	0	0	150100000	0	0	500370000	0	0	10007000
442	U6KUC0	U6KUC0	tr|U6KUC0|U6KUC0_EIMTE Uncharacterized protein (Fragment) OS=Eimeria tenella OX=5802 GN=ETH_00039395 PE=4 SV=1	Uncharacterized protein (Fragment)	ETH_00039395	25256920;	1	10	4	4	2	5	9	3	5	5	1	2	4	1	1	2	1	2	4	1	1	2	24.1	7.6	7.6	31.106	291	0	98.347	6.5	16.5	24.1	13.1	16.5	19.6	48093000	103310000	5415700000	2719000	240640000	1963700000	4372100	9391800
443	U6KUD4	U6KUD4	tr|U6KUD4|U6KUD4_EIMTE Uncharacterized protein OS=Eimeria tenella OX=5802 GN=ETH_00009930 PE=4 SV=1	Uncharacterized protein	ETH_00009930	25251182;	1	1	1	1	0	1	0	0	1	0	0	1	0	0	1	0	0	1	0	0	1	0	0.9	0.9	0.9	73.724	664	1	-2	0	0.9	0	0	0.9	0	0	1702100000	0	0	1935800000	0	0	37002000
444	U6KUE2	U6KUE2	tr|U6KUE2|U6KUE2_EIMTE Uncharacterized protein (Fragment) OS=Eimeria tenella OX=5802 GN=ETH_00039550 PE=4 SV=1	Uncharacterized protein (Fragment)	ETH_00039550	25256951;	1	1	1	1	0	1	0	0	1	0	0	1	0	0	1	0	0	1	0	0	1	0	6	6	6	26.75	251	0.0097493	6.2476	0	6	0	0	6	0	0	6618000	0	0	26229000	0	0	661800
445	U6KUI2	U6KUI2	tr|U6KUI2|U6KUI2_EIMTE N-acetylgalactosaminyl transferase OS=Eimeria tenella OX=5802 GN=ETH_00002780 PE=4 SV=1	N-acetylgalactosaminyl transferase	ETH_00002780	25249769;	1	1	1	1	0	0	0	1	0	0	0	0	0	1	0	0	0	0	0	1	0	0	3.3	3.3	3.3	89.198	797	0.001634	7.5336	0	0	0	3.3	0	0	0	0	0	4596600	0	0	0	0
446	U6KUM9	U6KUM9	tr|U6KUM9|U6KUM9_EIMTE Heat shock protein, putative OS=Eimeria tenella OX=5802 GN=ETH_00021420 PE=3 SV=1	Heat shock protein, putative	ETH_00021420	25253399;	1	17	17	17	3	10	0	2	14	0	3	10	0	2	14	0	3	10	0	2	14	0	24.1	24.1	24.1	104.11	926	0	117.96	3.6	13.5	0	3.5	21.1	0	8714100	103900000	0	4555500	291950000	0	128150	1528000
447	U6KUP2	U6KUP2	tr|U6KUP2|U6KUP2_EIMTE Aminotransferase, putative OS=Eimeria tenella OX=5802 GN=ETH_00022355 PE=4 SV=1	Aminotransferase, putative	ETH_00022355	25253583;	1	4	4	4	0	1	0	0	3	0	0	1	0	0	3	0	0	1	0	0	3	0	8.1	8.1	8.1	72.484	669	0	24.271	0	2.1	0	0	6	0	0	4851800	0	0	17619000	0	0	127680
448	U6KUP6	U6KUP6	tr|U6KUP6|U6KUP6_EIMTE Myosin A, putative OS=Eimeria tenella OX=5802 GN=ETH_00021495 PE=3 SV=1	Myosin A, putative	ETH_00021495	25253414;	4	9	9	9	4	2	0	7	3	0	4	2	0	7	3	0	4	2	0	7	3	0	13.5	13.5	13.5	92.456	827	0	53.846	6.2	2.8	0	11.1	3.9	0	31052000	3983400	0	31802000	27905000	0	509050	65301
449	U6KUR5	U6KUR5	tr|U6KUR5|U6KUR5_EIMTE Ribosomal protein L37a, putative OS=Eimeria tenella OX=5802 GN=ETH_00010620 PE=3 SV=1	Ribosomal protein L37a, putative	ETH_00010620	25251318;	1	2	2	2	2	0	0	1	1	0	2	0	0	1	1	0	2	0	0	1	1	0	27.7	27.7	27.7	10.348	94	0	14.163	27.7	0	0	19.1	8.5	0	47152000	0	0	4824800	8847100	0	5894000	0
450	U6KUR7	U6KUR7	tr|U6KUR7|U6KUR7_EIMTE Uncharacterized protein OS=Eimeria tenella OX=5802 GN=ETH_00039720 PE=4 SV=1	Uncharacterized protein	ETH_00039720	25256985;	1	1	1	1	0	0	0	0	1	0	0	0	0	0	1	0	0	0	0	0	1	0	4.5	4.5	4.5	37.338	375	0.0094723	6.1366	0	0	0	0	4.5	0	0	0	0	0	66811000	0	0	0
451	U6KUS2	U6KUS2	tr|U6KUS2|U6KUS2_EIMTE Uncharacterized protein (Fragment) OS=Eimeria tenella OX=5802 GN=ETH_00017665 PE=4 SV=1	Uncharacterized protein (Fragment)	ETH_00017665	25252672;	1	1	1	1	0	0	0	0	1	0	0	0	0	0	1	0	0	0	0	0	1	0	8.9	8.9	8.9	26.64	246	0.0030303	6.6942	0	0	0	0	8.9	0	0	0	0	0	6817300	0	0	0
452	U6KUT8	U6KUT8	tr|U6KUT8|U6KUT8_EIMTE Enoyl-CoA hydratase/isomerase family protein, putative OS=Eimeria tenella OX=5802 GN=ETH_00026145 PE=3 SV=1	Enoyl-CoA hydratase/isomerase family protein, putative	ETH_00026145	25254325;	1	5	5	5	0	1	0	0	5	0	0	1	0	0	5	0	0	1	0	0	5	0	31.9	31.9	31.9	25.775	238	0	37.815	0	8.8	0	0	31.9	0	0	4949000	0	0	31336000	0	0	380700
453	U6KUU0	U6KUU0	tr|U6KUU0|U6KUU0_EIMTE Aspartate aminotransferase OS=Eimeria tenella OX=5802 GN=ETH_00020150 PE=4 SV=1	Aspartate aminotransferase (EC 2.6.1.1)	ETH_00020150	25253158;	1	2	2	2	0	0	0	2	0	0	0	0	0	2	0	0	0	0	0	2	0	0	6.4	6.4	6.4	44.725	409	0.0017271	11.456	0	0	0	6.4	0	0	0	0	0	3681500	0	0	0	0
454	U6KUU1	U6KUU1	tr|U6KUU1|U6KUU1_EIMTE Uncharacterized protein OS=Eimeria tenella OX=5802 GN=ETH_00037525 PE=4 SV=1	Uncharacterized protein	ETH_00037525	25256546;	1	1	1	1	0	0	0	0	0	1	0	0	0	0	0	1	0	0	0	0	0	1	9.7	9.7	9.7	21.065	206	0.0029895	6.6414	0	0	0	0	0	9.7	0	0	0	0	0	7981900	0	0
455	U6KUV0	U6KUV0	tr|U6KUV0|U6KUV0_EIMTE Coatomer beta subunit, putative (Fragment) OS=Eimeria tenella OX=5802 GN=ETH_00026095 PE=4 SV=1	Coatomer beta subunit, putative (Fragment)	ETH_00026095	25254315;	1	2	2	2	0	1	0	0	2	0	0	1	0	0	2	0	0	1	0	0	2	0	3.1	3.1	3.1	79.845	753	0.0017921	11.746	0	1.6	0	0	3.1	0	0	3340500	0	0	12503000	0	0	95444
456	U6KUV2	U6KUV2	tr|U6KUV2|U6KUV2_EIMTE ATP-dependent (S)-NAD(P)H-hydrate dehydratase OS=Eimeria tenella OX=5802 GN=ETH_00001335 PE=3 SV=1	ATP-dependent (S)-NAD(P)H-hydrate dehydratase (EC 4.2.1.93) (ATP-dependent NAD(P)HX dehydratase)	ETH_00001335	25249484;	1	6	6	6	2	2	2	4	2	0	2	2	2	4	2	0	2	2	2	4	2	0	13.2	13.2	13.2	66.034	605	0	36.787	5.3	3.1	4.8	8.8	3.1	0	12896000	14855000	6396400	22783000	12493000	0	299910	345480
457	U6KUV8	U6KUV8	tr|U6KUV8|U6KUV8_EIMTE Cysteinyl-tRNA synthetase, putative OS=Eimeria tenella OX=5802 GN=ETH_00040700 PE=4 SV=1	Cysteinyl-tRNA synthetase, putative	ETH_00040700	25257180;	1	1	1	1	1	1	0	1	1	0	1	1	0	1	1	0	1	1	0	1	1	0	8	8	8	20.076	188	0.0058565	6.5213	8	8	0	8	8	0	4475700	0	0	6008800	41268000	0	447570	0
458	U6KUY2	U6KUY2	tr|U6KUY2|U6KUY2_EIMTE GDA1/CD39 (Nucleoside phosphatase) family domain containing protein, putative OS=Eimeria tenella OX=5802 GN=ETH_00012355 PE=3 SV=1	GDA1/CD39 (Nucleoside phosphatase) family domain containing protein, putative	ETH_00012355	25251638;	1	2	2	2	0	1	0	0	1	0	0	1	0	0	1	0	0	1	0	0	1	0	4.8	4.8	4.8	65.766	621	0.0017606	11.598	0	2.4	0	0	2.4	0	0	2382600	0	0	3477400	0	0	95302
459	U6KUY7	U6KUY7	tr|U6KUY7|U6KUY7_EIMTE Cytosol aminopeptidase, putative OS=Eimeria tenella OX=5802 GN=ETH_00012380 PE=3 SV=1	Cytosol aminopeptidase, putative	ETH_00012380	25251643;	2	16	16	16	8	9	1	14	12	0	8	9	1	14	12	0	8	9	1	14	12	0	38.5	38.5	38.5	56.305	532	0	116.64	19.4	22.2	2.1	34.2	28.4	0	81989000	167740000	9159200	201210000	543030000	0	2342600	4792700
460	U6KUY8	U6KUY8	tr|U6KUY8|U6KUY8_EIMTE Transketolase OS=Eimeria tenella OX=5802 GN=ETH_00010025 PE=3 SV=1	Transketolase (EC 2.2.1.1)	ETH_00010025	25251201;	1	15	15	15	3	6	3	11	10	1	3	6	3	11	10	1	3	6	3	11	10	1	25.8	25.8	25.8	75.994	699	0	107.83	5	10.2	4.7	19.3	16.6	1.6	27166000	59563000	12934000	66042000	216120000	0	662590	1452800
461	U6KV05	U6KV05	tr|U6KV05|U6KV05_EIMTE Membrane skeletal protein IMC1, putative OS=Eimeria tenella OX=5802 GN=ETH_00015475 PE=4 SV=1	Membrane skeletal protein IMC1, putative	ETH_00015475	25252249;	1	21	21	21	1	12	0	0	20	0	1	12	0	0	20	0	1	12	0	0	20	0	44.7	44.7	44.7	65.62	573	0	197.55	2.1	27.9	0	0	42.9	0	4879800	338390000	0	0	3774800000	0	128420	8904900
462	U6KV14	U6KV14	tr|U6KV14|U6KV14_EIMTE 40S ribosomal protein S29, putative (Fragment) OS=Eimeria tenella OX=5802 GN=ETH_00043925 PE=4 SV=1	40S ribosomal protein S29, putative (Fragment)	ETH_00043925	25257824;	1	1	1	1	1	1	0	1	1	0	1	1	0	1	1	0	1	1	0	1	1	0	15.4	15.4	15.4	6.1132	52	0.002994	6.6548	15.4	15.4	0	15.4	15.4	0	27552000	7397600	0	4342800	16399000	0	4592100	1232900
463	U6KV19	U6KV19	tr|U6KV19|U6KV19_EIMTE Succinyl-CoA ligase, putative (Fragment) OS=Eimeria tenella OX=5802 GN=ETH_00043610 PE=4 SV=1	Succinyl-CoA ligase, putative (Fragment)	ETH_00043610	25257761;	1	2	2	2	0	0	0	0	2	0	0	0	0	0	2	0	0	0	0	0	2	0	7.1	7.1	7.1	45.176	422	0	12.37	0	0	0	0	7.1	0	0	0	0	0	16578000	0	0	0
464	U6KV24	U6KV24	tr|U6KV24|U6KV24_EIMTE Porin, putative OS=Eimeria tenella OX=5802 GN=ETH_00023750 PE=4 SV=1	Porin, putative	ETH_00023750	25253862;	1	7	7	7	1	4	0	4	4	0	1	4	0	4	4	0	1	4	0	4	4	0	31.5	31.5	31.5	31.504	292	0	44.474	5.5	20.2	0	19.5	17.8	0	5632900	20350000	0	11172000	72016000	0	234710	847920
465	U6KV28	U6KV28	tr|U6KV28|U6KV28_EIMTE Uncharacterized protein OS=Eimeria tenella OX=5802 GN=ETH_00028445 PE=4 SV=1	Uncharacterized protein	ETH_00028445	25254782;	1	10	10	10	2	7	3	4	10	2	2	7	3	4	10	2	2	7	3	4	10	2	33.7	33.7	33.7	44.795	409	0	186.51	7.6	23.2	11.7	16.6	33.7	8.3	26137000	181220000	126240000	48456000	748620000	66065000	968050	6711900
466	U6KV40	U6KV40	tr|U6KV40|U6KV40_EIMTE Glutamyl-tRNA synthetase, putative OS=Eimeria tenella OX=5802 GN=ETH_00015940 PE=3 SV=1	Glutamyl-tRNA synthetase, putative	ETH_00015940	25252342;	1	2	2	2	1	0	0	0	1	0	1	0	0	0	1	0	1	0	0	0	1	0	2.9	2.9	2.9	87.662	781	0.0017065	11.108	1.9	0	0	0	1	0	3716100	0	0	0	8517800	0	65195	0
467	U6KV63	U6KV63	tr|U6KV63|U6KV63_EIMTE SAG family member OS=Eimeria tenella OX=5802 GN=ETH_00010870 PE=4 SV=1	SAG family member	ETH_00010870	25251367;	1	1	1	1	0	1	0	1	1	0	0	1	0	1	1	0	0	1	0	1	1	0	4.2	4.2	4.2	27.592	260	0.0016077	7.2697	0	4.2	0	4.2	4.2	0	0	39863000	0	2328100	269730000	0	0	2491400
468	U6KV65	U6KV65	tr|U6KV65|U6KV65_EIMTE Oocyst wall protein, putative OS=Eimeria tenella OX=5802 GN=ETH_00012470 PE=4 SV=1	Oocyst wall protein, putative	ETH_00012470	25251661;	1	27	27	27	0	10	0	0	25	0	0	10	0	0	25	0	0	10	0	0	25	0	64.8	64.8	64.8	58.461	560	0	245.52	0	26.1	0	0	60.5	0	0	147240000	0	0	7681800000	0	0	4330700
469	U6KV76	U6KV76	tr|U6KV76|U6KV76_EIMTE Uncharacterized protein OS=Eimeria tenella OX=5802 GN=ETH_00020955 PE=4 SV=1	Uncharacterized protein	ETH_00020955	25253309;	1	1	1	1	1	0	0	0	0	0	1	0	0	0	0	0	1	0	0	0	0	0	17.8	17.8	17.8	9.9203	90	0.0099432	6.3302	17.8	0	0	0	0	0	4143700	0	0	0	0	0	690620	0
470	U6KV85	U6KV85	tr|U6KV85|U6KV85_EIMTE Uncharacterized protein OS=Eimeria tenella OX=5802 GN=ETH_00006020 PE=4 SV=1	Uncharacterized protein	ETH_00006020	25250411;	1	2	2	2	1	1	1	0	2	0	1	1	1	0	2	0	1	1	1	0	2	0	14.3	14.3	14.3	14.311	140	0	12.47	7.9	7.9	7.9	0	14.3	0	5851900	23531000	5243000	0	46594000	0	1463000	5882800
471	U6KV99	U6KV99	tr|U6KV99|U6KV99_EIMTE Coatomer delta subunit, putative OS=Eimeria tenella OX=5802 GN=ETH_00011140 PE=3 SV=1	Coatomer delta subunit, putative	ETH_00011140	25251417;	1	3	3	3	0	1	0	0	3	0	0	1	0	0	3	0	0	1	0	0	3	0	6.2	6.2	6.2	60.525	551	0	18.839	0	1.8	0	0	6.2	0	0	2190800	0	0	54974000	0	0	78243
472	U6KVA8	U6KVA8	tr|U6KVA8|U6KVA8_EIMTE Uncharacterized protein OS=Eimeria tenella OX=5802 GN=ETH_00011215 PE=3 SV=1	Uncharacterized protein	ETH_00011215	25251432;	2	15	15	15	0	8	0	0	14	0	0	8	0	0	14	0	0	8	0	0	14	0	23.4	23.4	23.4	95.618	864	0	115.54	0	12.5	0	0	21.2	0	0	37793000	0	0	369490000	0	0	726780
473	U6KVD2	U6KVD2	tr|U6KVD2|U6KVD2_EIMTE 26S proteasome non-ATPase regulatory subunit, putative OS=Eimeria tenella OX=5802 GN=ETH_00004050 PE=4 SV=1	26S proteasome non-ATPase regulatory subunit, putative	ETH_00004050	25250018;	1	2	2	2	0	1	0	0	1	0	0	1	0	0	1	0	0	1	0	0	1	0	5.6	5.6	5.6	46.817	413	0	11.97	0	2.7	0	0	2.9	0	0	2941100	0	0	14042000	0	0	98037
474	U6KVG2	U6KVG2;U6KH61	tr|U6KVG2|U6KVG2_EIMTE Eukaryotic translation initiation factor 3 subunit B, related OS=Eimeria tenella OX=5802 GN=ETH_00007025 PE=4 SV=1;tr|U6KH61|U6KH61_EIMTE Eukaryotic translation initiation factor 3 subunit B (Fragment) OS=Eimeria tenella OX=5802 GN=E	Eukaryotic translation initiation factor 3 subunit B, related	ETH_00007025	25250607;	2	2	2	2	0	1	0	0	2	0	0	1	0	0	2	0	0	1	0	0	2	0	6.7	6.7	6.7	52.582	445	0	13.028	0	3.6	0	0	6.7	0	0	0	0	0	13645000	0	0	0
475	U6KVG4	U6KVG4	tr|U6KVG4|U6KVG4_EIMTE Uncharacterized protein OS=Eimeria tenella OX=5802 GN=ETH_00004225 PE=4 SV=1	Uncharacterized protein	ETH_00004225	25250053;	1	2	2	2	1	1	0	2	1	0	1	1	0	2	1	0	1	1	0	2	1	0	12.7	12.7	12.7	17.215	157	0	14.73	6.4	6.4	0	12.7	6.4	0	14210000	19341000	0	4685800	79285000	0	2030000	2763000
476	U6KVH8	U6KVH8	tr|U6KVH8|U6KVH8_EIMTE CAM kinase, CDPK family, putative OS=Eimeria tenella OX=5802 GN=CDPK4 PE=2 SV=1	CAM kinase, CDPK family, putative (Calcium-dependent protein kinase 4)	CDPK4 ETH_00010685	25251331;	1	23	23	23	1	0	0	15	15	4	1	0	0	15	15	4	1	0	0	15	15	4	46.5	46.5	46.5	68.03	600	0	164.76	1.7	0	0	30.8	33.7	7.7	4309600	0	0	179140000	680290000	106670000	91693	0
477	U6KVK9	U6KVK9	tr|U6KVK9|U6KVK9_EIMTE SAG family member OS=Eimeria tenella OX=5802 GN=ETH_00010865 PE=4 SV=1	SAG family member	ETH_00010865	25251366;	1	1	1	1	0	1	0	1	1	0	0	1	0	1	1	0	0	1	0	1	1	0	4.6	4.6	4.6	27.633	262	0.0030211	6.6902	0	4.6	0	4.6	4.6	0	0	4418800	0	2008000	10588000	0	0	259930
478	U6KVM1	U6KVM1;H9B965;U6KPW2	tr|U6KVM1|U6KVM1_EIMTE Ubiquitin / ribosomal protein CEP52 fusion protein, putative OS=Eimeria tenella OX=5802 GN=ETH_00010940 PE=4 SV=1;tr|H9B965|H9B965_EIMTE Uncharacterized protein OS=Eimeria tenella OX=5802 PE=2 SV=1;tr|U6KPW2|U6KPW2_EIMTE Polyubiquiti	Ubiquitin / ribosomal protein CEP52 fusion protein, putative	ETH_00010940	25251381;	3	4	4	4	3	2	1	2	2	0	3	2	1	2	2	0	3	2	1	2	2	0	34.1	34.1	34.1	14.604	129	0	29.31	27.1	14	12.4	19.4	14	0	28956000	60591000	15262000	13892000	142580000	0	2413000	5049300
479	U6KVN8	U6KVN8	tr|U6KVN8|U6KVN8_EIMTE Uncharacterized protein OS=Eimeria tenella OX=5802 GN=ETH_00005715 PE=4 SV=1	Uncharacterized protein	ETH_00005715	25250351;	1	4	4	4	0	0	0	0	4	0	0	0	0	0	4	0	0	0	0	0	4	0	11.3	11.3	11.3	59.54	550	0	23.331	0	0	0	0	11.3	0	0	0	0	0	80059000	0	0	0
480	U6KVP7	U6KVP7	tr|U6KVP7|U6KVP7_EIMTE 20 kDa cyclophilin, putative OS=Eimeria tenella OX=5802 GN=ETH_00011110 PE=4 SV=1	20 kDa cyclophilin, putative	ETH_00011110	25251411;	1	8	8	8	1	7	0	3	5	0	1	7	0	3	5	0	1	7	0	3	5	0	32.7	32.7	32.7	32.416	309	0	52.142	2.9	28.2	0	11.3	20.4	0	4930600	153700000	0	9258400	436200000	0	234790	7318900
481	U6KVP9	U6KVP9;U6L9N5	tr|U6KVP9|U6KVP9_EIMTE Uncharacterized protein OS=Eimeria tenella OX=5802 GN=ETH_00005790 PE=4 SV=1;tr|U6L9N5|U6L9N5_EIMTE Type I fatty acid synthase, putative (Fragment) OS=Eimeria tenella OX=5802 GN=ETH_00043845 PE=4 SV=1	Uncharacterized protein	ETH_00005790	25250366;	2	2	2	2	0	0	0	0	2	0	0	0	0	0	2	0	0	0	0	0	2	0	1	1	1	519.35	4802	0.0017094	11.17	0	0	0	0	1	0	0	0	0	0	6313000	0	0	0
482	U6KVS4	U6KVS4	tr|U6KVS4|U6KVS4_EIMTE Prohibitin, putative OS=Eimeria tenella OX=5802 GN=ETH_00001665 PE=4 SV=1	Prohibitin, putative	ETH_00001665	25249548;	1	5	5	5	3	3	0	4	4	0	3	3	0	4	4	0	3	3	0	4	4	0	21.8	21.8	21.8	30.198	271	0	34.463	14	14	0	17.7	18.1	0	37085000	28563000	0	47541000	130450000	0	1545200	1190100
483	U6KVS9	U6KVS9	tr|U6KVS9|U6KVS9_EIMTE Uncharacterized protein OS=Eimeria tenella OX=5802 GN=ETH_00001690 PE=4 SV=1	Uncharacterized protein	ETH_00001690	25249553;	1	13	13	13	13	0	0	9	2	0	13	0	0	9	2	0	13	0	0	9	2	0	33.9	33.9	33.9	69.652	635	0	117.23	33.9	0	0	23.8	5.7	0	502090000	0	0	283470000	69410000	0	12246000	0
484	U6KVU2	U6KVU2	tr|U6KVU2|U6KVU2_EIMTE 40S ribosomal protein S15, putative OS=Eimeria tenella OX=5802 GN=ETH_00019450 PE=3 SV=1	40S ribosomal protein S15, putative	ETH_00019450	25253019;	1	6	6	6	5	2	0	4	2	0	5	2	0	4	2	0	5	2	0	4	2	0	39.7	39.7	39.7	16.636	146	0	65.791	35.6	9.6	0	34.9	15.1	0	879440000	33649000	0	303250000	96379000	0	73287000	2804100
485	U6KVY0	U6KVY0	tr|U6KVY0|U6KVY0_EIMTE Uncharacterized protein OS=Eimeria tenella OX=5802 GN=ETH_00004220 PE=4 SV=1	Uncharacterized protein	ETH_00004220	25250052;	1	1	1	1	0	1	0	0	1	0	0	1	0	0	1	0	0	1	0	0	1	0	7.2	7.2	7.2	20.374	180	0.0096552	6.2076	0	7.2	0	0	7.2	0	0	17625000	0	0	15345000	0	0	2517800
486	U6KVY5	U6KVY5	tr|U6KVY5|U6KVY5_EIMTE Very long-chain acyl-CoA synthetase, putative OS=Eimeria tenella OX=5802 GN=ETH_00019675 PE=4 SV=1	Very long-chain acyl-CoA synthetase, putative	ETH_00019675	25253064;	1	15	15	15	3	8	0	4	11	0	3	8	0	4	11	0	3	8	0	4	11	0	28.8	28.8	28.8	89.701	833	0	128.95	6.4	14.5	0	7.3	22.3	0	26306000	116210000	0	10180000	402440000	0	674520	2979600
487	U6KVZ0	U6KVZ0	tr|U6KVZ0|U6KVZ0_EIMTE SPX domain-containing protein, putative OS=Eimeria tenella OX=5802 GN=ETH_00019700 PE=4 SV=1	SPX domain-containing protein, putative	ETH_00019700	25253069;	1	6	6	6	6	0	0	1	0	0	6	0	0	1	0	0	6	0	0	1	0	0	8.6	8.6	8.6	128.41	1221	0	37.068	8.6	0	0	2.5	0	0	37903000	0	0	1078200	0	0	592230	0
488	U6KW03	U6KW03	tr|U6KW03|U6KW03_EIMTE Eukaryotic translation initiation factor 3 subunit A OS=Eimeria tenella OX=5802 GN=ETH_00038350 PE=3 SV=1	Eukaryotic translation initiation factor 3 subunit A	ETH_00038350	25256711;	1	3	3	3	0	1	0	0	3	0	0	1	0	0	3	0	0	1	0	0	3	0	8.5	8.5	8.5	51.307	460	0	17.463	0	2	0	0	8.5	0	0	3266100	0	0	43099000	0	0	105360
489	U6KW18	U6KW18;U6L976	tr|U6KW18|U6KW18_EIMTE CMGC kinase, putative OS=Eimeria tenella OX=5802 GN=ETH_00042285 PE=4 SV=1;tr|U6L976|U6L976_EIMTE DnaJ domain-containing protein, putative (Fragment) OS=Eimeria tenella OX=5802 GN=ETH_00042670 PE=4 SV=1	CMGC kinase, putative	ETH_00042285	25257496;	2	1	1	1	0	0	1	0	0	0	0	0	1	0	0	0	0	0	1	0	0	0	7.1	7.1	7.1	22.743	197	0.0044313	6.5624	0	0	7.1	0	0	0	0	0	37484000	0	0	0	0	0
490	U6KW36	U6KW36	tr|U6KW36|U6KW36_EIMTE Uncharacterized protein OS=Eimeria tenella OX=5802 GN=ETH_00038020 PE=4 SV=1	Uncharacterized protein	ETH_00038020	25256645;	1	2	2	2	0	1	0	1	1	0	0	1	0	1	1	0	0	1	0	1	1	0	5.4	5.4	5.4	55.353	536	0	13.473	0	2.6	0	2.8	2.6	0	0	4049700	0	2998800	14276000	0	0	192850
491	U6KW42	U6KW42	tr|U6KW42|U6KW42_EIMTE Ribosomal protein L34, putative OS=Eimeria tenella OX=5802 GN=ETH_00020500 PE=4 SV=1	Ribosomal protein L34, putative	ETH_00020500	25253218;	1	2	2	2	0	1	0	1	2	0	0	1	0	1	2	0	0	1	0	1	2	0	12.5	12.5	12.5	15.069	128	0	12.59	0	6.2	0	6.2	12.5	0	0	44704000	0	5798800	108160000	0	0	4470400
492	U6KW59	U6KW59	tr|U6KW59|U6KW59_EIMTE PhIL1, related OS=Eimeria tenella OX=5802 GN=ETH_00020575 PE=4 SV=1	PhIL1, related	ETH_00020575	25253233;	1	4	4	4	3	0	0	4	3	0	3	0	0	4	3	0	3	0	0	4	3	0	27	27	27	18.66	178	0	26.834	18	0	0	27	22.5	0	66384000	0	0	35748000	190930000	0	9483400	0
493	U6KW67	U6KW67	tr|U6KW67|U6KW67_EIMTE 40S ribosomal protein S17, putative OS=Eimeria tenella OX=5802 GN=ETH_00024690 PE=3 SV=1	40S ribosomal protein S17, putative	ETH_00024690	25254048;	1	6	6	6	6	1	0	4	2	0	6	1	0	4	2	0	6	1	0	4	2	0	27.1	27.1	27.1	15.182	133	0	61.546	27.1	8.3	0	15	9	0	752070000	26202000	0	263550000	49227000	0	94009000	3275200
494	U6KWA1	U6KWA1	tr|U6KWA1|U6KWA1_EIMTE Uncharacterized protein OS=Eimeria tenella OX=5802 GN=ETH_00001685 PE=4 SV=1	Uncharacterized protein	ETH_00001685	25249552;	1	7	7	7	6	2	0	4	3	0	6	2	0	4	3	0	6	2	0	4	3	0	19	19	19	61.676	546	0	48.581	16.1	6	0	12.6	8.4	0	123250000	9375100	0	18785000	45229000	0	3521400	267860
495	U6KWC6	U6KWC6;H9B913	tr|U6KWC6|U6KWC6_EIMTE 40S ribosomal protein S24, putative OS=Eimeria tenella OX=5802 GN=ETH_00026270 PE=3 SV=1;tr|H9B913|H9B913_EIMTE Uncharacterized protein OS=Eimeria tenella OX=5802 PE=2 SV=1	40S ribosomal protein S24, putative	ETH_00026270	25254350;	2	3	3	3	1	2	0	1	3	0	1	2	0	1	3	0	1	2	0	1	3	0	22.1	22.1	22.1	15.847	136	0	49.512	7.4	14	0	7.4	22.1	0	22137000	38196000	0	9410400	118720000	0	1702800	2938200
496	U6KWE0	U6KWE0	tr|U6KWE0|U6KWE0_EIMTE R1 protein, putative OS=Eimeria tenella OX=5802 GN=ETH_00001495 PE=4 SV=1	R1 protein, putative	ETH_00001495	25249514;	1	3	3	3	2	1	0	3	0	0	2	1	0	3	0	0	2	1	0	3	0	0	30.6	30.6	30.6	12.262	108	0	18.222	24.1	11.1	0	30.6	0	0	134990000	48841000	0	75163000	0	0	22499000	8140200
497	U6KWE2	U6KWE2	tr|U6KWE2|U6KWE2_EIMTE 60S ribosomal protein L17, putative (Fragment) OS=Eimeria tenella OX=5802 GN=ETH_00036200 PE=3 SV=1	60S ribosomal protein L17, putative (Fragment)	ETH_00036200	25256281;	1	4	4	4	2	2	0	2	4	0	2	2	0	2	4	0	2	2	0	2	4	0	26	26	26	20.095	177	0	28.908	14.1	14.1	0	15.3	26	0	17474000	32494000	0	10802000	262100000	0	1248100	2321000
498	U6KWG0	U6KWG0	tr|U6KWG0|U6KWG0_EIMTE 6-phosphogluconate dehydrogenase, putative OS=Eimeria tenella OX=5802 GN=ETH_00041310 PE=4 SV=1	6-phosphogluconate dehydrogenase, putative	ETH_00041310	25257302;	1	2	2	2	0	0	0	0	2	0	0	0	0	0	2	0	0	0	0	0	2	0	25.9	25.9	25.9	8.7002	81	0.0017212	11.434	0	0	0	0	25.9	0	0	0	0	0	68338000	0	0	0
499	U6KWG1	U6KWG1	tr|U6KWG1|U6KWG1_EIMTE Ribosomal protein L15 OS=Eimeria tenella OX=5802 GN=ETH_00018650 PE=3 SV=1	Ribosomal protein L15	ETH_00018650	25252863;	1	2	2	2	0	1	0	0	1	0	0	1	0	0	1	0	0	1	0	0	1	0	14.1	14.1	14.1	24.512	205	0	21.418	0	7.3	0	0	6.8	0	0	13182000	0	0	40922000	0	0	823890
500	U6KWH0	U6KWH0	tr|U6KWH0|U6KWH0_EIMTE Uncharacterized protein OS=Eimeria tenella OX=5802 GN=ETH_00003055 PE=4 SV=1	Uncharacterized protein	ETH_00003055	25249824;	1	1	1	1	1	0	0	1	0	0	1	0	0	1	0	0	1	0	0	1	0	0	2.4	2.4	2.4	75.974	740	0.0015898	7.1468	2.4	0	0	2.4	0	0	33337000	0	0	40980000	0	0	900990	0
501	U6KWI1	U6KWI1	tr|U6KWI1|U6KWI1_EIMTE Prolyl-tRNA synthetase, putative OS=Eimeria tenella OX=5802 GN=ETH_00000045 PE=1 SV=1	Prolyl-tRNA synthetase, putative	ETH_00000045	25249236;	1	2	2	2	0	0	0	0	2	0	0	0	0	0	2	0	0	0	0	0	2	0	4.4	4.4	4.4	83.717	747	0.0017036	11.046	0	0	0	0	4.4	0	0	0	0	0	17734000	0	0	0
502	U6KWJ8	U6KWJ8	tr|U6KWJ8|U6KWJ8_EIMTE Uncharacterized protein OS=Eimeria tenella OX=5802 GN=ETH_00000145 PE=4 SV=1	Uncharacterized protein	ETH_00000145	25249256;	1	1	1	1	1	0	0	1	0	0	1	0	0	1	0	0	1	0	0	1	0	0	9.2	9.2	9.2	22.494	207	0.0016287	7.4184	9.2	0	0	9.2	0	0	5545300	0	0	4553000	0	0	504120	0
503	U6KWM0	U6KWM0	tr|U6KWM0|U6KWM0_EIMTE Fructose-1,6-bisphosphatase, putative OS=Eimeria tenella OX=5802 GN=ETH_00024340 PE=3 SV=1	Fructose-1,6-bisphosphatase, putative	ETH_00024340	25253980;	1	5	5	5	2	1	0	3	2	0	2	1	0	3	2	0	2	1	0	3	2	0	16.5	16.5	16.5	37.861	346	0	30.402	5.8	2.9	0	11.3	5.2	0	13109000	0	0	7934000	34292000	0	689930	0
504	U6KWM1	U6KWM1	tr|U6KWM1|U6KWM1_EIMTE 58 kDa phosphoprotein, putative OS=Eimeria tenella OX=5802 GN=ETH_00014235 PE=4 SV=1	58 kDa phosphoprotein, putative	ETH_00014235	25252004;	1	4	4	4	1	1	0	0	4	0	1	1	0	0	4	0	1	1	0	0	4	0	12.9	12.9	12.9	41.369	379	0	25.217	3.7	2.4	0	0	12.9	0	3086900	4120400	0	0	51391000	0	123480	164820
505	U6KWM3	U6KWM3	tr|U6KWM3|U6KWM3_EIMTE Peptidyl-prolyl cis-trans isomerase OS=Eimeria tenella OX=5802 GN=ETH_00020595 PE=3 SV=1	Peptidyl-prolyl cis-trans isomerase (PPIase) (EC 5.2.1.8)	ETH_00020595	25253237;	1	6	6	6	3	5	0	3	5	0	3	5	0	3	5	0	3	5	0	3	5	0	44.4	44.4	44.4	20.467	189	0	49.928	19	37	0	24.9	34.9	0	21716000	181050000	0	23404000	497370000	0	2412900	20117000
506	U6KWN1	U6KWN1	tr|U6KWN1|U6KWN1_EIMTE Equisetin synthetase, related OS=Eimeria tenella OX=5802 GN=ETH_00015480 PE=4 SV=1	Equisetin synthetase, related	ETH_00015480	25252250;	1	86	86	86	0	49	0	0	75	0	0	49	0	0	75	0	0	49	0	0	75	0	13.4	13.4	13.4	1028.1	9430	0	323.31	0	7	0	0	11.4	0	0	428350000	0	0	1961300000	0	0	785970
507	U6KWN5	U6KWN5	tr|U6KWN5|U6KWN5_EIMTE Uncharacterized protein OS=Eimeria tenella OX=5802 GN=ETH_00020670 PE=4 SV=1	Uncharacterized protein	ETH_00020670	25253252;	1	15	15	15	9	1	0	13	2	0	9	1	0	13	2	0	9	1	0	13	2	0	20.2	20.2	20.2	106.18	965	0	98.907	13.4	1.5	0	17.7	2.7	0	102840000	3197100	0	51168000	26730000	0	1558200	48441
508	U6KWN9	U6KWN9	tr|U6KWN9|U6KWN9_EIMTE Succinate dehydrogenase [ubiquinone] iron-sulfur subunit, mitochondrial OS=Eimeria tenella OX=5802 GN=ETH_00020695 PE=3 SV=1	Succinate dehydrogenase [ubiquinone] iron-sulfur subunit, mitochondrial (EC 1.3.5.1)	ETH_00020695	25253257;	1	1	1	1	0	0	0	0	1	0	0	0	0	0	1	0	0	0	0	0	1	0	3.1	3.1	3.1	42.881	386	0.0097087	6.2173	0	0	0	0	3.1	0	0	0	0	0	6951100	0	0	0
509	U6KWP0	U6KWP0	tr|U6KWP0|U6KWP0_EIMTE YALI0F04037p, related OS=Eimeria tenella OX=5802 GN=ETH_00033285 PE=4 SV=1	YALI0F04037p, related	ETH_00033285	25255723;	1	9	9	9	2	4	5	1	6	2	2	4	5	1	6	2	2	4	5	1	6	2	22.2	22.2	22.2	53.242	460	0	61.374	5.2	12.2	13.7	2.6	13.7	7	4023600	46027000	151390000	1526100	104650000	8770200	105880	1211200
510	U6KWP4	U6KWP4	tr|U6KWP4|U6KWP4_EIMTE Tubulin alpha chain OS=Eimeria tenella OX=5802 GN=ETH_00033310 PE=3 SV=1	Tubulin alpha chain	ETH_00033310	25255728;	1	13	13	13	6	6	0	10	8	0	6	6	0	10	8	0	6	6	0	10	8	0	37.3	37.3	37.3	50.121	453	0	100.86	17.9	16.1	0	28.5	25.2	0	135940000	117900000	0	301320000	498140000	0	6179000	5358900
511	U6KWP5	U6KWP5	tr|U6KWP5|U6KWP5_EIMTE Alcohol dehydrogenase class III, putative OS=Eimeria tenella OX=5802 GN=ETH_00020720 PE=3 SV=1	Alcohol dehydrogenase class III, putative	ETH_00020720	25253262;	1	3	3	3	0	1	0	0	3	0	0	1	0	0	3	0	0	1	0	0	3	0	10	10	10	35.889	331	0	21.805	0	3.3	0	0	10	0	0	3856000	0	0	34180000	0	0	214220
512	U6KWQ6	U6KWQ6	tr|U6KWQ6|U6KWQ6_EIMTE Dynein heavy chain protein, related OS=Eimeria tenella OX=5802 GN=ETH_00024390 PE=4 SV=1	Dynein heavy chain protein, related	ETH_00024390	25253990;	1	2	2	2	0	2	0	0	0	0	0	2	0	0	0	0	0	2	0	0	0	0	0.6	0.6	0.6	551.03	4913	0	12.063	0	0.6	0	0	0	0	0	3093600	0	0	0	0	0	9207.2
513	U6KWR9	U6KWR9	tr|U6KWR9|U6KWR9_EIMTE Uncharacterized protein OS=Eimeria tenella OX=5802 GN=ETH_00006760 PE=4 SV=1	Uncharacterized protein	ETH_00006760	25250554;	1	1	1	1	1	1	0	1	0	0	1	1	0	1	0	0	1	1	0	1	0	0	4.5	4.5	4.5	26.7	247	0.0098177	6.2678	4.5	4.5	0	4.5	0	0	2872600	3925000	0	1535400	0	0	205190	280360
514	U6KWS3	U6KWS3	tr|U6KWS3|U6KWS3_EIMTE Proteasome A-type and B-type domain-containing protein, putative OS=Eimeria tenella OX=5802 GN=ETH_00006785 PE=4 SV=1	Proteasome A-type and B-type domain-containing protein, putative	ETH_00006785	25250559;	1	2	2	2	0	0	0	0	2	0	0	0	0	0	2	0	0	0	0	0	2	0	7.1	7.1	7.1	37.81	351	0	12.735	0	0	0	0	7.1	0	0	0	0	0	28479000	0	0	0
515	U6KWS7	U6KWS7	tr|U6KWS7|U6KWS7_EIMTE DnaJ domain-containing protein, putative OS=Eimeria tenella OX=5802 GN=ETH_00006810 PE=3 SV=1	DnaJ domain-containing protein, putative	ETH_00006810	25250564;	1	5	5	5	0	2	0	0	3	0	0	2	0	0	3	0	0	2	0	0	3	0	15.6	15.6	15.6	48.083	429	0	29.342	0	8.4	0	0	7.2	0	0	3688300	0	0	25650000	0	0	127180
516	U6KWV4	U6KWV4	tr|U6KWV4|U6KWV4_EIMTE Opine dehydrogenase, putative OS=Eimeria tenella OX=5802 GN=ETH_00032295 PE=4 SV=1	Opine dehydrogenase, putative	ETH_00032295	25255525;	1	6	6	6	0	2	0	0	5	0	0	2	0	0	5	0	0	2	0	0	5	0	16.6	16.6	16.6	49.564	463	0	39.353	0	4.8	0	0	14.9	0	0	14657000	0	0	73282000	0	0	637260
517	U6KWW0	U6KWW0	tr|U6KWW0|U6KWW0_EIMTE Uncharacterized protein OS=Eimeria tenella OX=5802 GN=ETH_00006075 PE=4 SV=1	Uncharacterized protein	ETH_00006075	25250422;	1	4	4	4	0	3	0	0	4	0	0	3	0	0	4	0	0	3	0	0	4	0	17	17	17	36.797	341	0	25.936	0	12.6	0	0	17	0	0	15134000	0	0	123890000	0	0	945890
518	U6KX28	U6KX28	tr|U6KX28|U6KX28_EIMTE cAMP-dependent protein kinase regulatory subunit, putative OS=Eimeria tenella OX=5802 GN=ETH_00014205 PE=4 SV=1	cAMP-dependent protein kinase regulatory subunit, putative	ETH_00014205	25251998;	1	1	1	1	1	0	0	0	0	0	1	0	0	0	0	0	1	0	0	0	0	0	0.4	0.4	0.4	233.73	2107	1	-2	0.4	0	0	0	0	0	0	0	0	0	0	0	0	0
519	U6KX31	U6KX31	tr|U6KX31|U6KX31_EIMTE Pyrroline-5-carboxylate reductase, putative OS=Eimeria tenella OX=5802 GN=ETH_00034775 PE=4 SV=1	Pyrroline-5-carboxylate reductase, putative	ETH_00034775	25256000;	1	2	2	2	0	1	1	1	1	1	0	1	1	1	1	1	0	1	1	1	1	1	14.5	14.5	14.5	18.473	173	0	12.888	0	7.5	7.5	6.9	7.5	7.5	0	10547000	12057000	2278700	23661000	4513400	0	958850
520	U6KX89	U6KX89	tr|U6KX89|U6KX89_EIMTE Uncharacterized protein OS=Eimeria tenella OX=5802 GN=ETH_00006755 PE=3 SV=1	Uncharacterized protein	ETH_00006755	25250553;	1	5	5	5	0	3	0	0	2	0	0	3	0	0	2	0	0	3	0	0	2	0	7.2	7.2	7.2	114.02	1078	0	35.735	0	4.6	0	0	2.6	0	0	26871000	0	0	20023000	0	0	497610
521	U6KX96	U6KX96	tr|U6KX96|U6KX96_EIMTE Zgc:92794, related OS=Eimeria tenella OX=5802 GN=ETH_00032080 PE=4 SV=1	Zgc:92794, related	ETH_00032080	25255482;	1	3	3	3	0	1	0	2	3	0	0	1	0	2	3	0	0	1	0	2	3	0	5.5	5.5	5.5	96.313	950	0	27.003	0	0.9	0	3.7	5.5	0	0	19182000	0	14012000	149910000	0	0	383650
522	U6KXD6	U6KXD6	tr|U6KXD6|U6KXD6_EIMTE Uncharacterized protein OS=Eimeria tenella OX=5802 GN=ETH_00013760 PE=4 SV=1	Uncharacterized protein	ETH_00013760	25251916;	1	1	1	1	0	1	0	0	1	0	0	1	0	0	1	0	0	1	0	0	1	0	1.4	1.4	1.4	94.31	869	0.009915	6.3181	0	1.4	0	0	1.4	0	0	34713000	0	0	0	0	0	680650
523	U6KXD7	U6KXD7	tr|U6KXD7|U6KXD7_EIMTE Uncharacterized protein OS=Eimeria tenella OX=5802 GN=ETH_00005745 PE=4 SV=1	Uncharacterized protein	ETH_00005745	25250357;	1	7	7	7	2	1	0	4	4	0	2	1	0	4	4	0	2	1	0	4	4	0	31.7	31.7	31.7	28.059	240	0	44.127	12.1	5	0	19.6	20.8	0	10815000	6228100	0	44539000	351950000	0	721000	415210
524	U6KXE0	U6KXE0	tr|U6KXE0|U6KXE0_EIMTE Uncharacterized protein OS=Eimeria tenella OX=5802 GN=ETH_00012285 PE=4 SV=1	Uncharacterized protein	ETH_00012285	25251624;	1	11	11	11	0	7	1	0	9	0	0	7	1	0	9	0	0	7	1	0	9	0	21	21	21	90.02	822	0	84.494	0	12.7	1.8	0	16.5	0	0	61491000	0	0	256600000	0	0	1098100
525	U6KXE2	U6KXE2	tr|U6KXE2|U6KXE2_EIMTE Uncharacterized protein OS=Eimeria tenella OX=5802 GN=ETH_00005770 PE=4 SV=1	Uncharacterized protein	ETH_00005770	25250362;	1	1	1	1	0	0	0	0	0	1	0	0	0	0	0	1	0	0	0	0	0	1	0.6	0.6	0.6	332.45	3155	0.0029674	6.6089	0	0	0	0	0	0.6	0	0	0	0	0	21211000	0	0
526	U6KXG0	U6KXG0	tr|U6KXG0|U6KXG0_EIMTE ADP ribosylation factor 1, putative OS=Eimeria tenella OX=5802 GN=ETH_00002790 PE=3 SV=1	ADP ribosylation factor 1, putative	ETH_00002790	25249771;	1	7	7	7	4	3	0	2	7	0	4	3	0	2	7	0	4	3	0	2	7	0	53.6	53.6	53.6	20.605	181	0	60.842	23.8	21.5	0	13.3	53.6	0	16164000	69191000	0	11636000	330850000	0	1154600	4942200
527	U6KXG4	U6KXG4	tr|U6KXG4|U6KXG4_EIMTE 60S ribosomal protein L10, putative OS=Eimeria tenella OX=5802 GN=ETH_00002815 PE=4 SV=1	60S ribosomal protein L10, putative	ETH_00002815	25249776;	1	4	4	4	1	2	0	0	4	0	1	2	0	0	4	0	1	2	0	0	4	0	27	27	27	25.206	222	0	39.268	5.4	10.8	0	0	27	0	2353600	29952000	0	0	203140000	0	130750	1664000
528	U6KXG8	U6KXG8	tr|U6KXG8|U6KXG8_EIMTE Phosphate carrier protein, putative OS=Eimeria tenella OX=5802 GN=ETH_00002840 PE=3 SV=1	Phosphate carrier protein, putative	ETH_00002840	25249781;	1	5	5	5	3	2	0	2	4	0	3	2	0	2	4	0	3	2	0	2	4	0	12.5	12.5	12.5	38.808	360	0	32.668	8.3	4.7	0	5.8	9.2	0	79265000	23765000	0	15230000	116170000	0	2935700	880190
529	U6KXH4	U6KXH4	tr|U6KXH4|U6KXH4_EIMTE Uncharacterized protein OS=Eimeria tenella OX=5802 GN=ETH_00002865 PE=4 SV=1	Uncharacterized protein	ETH_00002865	25249786;	1	7	7	7	6	0	0	5	0	0	6	0	0	5	0	0	6	0	0	5	0	0	6.8	6.8	6.8	147.49	1360	0	43.865	6	0	0	4.4	0	0	30504000	0	0	12688000	0	0	401370	0
530	U6KXH8	U6KXH8	tr|U6KXH8|U6KXH8_EIMTE Uncharacterized protein OS=Eimeria tenella OX=5802 GN=ETH_00002890 PE=4 SV=1	Uncharacterized protein	ETH_00002890	25249791;	1	4	4	4	1	1	4	2	2	4	1	1	4	2	2	4	1	1	4	2	2	4	8.5	8.5	8.5	43.321	399	0	130.46	2.3	2.3	8.5	5.5	5.5	8.5	9793200	0	6695200000	18518000	276230000	7540300000	652880	0
531	U6KXJ1	U6KXJ1	tr|U6KXJ1|U6KXJ1_EIMTE CAAX prenyl protease OS=Eimeria tenella OX=5802 GN=ETH_00017305 PE=3 SV=1	CAAX prenyl protease (EC 3.4.24.84)	ETH_00017305	25252600;	1	1	1	1	0	1	0	0	1	0	0	1	0	0	1	0	0	1	0	0	1	0	2.1	2.1	2.1	54.307	474	0.0099715	6.3432	0	2.1	0	0	2.1	0	0	2398900	0	0	14736000	0	0	104300
532	U6KXJ3	U6KXJ3	tr|U6KXJ3|U6KXJ3_EIMTE Uncharacterized protein OS=Eimeria tenella OX=5802 GN=ETH_00002965 PE=4 SV=1	Uncharacterized protein	ETH_00002965	25249806;	1	2	2	2	0	1	0	0	2	0	0	1	0	0	2	0	0	1	0	0	2	0	5.8	5.8	5.8	40.769	379	0	12.515	0	2.9	0	0	5.8	0	0	2430300	0	0	14709000	0	0	97210
533	U6KXK4	U6KXK4	tr|U6KXK4|U6KXK4_EIMTE Uncharacterized protein OS=Eimeria tenella OX=5802 GN=ETH_00043430 PE=4 SV=1	Uncharacterized protein	ETH_00043430	25257725;	1	2	2	2	0	2	0	0	1	0	0	2	0	0	1	0	0	2	0	0	1	0	7.8	7.8	7.8	47.877	462	0	12.874	0	7.8	0	0	5	0	0	9665700	0	0	9905700	0	0	402740
534	U6KXK7	U6KXK7	tr|U6KXK7|U6KXK7_EIMTE DnaJ domain-containing protein, putative OS=Eimeria tenella OX=5802 GN=ETH_00032105 PE=4 SV=1	DnaJ domain-containing protein, putative	ETH_00032105	25255487;	1	1	1	1	0	1	0	0	1	0	0	1	0	0	1	0	0	1	0	0	1	0	2.8	2.8	2.8	40.338	363	0.0015576	6.9017	0	2.8	0	0	2.8	0	0	4606000	0	0	6649200	0	0	191920
535	U6KXN3	U6KXN3	tr|U6KXN3|U6KXN3_EIMTE DnaJ domain-containing protein, putative OS=Eimeria tenella OX=5802 GN=ETH_00018980 PE=4 SV=1	DnaJ domain-containing protein, putative	ETH_00018980	25252929;	1	2	2	2	1	1	0	0	1	0	1	1	0	0	1	0	1	1	0	0	1	0	4.2	4.2	4.2	66.232	599	0	11.964	1.8	2.3	0	0	2.3	0	3365600	0	0	0	12715000	0	93488	0
536	U6KXN6	U6KXN6;H9B8Z6	tr|U6KXN6|U6KXN6_EIMTE 60S ribosomal protein L12, putative OS=Eimeria tenella OX=5802 GN=ETH_00009250 PE=3 SV=1;tr|H9B8Z6|H9B8Z6_EIMTE Uncharacterized protein OS=Eimeria tenella OX=5802 PE=2 SV=1	60S ribosomal protein L12, putative	ETH_00009250	25251051;	2	4	4	4	3	1	0	3	2	0	3	1	0	3	2	0	3	1	0	3	2	0	37	37	37	17.762	165	0	37.005	30.3	9.7	0	27.3	21.2	0	22259000	11830000	0	36941000	10094000	0	1854900	985800
537	U6KXQ3	U6KXQ3	tr|U6KXQ3|U6KXQ3_EIMTE Glucosamine: fructose-6-phosphate aminotransferase OS=Eimeria tenella OX=5802 GN=ETH_00019125 PE=4 SV=1	Glucosamine: fructose-6-phosphate aminotransferase	ETH_00019125	25252954;	1	3	3	3	0	2	0	0	1	0	0	2	0	0	1	0	0	2	0	0	1	0	6.1	6.1	6.1	69.018	640	0	17.969	0	4.4	0	0	1.7	0	0	4804000	0	0	11117000	0	0	120100
538	U6KXQ4	U6KXQ4	tr|U6KXQ4|U6KXQ4_EIMTE ATP synthase subunit beta OS=Eimeria tenella OX=5802 GN=ETH_00026155 PE=3 SV=1	ATP synthase subunit beta (EC 7.1.2.2)	ETH_00026155	25254327;	1	9	9	9	0	5	0	0	8	0	0	5	0	0	8	0	0	5	0	0	8	0	25.1	25.1	25.1	60.657	574	0	67.077	0	15.3	0	0	22.8	0	0	36174000	0	0	129840000	0	0	1166900
539	U6KXR8	U6KXR8	tr|U6KXR8|U6KXR8_EIMTE Uncharacterized protein OS=Eimeria tenella OX=5802 GN=ETH_00009810 PE=4 SV=1	Uncharacterized protein	ETH_00009810	25251158;	1	2	2	2	2	1	0	2	1	0	2	1	0	2	1	0	2	1	0	2	1	0	9.4	9.4	9.4	26.648	244	0	13.374	9.4	4.5	0	9.4	4.5	0	25004000	4168900	0	24150000	26193000	0	3125500	521110
540	U6KXT4	U6KXT4	tr|U6KXT4|U6KXT4_EIMTE Uncharacterized protein OS=Eimeria tenella OX=5802 GN=ETH_00009885 PE=4 SV=1	Uncharacterized protein	ETH_00009885	25251173;	1	2	2	2	0	0	0	0	2	0	0	0	0	0	2	0	0	0	0	0	2	0	7.9	7.9	7.9	29.182	278	0.0017153	11.401	0	0	0	0	7.9	0	0	0	0	0	16875000	0	0	0
541	U6KXT5	U6KXT5	tr|U6KXT5|U6KXT5_EIMTE TPR domain-containing protein, putative OS=Eimeria tenella OX=5802 GN=ETH_00027970 PE=4 SV=1	TPR domain-containing protein, putative	ETH_00027970	25254687;	1	2	2	2	0	1	0	0	1	0	0	1	0	0	1	0	0	1	0	0	1	0	3	3	3	108.53	980	0.0018018	11.775	0	1.7	0	0	1.2	0	0	0	0	0	7064400	0	0	0
542	U6KXT9	U6KXT9	tr|U6KXT9|U6KXT9_EIMTE Proteasome subunit beta type 3, putative OS=Eimeria tenella OX=5802 GN=ETH_00031210 PE=4 SV=1	Proteasome subunit beta type 3, putative	ETH_00031210	25255315;	1	3	3	3	0	0	0	1	2	0	0	0	0	1	2	0	0	0	0	1	2	0	17.6	17.6	17.6	22.729	205	0	17.852	0	0	0	4.9	12.7	0	0	0	0	3933400	16719000	0	0	0
543	U6KXU7	U6KXU7	tr|U6KXU7|U6KXU7_EIMTE Vacuolar protein sorting-associated protein 35 OS=Eimeria tenella OX=5802 GN=ETH_00013940 PE=3 SV=1	Vacuolar protein sorting-associated protein 35	ETH_00013940	25251950;	1	3	3	3	0	0	0	0	3	0	0	0	0	0	3	0	0	0	0	0	3	0	4.4	4.4	4.4	95.978	867	0	22.027	0	0	0	0	4.4	0	0	0	0	0	18252000	0	0	0
544	U6KXU8	U6KXU8	tr|U6KXU8|U6KXU8_EIMTE Chromosome II, complete genome, related OS=Eimeria tenella OX=5802 GN=ETH_00031260 PE=4 SV=1	Chromosome II, complete genome, related	ETH_00031260	25255325;	1	2	2	2	1	0	0	2	1	0	1	0	0	2	1	0	1	0	0	2	1	0	11.3	11.3	11.3	33.398	291	0	15.751	4.8	0	0	11.3	4.8	0	5023800	0	0	6125300	16570000	0	228350	0
545	U6KXV1	U6KXV1	tr|U6KXV1|U6KXV1_EIMTE Uncharacterized protein OS=Eimeria tenella OX=5802 GN=ETH_00023955 PE=4 SV=1	Uncharacterized protein	ETH_00023955	25253903;	1	3	3	3	0	0	2	0	2	1	0	0	2	0	2	1	0	0	2	0	2	1	16.9	16.9	16.9	35.955	331	0	28.542	0	0	14.2	0	10.3	6.6	0	0	14343000	0	107140000	7802800	0	0
546	U6KXX5	U6KXX5	tr|U6KXX5|U6KXX5_EIMTE Alpha-1,4 glucan phosphorylase OS=Eimeria tenella OX=5802 GN=ETH_00024080 PE=3 SV=1	Alpha-1,4 glucan phosphorylase (EC 2.4.1.1)	ETH_00024080	25253928;	1	26	26	26	5	14	1	18	22	0	5	14	1	18	22	0	5	14	1	18	22	0	33.3	33.3	33.3	111.63	972	0	196.23	6.5	15.5	1.5	21.5	28.5	0	30258000	397390000	7773400	102200000	1484000000	0	438520	5759300
547	U6KXY8	U6KXY8	tr|U6KXY8|U6KXY8_EIMTE Cystathionine beta-lyase, putative OS=Eimeria tenella OX=5802 GN=ETH_00024155 PE=3 SV=1	Cystathionine beta-lyase, putative	ETH_00024155	25253943;	1	6	6	6	0	3	0	1	5	0	0	3	0	1	5	0	0	3	0	1	5	0	15.9	15.9	15.9	45.719	422	0	47.638	0	8.8	0	2.6	13.3	0	0	54965000	0	978040	170190000	0	0	2748300
548	U6KXY9	U6KXY9	tr|U6KXY9|U6KXY9_EIMTE Ras family domain-containing protein, putative OS=Eimeria tenella OX=5802 GN=ETH_00028380 PE=4 SV=1	Ras family domain-containing protein, putative	ETH_00028380	25254769;	1	2	2	2	1	0	0	1	1	0	1	0	0	1	1	0	1	0	0	1	1	0	13.1	13.1	13.1	23.452	213	0.001773	11.651	8	0	0	5.2	5.2	0	3991700	0	0	4010200	6811200	0	210090	0
549	U6KXZ9	U6KXZ9	tr|U6KXZ9|U6KXZ9_EIMTE Mitochondria-associated granulocyte macrophage CSF signaling molecule, putative OS=Eimeria tenella OX=5802 GN=ETH_00031580 PE=4 SV=1	Mitochondria-associated granulocyte macrophage CSF signaling molecule, putative	ETH_00031580	25255385;	1	1	1	1	0	0	0	1	0	0	0	0	0	1	0	0	0	0	0	1	0	0	13.9	13.9	13.9	14.277	137	0.0095238	6.1646	0	0	0	13.9	0	0	0	0	0	5314900	0	0	0	0
550	U6KY15	U6KY15	tr|U6KY15|U6KY15_EIMTE Calmodulin, putative OS=Eimeria tenella OX=5802 GN=ETH_00031680 PE=4 SV=1	Calmodulin, putative	ETH_00031680	25255405;	1	3	3	3	2	1	0	3	3	0	2	1	0	3	3	0	2	1	0	3	3	0	30.4	30.4	30.4	14.805	135	0	19.617	21.5	9.6	0	30.4	30.4	0	17586000	3834200	0	36010000	29208000	0	1598800	348560
551	U6KY42	U6KY42	tr|U6KY42|U6KY42_EIMTE Long-chain fatty acid CoA ligase, putative OS=Eimeria tenella OX=5802 GN=ETH_00011645 PE=4 SV=1	Long-chain fatty acid CoA ligase, putative	ETH_00011645	25251515;	1	2	2	2	0	2	0	0	1	0	0	2	0	0	1	0	0	2	0	0	1	0	4.4	4.4	4.4	85.889	770	0	12.723	0	4.4	0	0	1.7	0	0	15700000	0	0	8805000	0	0	296230
552	U6KY45	U6KY45	tr|U6KY45|U6KY45_EIMTE Glycerol-3-phosphate dehydrogenase, putative OS=Eimeria tenella OX=5802 GN=ETH_00022360 PE=4 SV=1	Glycerol-3-phosphate dehydrogenase, putative	ETH_00022360	25253584;	1	3	3	3	2	0	0	2	0	0	2	0	0	2	0	0	2	0	0	2	0	0	7.7	7.7	7.7	72.142	653	0	18.893	5.1	0	0	5.2	0	0	5089500	0	0	2792700	0	0	110640	0
553	U6KY79	U6KY79	tr|U6KY79|U6KY79_EIMTE DnaJ domain-containing protein, putative OS=Eimeria tenella OX=5802 GN=ETH_00019280 PE=4 SV=1	DnaJ domain-containing protein, putative	ETH_00019280	25252985;	1	6	6	6	0	6	0	0	6	0	0	6	0	0	6	0	0	6	0	0	6	0	39.1	39.1	39.1	25.169	230	0	41.06	0	39.1	0	0	39.1	0	0	63140000	0	0	162550000	0	0	4510000
554	U6KY83	U6KY83	tr|U6KY83|U6KY83_EIMTE Translin, putative OS=Eimeria tenella OX=5802 GN=ETH_00014655 PE=4 SV=1	Translin, putative	ETH_00014655	25252088;	1	2	2	2	0	0	0	0	2	0	0	0	0	0	2	0	0	0	0	0	2	0	11.2	11.2	11.2	27.047	240	0	11.887	0	0	0	0	11.2	0	0	0	0	0	13575000	0	0	0
555	U6KYA3	U6KYA3	tr|U6KYA3|U6KYA3_EIMTE Zgc:110343, related OS=Eimeria tenella OX=5802 GN=ETH_00027865 PE=4 SV=1	Zgc:110343, related	ETH_00027865	25254666;	1	5	5	5	2	3	1	2	3	0	2	3	1	2	3	0	2	3	1	2	3	0	25.5	25.5	25.5	28.449	275	0	33.292	6.5	12.7	4	10.2	16.7	0	82683000	269960000	13098000	29859000	239210000	0	4593500	14998000
556	U6KYA5	U6KYA5	tr|U6KYA5|U6KYA5_EIMTE Proteasome subunit alpha type OS=Eimeria tenella OX=5802 GN=ETH_00001340 PE=3 SV=1	Proteasome subunit alpha type (EC 3.4.25.1)	ETH_00001340	25249485;	1	7	7	7	0	1	0	4	4	0	0	1	0	4	4	0	0	1	0	4	4	0	33.5	33.5	33.5	26.993	245	0	46.252	0	4.1	0	15.5	21.2	0	0	5457900	0	10023000	36016000	0	0	259900
557	U6KYA9	U6KYA9	tr|U6KYA9|U6KYA9_EIMTE Uncharacterized protein OS=Eimeria tenella OX=5802 GN=ETH_00019505 PE=4 SV=1	Uncharacterized protein	ETH_00019505	25253030;	1	1	1	1	1	0	0	1	0	0	1	0	0	1	0	0	1	0	0	1	0	0	1.8	1.8	1.8	105.52	961	0.005891	6.5464	1.8	0	0	1.8	0	0	7989600	0	0	2415200	0	0	159790	0
558	U6KYB2	U6KYB2	tr|U6KYB2|U6KYB2_EIMTE 3-oxoacyl-[acyl-carrier-protein] synthase, putative OS=Eimeria tenella OX=5802 GN=ETH_00027915 PE=4 SV=1	3-oxoacyl-[acyl-carrier-protein] synthase, putative	ETH_00027915	25254676;	1	4	4	4	0	2	0	0	4	0	0	2	0	0	4	0	0	2	0	0	4	0	61.9	61.9	61.9	14.133	134	0	28.011	0	27.6	0	0	61.9	0	0	11281000	0	0	71705000	0	0	1611600
559	U6KYB7	U6KYB7	tr|U6KYB7|U6KYB7_EIMTE Citrate synthase OS=Eimeria tenella OX=5802 GN=ETH_00019555 PE=3 SV=1	Citrate synthase	ETH_00019555	25253040;	1	5	5	5	0	1	0	2	4	0	0	1	0	2	4	0	0	1	0	2	4	0	10.4	10.4	10.4	59.833	565	0	29.259	0	1.6	0	3.7	8.3	0	0	5020600	0	5586600	16480000	0	0	147670
560	U6KYC1	U6KYC1	tr|U6KYC1|U6KYC1_EIMTE Transport protein Sec24, putative (Fragment) OS=Eimeria tenella OX=5802 GN=ETH_00007535 PE=4 SV=1	Transport protein Sec24, putative (Fragment)	ETH_00007535	25250709;	1	1	1	1	0	1	0	0	1	0	0	1	0	0	1	0	0	1	0	0	1	0	2.5	2.5	2.5	73.412	706	0.0015314	6.719	0	2.5	0	0	2.5	0	0	2410300	0	0	8511900	0	0	150640
561	U6KYC3	U6KYC3	tr|U6KYC3|U6KYC3_EIMTE Uncharacterized protein OS=Eimeria tenella OX=5802 GN=ETH_00001375 PE=4 SV=1	Uncharacterized protein	ETH_00001375	25249490;	1	1	1	1	0	0	0	0	1	0	0	0	0	0	1	0	0	0	0	0	1	0	0.4	0.4	0.4	216.04	1932	1	-2	0	0	0	0	0.4	0	0	0	0	0	0	0	0	0
562	U6KYC6	U6KYC6	tr|U6KYC6|U6KYC6_EIMTE Uncharacterized protein OS=Eimeria tenella OX=5802 GN=ETH_00033110 PE=4 SV=1	Uncharacterized protein	ETH_00033110	25255688;	1	2	2	2	1	0	0	1	0	0	1	0	0	1	0	0	1	0	0	1	0	0	15.4	15.4	15.4	18.032	175	0	12.943	6.3	0	0	9.1	0	0	9231100	0	0	4995000	0	0	2307800	0
563	U6KYD2	U6KYD2	tr|U6KYD2|U6KYD2_EIMTE Dynamin-like protein, putative OS=Eimeria tenella OX=5802 GN=ETH_00019655 PE=3 SV=1	Dynamin-like protein, putative	ETH_00019655	25253060;	1	3	3	3	0	2	0	0	3	0	0	2	0	0	3	0	0	2	0	0	3	0	4.9	4.9	4.9	85.661	755	0	19.176	0	3.4	0	0	4.9	0	0	7735900	0	0	25942000	0	0	157880
564	U6KYD7	U6KYD7	tr|U6KYD7|U6KYD7_EIMTE Uncharacterized protein (Fragment) OS=Eimeria tenella OX=5802 GN=ETH_00008400 PE=4 SV=1	Uncharacterized protein (Fragment)	ETH_00008400	25250882;	1	2	2	2	1	1	0	1	2	0	1	1	0	1	2	0	1	1	0	1	2	0	10	10	10	22.514	219	0	12.067	5.5	5.5	0	5.5	10	0	3859300	4629200	0	2142100	16235000	0	643220	771540
565	U6KYF6	U6KYF6	tr|U6KYF6|U6KYF6_EIMTE U4/U6 small nuclear ribonucleoprotein, putative OS=Eimeria tenella OX=5802 GN=ETH_00031415 PE=4 SV=1	U4/U6 small nuclear ribonucleoprotein, putative	ETH_00031415	25255354;	1	1	1	1	1	1	1	0	0	0	1	1	1	0	0	0	1	1	1	0	0	0	1.9	1.9	1.9	75.256	722	0.0029718	6.6139	1.9	1.9	1.9	0	0	0	13552000	7366200	0	0	0	0	410660	223220
566	U6KYG7	U6KYG7	tr|U6KYG7|U6KYG7_EIMTE Uncharacterized protein OS=Eimeria tenella OX=5802 GN=ETH_00031465 PE=4 SV=1	Uncharacterized protein	ETH_00031465	25255364;	1	11	11	11	8	3	2	8	6	1	8	3	2	8	6	1	8	3	2	8	6	1	34.3	34.3	34.3	53.296	495	0	81.733	26.5	12.7	5.3	22	19.8	3	254490000	57363000	21049000	144580000	415100000	7373000	8483000	1912100
567	U6KYI1	U6KYI1	tr|U6KYI1|U6KYI1_EIMTE Fructose-bisphosphate aldolase OS=Eimeria tenella OX=5802 GN=ETH_00008600 PE=3 SV=1	Fructose-bisphosphate aldolase (EC 4.1.2.13)	ETH_00008600	25250922;	1	14	14	14	8	6	3	12	9	0	8	6	3	12	9	0	8	6	3	12	9	0	51.9	51.9	51.9	38.812	368	0	134.23	30.4	25.5	9.5	40.2	42.9	0	319230000	390520000	80281000	718460000	1514800000	0	19952000	24408000
568	U6KYI9	U6KYI9	tr|U6KYI9|U6KYI9_EIMTE 60S ribosomal protein L24, putative OS=Eimeria tenella OX=5802 GN=ETH_00031600 PE=4 SV=1	60S ribosomal protein L24, putative	ETH_00031600	25255389;	1	3	3	3	2	2	0	1	3	0	2	2	0	1	3	0	2	2	0	1	3	0	18.8	18.8	18.8	17.544	154	0	20.303	13.6	13.6	0	7.1	18.8	0	12769000	50203000	0	2015000	113950000	0	1160800	4564000
569	U6KYN4	U6KYN4	tr|U6KYN4|U6KYN4_EIMTE Coatomer epsilon subunit, putative OS=Eimeria tenella OX=5802 GN=ETH_00011095 PE=4 SV=1	Coatomer epsilon subunit, putative	ETH_00011095	25251408;	1	1	1	1	0	0	0	0	1	0	0	0	0	0	1	0	0	0	0	0	1	0	3.3	3.3	3.3	32.831	306	0.0016694	8.5408	0	0	0	0	3.3	0	0	0	0	0	0	0	0	0
570	U6KYQ6	U6KYQ6	tr|U6KYQ6|U6KYQ6_EIMTE Uncharacterized protein OS=Eimeria tenella OX=5802 GN=ETH_00035130 PE=4 SV=1	Uncharacterized protein	ETH_00035130	25256067;	1	5	5	5	1	3	0	1	5	0	1	3	0	1	5	0	1	3	0	1	5	0	6.5	6.5	6.5	86.229	880	0	115.95	0.9	4.9	0	0.9	6.5	0	25461000	500540000	0	12890000	2388000000	0	2314700	45504000
571	U6KYT7	U6KYT7	tr|U6KYT7|U6KYT7_EIMTE Uncharacterized protein (Fragment) OS=Eimeria tenella OX=5802 GN=ETH_00037365 PE=4 SV=1	Uncharacterized protein (Fragment)	ETH_00037365	25256514;	1	3	3	3	3	0	0	0	0	0	3	0	0	0	0	0	3	0	0	0	0	0	3.6	3.6	3.6	104.79	971	0	18.785	3.6	0	0	0	0	0	10939000	0	0	0	0	0	266800	0
572	U6KYU4	U6KYU4;H9B9U4	tr|U6KYU4|U6KYU4_EIMTE TCP-1/cpn60 family chaperonin, putative OS=Eimeria tenella OX=5802 GN=ETH_00034715 PE=3 SV=1;tr|H9B9U4|H9B9U4_EIMTE Uncharacterized protein OS=Eimeria tenella OX=5802 PE=2 SV=1	TCP-1/cpn60 family chaperonin, putative	ETH_00034715	25255996;	2	12	12	12	1	3	0	0	10	0	1	3	0	0	10	0	1	3	0	0	10	0	24.4	24.4	24.4	62.122	583	0	71.654	1.7	5.8	0	0	20.8	0	2275500	17854000	0	0	120390000	0	51716	405770
573	U6KYV2	U6KYV2	tr|U6KYV2|U6KYV2_EIMTE Uncharacterized protein OS=Eimeria tenella OX=5802 GN=ETH_00007060 PE=4 SV=1	Uncharacterized protein	ETH_00007060	25250614;	1	2	2	2	1	0	0	2	2	0	1	0	0	2	2	0	1	0	0	2	2	0	20	20	20	12.222	105	0	12.586	13.3	0	0	20	20	0	7518600	0	0	15986000	104250000	0	939820	0
574	U6KYX3	U6KYX3	tr|U6KYX3|U6KYX3_EIMTE Uncharacterized protein OS=Eimeria tenella OX=5802 GN=ETH_00004255 PE=4 SV=1	Uncharacterized protein	ETH_00004255	25250059;	67	17	17	10	8	10	16	7	9	8	8	10	16	7	9	8	7	7	10	5	5	5	29.6	29.6	20.7	65.607	608	0	323.31	18.8	25.2	29.6	20.2	20.2	19.6	177590000	3046900000	18332000000	118450000	1276800000	9606000000	4553500	78125000
575	U6KZ13	U6KZ13	tr|U6KZ13|U6KZ13_EIMTE Superoxide dismutase OS=Eimeria tenella OX=5802 GN=ETH_00022520 PE=3 SV=1	Superoxide dismutase (EC 1.15.1.1)	ETH_00022520	25253616;	1	6	6	6	0	4	0	4	4	0	0	4	0	4	4	0	0	4	0	4	4	0	33.8	33.8	33.8	24.925	216	0	45.322	0	22.7	0	24.5	22.7	0	0	64595000	0	37964000	138290000	0	0	5872300
576	U6KZ36	U6KZ36	tr|U6KZ36|U6KZ36_EIMTE Tyrosine kinase-like (TKL) protein, putative OS=Eimeria tenella OX=5802 GN=ETH_00015510 PE=4 SV=1	Tyrosine kinase-like (TKL) protein, putative	ETH_00015510	25252256;	1	1	1	1	0	0	1	0	0	0	0	0	1	0	0	0	0	0	1	0	0	0	0.7	0.7	0.7	149.98	1365	0.0016835	10.024	0	0	0.7	0	0	0	0	0	0	0	0	0	0	0
577	U6KZ59	U6KZ59	tr|U6KZ59|U6KZ59_EIMTE Sulfate adenylyltransferas-adenylylsulfate kinase, putative OS=Eimeria tenella OX=5802 GN=ETH_00014435 PE=4 SV=1	Sulfate adenylyltransferas-adenylylsulfate kinase, putative	ETH_00014435	25252044;	1	15	15	15	0	13	0	0	13	0	0	13	0	0	13	0	0	13	0	0	13	0	27.1	27.1	27.1	74.507	667	0	127.34	0	24.7	0	0	25.3	0	0	241180000	0	0	514890000	0	0	6184000
578	U6KZ60	U6KZ60;Q967Y9	tr|U6KZ60|U6KZ60_EIMTE 60S acidic ribosomal protein P2 OS=Eimeria tenella OX=5802 GN=ETH_00022065 PE=3 SV=1;sp|Q967Y9|RLA2_EIMTE 60S acidic ribosomal protein P2 OS=Eimeria tenella OX=5802 PE=3 SV=2	60S acidic ribosomal protein P2	ETH_00022065	25253525;	2	5	5	5	3	3	1	5	3	0	3	3	1	5	3	0	3	3	1	5	3	0	75.5	75.5	75.5	10.477	106	0	43.26	51.9	51.9	14.2	75.5	51.9	0	241560000	129680000	16374000	180350000	270380000	0	40259000	21613000
579	U6KZ83	U6KZ83	tr|U6KZ83|U6KZ83_EIMTE Uncharacterized protein OS=Eimeria tenella OX=5802 GN=ETH_00002870 PE=4 SV=1	Uncharacterized protein	ETH_00002870	25249787;	1	4	4	4	1	0	0	4	0	0	1	0	0	4	0	0	1	0	0	4	0	0	15.3	15.3	15.3	33.36	301	0	24.065	3.3	0	0	15.3	0	0	32622000	0	0	25563000	0	0	1553400	0
580	U6KZ91	U6KZ91	tr|U6KZ91|U6KZ91_EIMTE Uncharacterized protein OS=Eimeria tenella OX=5802 GN=ETH_00002920 PE=4 SV=1	Uncharacterized protein	ETH_00002920	25249797;	1	2	2	2	0	0	1	1	0	1	0	0	1	1	0	1	0	0	1	1	0	1	3.1	3.1	3.1	94.989	924	0	15.923	0	0	1.3	1.3	0	1.8	0	0	9507500	1307500	0	2647500	0	0
581	U6KZ96	U6KZ96	tr|U6KZ96|U6KZ96_EIMTE Uncharacterized protein OS=Eimeria tenella OX=5802 GN=ETH_00002945 PE=4 SV=1	Uncharacterized protein	ETH_00002945	25249802;	1	1	1	1	0	0	0	1	0	0	0	0	0	1	0	0	0	0	0	1	0	0	9.2	9.2	9.2	13.353	119	0.0030257	6.6922	0	0	0	9.2	0	0	0	0	0	4221000	0	0	0	0
582	U6KZA4	U6KZA4	tr|U6KZA4|U6KZA4_EIMTE Nucleoside-triphosphatase, putative OS=Eimeria tenella OX=5802 GN=ETH_00023065 PE=3 SV=1	Nucleoside-triphosphatase, putative	ETH_00023065	25253725;	1	16	16	16	0	0	0	9	13	0	0	0	0	9	13	0	0	0	0	9	13	0	25.6	25.6	25.6	100.04	921	0	121.33	0	0	0	16.2	20.7	0	0	0	0	36008000	294880000	0	0	0
583	U6KZB4	U6KZB4	tr|U6KZB4|U6KZB4_EIMTE 3-methyl-2-oxobutanoate hydroxymethyltransferase OS=Eimeria tenella OX=5802 GN=ETH_00001820 PE=3 SV=1	3-methyl-2-oxobutanoate hydroxymethyltransferase (EC 2.1.2.11)	ETH_00001820	25249579;	1	2	2	2	0	2	0	0	0	0	0	2	0	0	0	0	0	2	0	0	0	0	3.9	3.9	3.9	70.044	659	0	12.297	0	3.9	0	0	0	0	0	8282900	0	0	0	0	0	230080
584	U6KZC0	U6KZC0	tr|U6KZC0|U6KZC0_EIMTE KH domain-containing protein, putative OS=Eimeria tenella OX=5802 GN=ETH_00001845 PE=4 SV=1	KH domain-containing protein, putative	ETH_00001845	25249584;	1	3	3	3	0	2	0	0	2	0	0	2	0	0	2	0	0	2	0	0	2	0	7.7	7.7	7.7	49.152	439	0	18.942	0	5.2	0	0	5.2	0	0	14610000	0	0	42793000	0	0	442730
585	U6KZD7	U6KZD7	tr|U6KZD7|U6KZD7_EIMTE Uncharacterized protein OS=Eimeria tenella OX=5802 GN=ETH_00001205 PE=4 SV=1	Uncharacterized protein	ETH_00001205	25249458;	1	1	1	1	0	0	0	0	0	1	0	0	0	0	0	1	0	0	0	0	0	1	8.8	8.8	8.8	36.136	339	0.0086455	6.4254	0	0	0	0	0	8.8	0	0	0	0	0	11154000	0	0
586	U6KZF5	U6KZF5	tr|U6KZF5|U6KZF5_EIMTE Uncharacterized protein OS=Eimeria tenella OX=5802 GN=ETH_00006230 PE=4 SV=1	Uncharacterized protein	ETH_00006230	25250453;	1	4	4	4	0	2	1	2	1	0	0	2	1	2	1	0	0	2	1	2	1	0	12.2	12.2	12.2	51.371	441	0	232.34	0	6.3	4.1	5.9	2.3	0	0	7727800	10337000	3750200	20036000	0	0	241490
587	U6KZF9	U6KZF9	tr|U6KZF9|U6KZF9_EIMTE Uncharacterized protein OS=Eimeria tenella OX=5802 GN=ETH_00008270 PE=4 SV=1	Uncharacterized protein	ETH_00008270	25250856;	1	1	1	1	0	0	0	1	0	0	0	0	0	1	0	0	0	0	0	1	0	0	2.2	2.2	2.2	88.669	907	0.0095498	6.1723	0	0	0	2.2	0	0	0	0	0	7180400	0	0	0	0
588	U6KZM0	U6KZM0	tr|U6KZM0|U6KZM0_EIMTE Fumarase, putative OS=Eimeria tenella OX=5802 GN=ETH_00020655 PE=4 SV=1	Fumarase, putative	ETH_00020655	25253249;	1	7	7	7	0	6	0	0	6	0	0	6	0	0	6	0	0	6	0	0	6	0	14.7	14.7	14.7	62.073	573	0	44.696	0	13.1	0	0	11.7	0	0	29286000	0	0	110990000	0	0	665590
589	U6KZN5	U6KZN5	tr|U6KZN5|U6KZN5_EIMTE Malate dehydrogenase, putative OS=Eimeria tenella OX=5802 GN=ETH_00028335 PE=3 SV=1	Malate dehydrogenase, putative	ETH_00028335	25254760;	1	7	7	7	1	4	0	7	2	0	1	4	0	7	2	0	1	4	0	7	2	0	28.1	28.1	28.1	33.86	317	0	49.492	5	19.2	0	28.1	8.5	0	6221800	23868000	0	59864000	27729000	0	327460	1256200
590	U6KZP2	U6KZP2	tr|U6KZP2|U6KZP2_EIMTE Amine oxidase OS=Eimeria tenella OX=5802 GN=ETH_00028385 PE=3 SV=1	Amine oxidase (EC 1.4.3.-)	ETH_00028385	25254770;	1	28	28	28	4	13	2	7	26	1	4	13	2	7	26	1	4	13	2	7	26	1	21.6	21.6	21.6	183.04	1639	0	226.24	2.6	10.3	1.5	5	20.9	1.1	28879000	158370000	16901000	23786000	1393000000	4141100	294680	1616100
591	U6KZS1	U6KZS1	tr|U6KZS1|U6KZS1_EIMTE High mobility group protein, putative OS=Eimeria tenella OX=5802 GN=ETH_00031100 PE=4 SV=1	High mobility group protein, putative	ETH_00031100	25255296;	1	2	2	2	2	0	2	2	0	1	2	0	2	2	0	1	2	0	2	2	0	1	16.8	16.8	16.8	15.096	143	0	13.768	16.8	0	16.8	16.8	0	7.7	21905000	0	45891000	14138000	0	45079000	1685000	0
592	U6KZU7	U6KZU7	tr|U6KZU7|U6KZU7_EIMTE Uncharacterized protein OS=Eimeria tenella OX=5802 GN=ETH_00018455 PE=4 SV=1	Uncharacterized protein	ETH_00018455	25252825;	1	1	1	1	0	0	1	0	0	0	0	0	1	0	0	0	0	0	1	0	0	0	2.3	2.3	2.3	60.37	559	0.0087083	6.4388	0	0	2.3	0	0	0	0	0	3965100	0	0	0	0	0
593	U6KZW5	U6KZW5	tr|U6KZW5|U6KZW5_EIMTE Long chain acyl-CoA synthetase, putative OS=Eimeria tenella OX=5802 GN=ETH_00022465 PE=4 SV=1	Long chain acyl-CoA synthetase, putative	ETH_00022465	25253605;	1	10	10	10	0	5	0	0	9	0	0	5	0	0	9	0	0	5	0	0	9	0	14.8	14.8	14.8	87.739	795	0	76.272	0	7.9	0	0	13.2	0	0	20272000	0	0	82975000	0	0	397500
594	U6KZX2	U6KZX2	tr|U6KZX2|U6KZX2_EIMTE 2-oxoisovalerate dehydrogenase subunit alpha OS=Eimeria tenella OX=5802 GN=ETH_00001945 PE=3 SV=1	2-oxoisovalerate dehydrogenase subunit alpha (EC 1.2.4.4) (Branched-chain alpha-keto acid dehydrogenase E1 component alpha chain)	ETH_00001945	25249604;	1	8	8	8	4	6	0	7	6	0	4	6	0	7	6	0	4	6	0	7	6	0	40.6	40.6	40.6	31.766	283	0	60.66	18.7	29	0	37.8	29	0	40032000	141100000	0	78197000	269890000	0	2224000	7839100
595	U6KZZ1	U6KZZ1	tr|U6KZZ1|U6KZZ1_EIMTE Uncharacterized protein OS=Eimeria tenella OX=5802 GN=ETH_00000125 PE=4 SV=1	Uncharacterized protein	ETH_00000125	25249252;	1	2	2	2	0	1	0	0	2	0	0	1	0	0	2	0	0	1	0	0	2	0	10.7	10.7	10.7	19.36	187	0	13.444	0	5.3	0	0	10.7	0	0	8030200	0	0	23202000	0	0	1606000
596	U6L000	U6L000	tr|U6L000|U6L000_EIMTE Peroxisomal catalase, putative OS=Eimeria tenella OX=5802 GN=ETH_00012035 PE=4 SV=1	Peroxisomal catalase, putative	ETH_00012035	25251583;	1	6	6	6	0	6	0	1	5	0	0	6	0	1	5	0	0	6	0	1	5	0	25.2	25.2	25.2	33.726	298	0	41.784	0	25.2	0	4.7	20.5	0	0	108910000	0	5782700	258370000	0	0	6406600
597	U6L006	U6L006	tr|U6L006|U6L006_EIMTE Uncharacterized protein OS=Eimeria tenella OX=5802 GN=ETH_00018985 PE=4 SV=1	Uncharacterized protein	ETH_00018985	25252930;	1	1	1	1	0	0	0	0	1	0	0	0	0	0	1	0	0	0	0	0	1	0	5.6	5.6	5.6	35.961	319	0.0087591	6.4851	0	0	0	0	5.6	0	0	0	0	0	11171000	0	0	0
598	U6L042	U6L042	tr|U6L042|U6L042_EIMTE RNA helicase, putative (Fragment) OS=Eimeria tenella OX=5802 GN=ETH_00010210 PE=4 SV=1	RNA helicase, putative (Fragment)	ETH_00010210	25251237;	1	1	1	1	0	1	0	1	0	0	0	1	0	1	0	0	0	1	0	1	0	0	3	3	3	30.8	270	0.0016367	7.5963	0	3	0	3	0	0	0	24478000	0	19109000	0	0	0	1529800
599	U6L047	U6L047	tr|U6L047|U6L047_EIMTE Dihydrolipoyl dehydrogenase protein, putative (Fragment) OS=Eimeria tenella OX=5802 GN=ETH_00041205 PE=3 SV=1	Dihydrolipoyl dehydrogenase protein, putative (Fragment)	ETH_00041205	25257281;	1	7	7	7	0	4	0	0	6	0	0	4	0	0	6	0	0	4	0	0	6	0	22.7	22.7	22.7	48.078	462	0	43.7	0	14.1	0	0	18.2	0	0	129700000	0	0	345360000	0	0	5404100
600	U6L058	U6L058	tr|U6L058|U6L058_EIMTE Apicoplast 30S ribosomal protein S12 OS=Eimeria tenella OX=5802 GN=ETH_00001185 PE=3 SV=1	Apicoplast 30S ribosomal protein S12	ETH_00001185	25249454;	1	5	5	5	0	3	0	0	5	0	0	3	0	0	5	0	0	3	0	0	5	0	42.1	42.1	42.1	16.15	145	0	32.866	0	29.7	0	0	42.1	0	0	58277000	0	0	258850000	0	0	5297900
601	U6L074	U6L074	tr|U6L074|U6L074_EIMTE Uncharacterized protein OS=Eimeria tenella OX=5802 GN=ETH_00025575 PE=4 SV=1	Uncharacterized protein	ETH_00025575	25254225;	1	1	1	1	0	0	1	0	0	0	0	0	1	0	0	0	0	0	1	0	0	0	3.3	3.3	3.3	60.842	573	0.0086831	6.4352	0	0	3.3	0	0	0	0	0	6433600	0	0	0	0	0
602	U6L078	U6L078	tr|U6L078|U6L078_EIMTE Splicing factor, putative OS=Eimeria tenella OX=5802 GN=ETH_00023985 PE=4 SV=1	Splicing factor, putative	ETH_00023985	25253909;	1	3	3	3	0	1	0	0	2	0	0	1	0	0	2	0	0	1	0	0	2	0	9.5	9.5	9.5	37.33	328	0	17.094	0	2.7	0	0	6.7	0	0	4781400	0	0	31918000	0	0	207890
603	U6L080	U6L080	tr|U6L080|U6L080_EIMTE 3-ketoacyl-CoA reductase, putative OS=Eimeria tenella OX=5802 GN=ETH_00015640 PE=3 SV=1	3-ketoacyl-CoA reductase, putative	ETH_00015640	25252282;	1	7	7	7	2	5	0	2	6	0	2	5	0	2	6	0	2	5	0	2	6	0	34.7	34.7	34.7	26.61	251	0	49.388	14.7	25.5	0	14.7	28.7	0	9956400	93621000	0	2761700	356770000	0	663760	6241400
604	U6L098	U6L098;Q9BI05	tr|U6L098|U6L098_EIMTE Microneme protein 4 OS=Eimeria tenella OX=5802 GN=ETH_00024085 PE=4 SV=1;tr|Q9BI05|Q9BI05_EIMTE Microneme protein 4 OS=Eimeria tenella OX=5802 GN=mic4 PE=2 SV=2	Microneme protein 4	ETH_00024085	25253929;	2	31	31	31	16	19	15	27	20	6	16	19	15	27	20	6	16	19	15	27	20	6	21.6	21.6	21.6	237.81	2299	0	323.31	10.7	13.7	10.7	18.1	15	3.3	294980000	433320000	657530000	738070000	1128600000	257410000	5565600	8175900
605	U6L0B6	U6L0B6	tr|U6L0B6|U6L0B6_EIMTE Uncharacterized protein OS=Eimeria tenella OX=5802 GN=ETH_00032300 PE=4 SV=1	Uncharacterized protein	ETH_00032300	25255526;	1	14	14	14	0	3	0	0	14	0	0	3	0	0	14	0	0	3	0	0	14	0	43.2	43.2	43.2	44.581	456	0	108.62	0	8.8	0	0	43.2	0	0	82621000	0	0	4578900000	0	0	4348500
606	U6L0C1	U6L0C1	tr|U6L0C1|U6L0C1_EIMTE 40s ribosomal protein S20, putative OS=Eimeria tenella OX=5802 GN=ETH_00032325 PE=3 SV=1	40s ribosomal protein S20, putative	ETH_00032325	25255531;	1	4	4	4	2	2	0	3	2	0	2	2	0	3	2	0	2	2	0	3	2	0	28.8	28.8	28.8	13.314	118	0	24.341	17.8	17.8	0	28	21.2	0	30635000	27458000	0	13709000	82651000	0	4376500	3922500
607	U6L0C7	U6L0C7	tr|U6L0C7|U6L0C7_EIMTE Uncharacterized protein OS=Eimeria tenella OX=5802 GN=ETH_00011025 PE=4 SV=1	Uncharacterized protein	ETH_00011025	25251394;	1	2	2	2	2	0	0	0	0	0	2	0	0	0	0	0	2	0	0	0	0	0	12.6	12.6	12.6	25.004	231	0.0017637	11.613	12.6	0	0	0	0	0	10447000	0	0	0	0	0	614540	0
608	U6L0F4	U6L0F4	tr|U6L0F4|U6L0F4_EIMTE Proteasome subunit alpha type OS=Eimeria tenella OX=5802 GN=ETH_00011175 PE=3 SV=1	Proteasome subunit alpha type (EC 3.4.25.1)	ETH_00011175	25251424;	1	2	2	2	1	1	0	2	1	0	1	1	0	2	1	0	1	1	0	2	1	0	10.8	10.8	10.8	27.717	250	0	11.868	6.4	6.4	0	10.8	6.4	0	4344400	4509100	0	4290100	16465000	0	241360	250510
609	U6L0F9	U6L0F9	tr|U6L0F9|U6L0F9_EIMTE Uncharacterized protein OS=Eimeria tenella OX=5802 GN=ETH_00011200 PE=4 SV=1	Uncharacterized protein	ETH_00011200	25251429;	1	2	2	2	1	0	1	0	1	1	1	0	1	0	1	1	1	0	1	0	1	1	18.8	18.8	18.8	14.134	128	0	14.064	13.3	0	13.3	0	5.5	13.3	26235000	0	82126000	0	0	35627000	5246900	0
610	U6L0G2	U6L0G2	tr|U6L0G2|U6L0G2_EIMTE U6 snRNA-associated Sm-like protein LSm4 OS=Eimeria tenella OX=5802 GN=LSM4 PE=3 SV=1	U6 snRNA-associated Sm-like protein LSm4	LSM4 ETH_00021525	25253420;	1	1	1	1	1	0	0	1	0	0	1	0	0	1	0	0	1	0	0	1	0	0	4.2	4.2	4.2	26.379	239	0.0016103	7.2705	4.2	0	0	4.2	0	0	15208000	0	0	7411300	0	0	1086300	0
611	U6L0I8	U6L0I8	tr|U6L0I8|U6L0I8_EIMTE Transaldolase OS=Eimeria tenella OX=5802 GN=ETH_00011825 PE=3 SV=1	Transaldolase (EC 2.2.1.2)	ETH_00011825	25251541;	1	8	8	8	6	3	5	8	3	2	6	3	5	8	3	2	6	3	5	8	3	2	33.1	33.1	33.1	40.602	375	0	99.086	26.4	10.4	19.2	33.1	11.2	9.6	34244000	41911000	370900000	64378000	61090000	52892000	1369800	1676400
612	U6L0I9	U6L0I9	tr|U6L0I9|U6L0I9_EIMTE Uncharacterized protein OS=Eimeria tenella OX=5802 GN=ETH_00032140 PE=4 SV=1	Uncharacterized protein	ETH_00032140	25255494;	1	1	1	1	0	0	1	0	0	1	0	0	1	0	0	1	0	0	1	0	0	1	3.8	3.8	3.8	68.905	626	0.0029586	6.5952	0	0	3.8	0	0	3.8	0	0	1441000000	0	0	362590000	0	0
613	U6L0J6	U6L0J6	tr|U6L0J6|U6L0J6_EIMTE Lysine decarboxylase, putative OS=Eimeria tenella OX=5802 GN=ETH_00004110 PE=4 SV=1	Lysine decarboxylase, putative	ETH_00004110	25250030;	1	8	8	8	1	2	0	0	8	0	1	2	0	0	8	0	1	2	0	0	8	0	11.1	11.1	11.1	122.11	1094	0	49.382	1.3	3.1	0	0	11.1	0	2397900	9662400	0	0	73040000	0	34752	140030
614	U6L0K0	U6L0K0;U6KK44	tr|U6L0K0|U6L0K0_EIMTE Uncharacterized protein OS=Eimeria tenella OX=5802 GN=ETH_00004135 PE=4 SV=1;tr|U6KK44|U6KK44_EIMTE Uncharacterized protein OS=Eimeria tenella OX=5802 GN=ETH_00026615 PE=4 SV=1	Uncharacterized protein	ETH_00004135	25250035;	2	2	2	2	0	0	0	0	2	0	0	0	0	0	2	0	0	0	0	0	2	0	8.9	8.9	8.9	33.609	305	0	12.629	0	0	0	0	8.9	0	0	0	0	0	51432000	0	0	0
615	U6L0L6	U6L0L6	tr|U6L0L6|U6L0L6_EIMTE Uncharacterized protein OS=Eimeria tenella OX=5802 GN=ETH_00004235 PE=4 SV=1	Uncharacterized protein	ETH_00004235	25250055;	1	7	7	7	4	0	0	4	1	0	4	0	0	4	1	0	4	0	0	4	1	0	13.2	13.2	13.2	77.118	707	0	42.443	7.6	0	0	8.1	1.6	0	31600000	0	0	11262000	6009600	0	718170	0
616	U6L0M0	U6L0M0	tr|U6L0M0|U6L0M0_EIMTE Proliferation-associated protein 2g4, putative OS=Eimeria tenella OX=5802 GN=ETH_00004260 PE=4 SV=1	Proliferation-associated protein 2g4, putative	ETH_00004260	25250060;	1	4	4	4	1	3	0	1	4	0	1	3	0	1	4	0	1	3	0	1	4	0	14.4	14.4	14.4	36.414	353	0	25.721	3.1	12.5	0	5.4	14.4	0	0	29077000	0	1399400	80895000	0	0	1453800
617	U6L0N4	U6L0N4	tr|U6L0N4|U6L0N4_EIMTE Uncharacterized protein OS=Eimeria tenella OX=5802 GN=ETH_00031960 PE=4 SV=1	Uncharacterized protein	ETH_00031960	25255458;	1	27	27	27	0	8	0	0	27	0	0	8	0	0	27	0	0	8	0	0	27	0	61.6	61.6	61.6	73.084	658	0	323.31	0	18.8	0	0	61.6	0	0	51495000	0	0	6281200000	0	0	1355100
618	U6L0Q0	U6L0Q0	tr|U6L0Q0|U6L0Q0_EIMTE Uncharacterized protein OS=Eimeria tenella OX=5802 GN=ETH_00032035 PE=4 SV=1	Uncharacterized protein	ETH_00032035	25255473;	1	1	1	1	0	0	0	0	1	0	0	0	0	0	1	0	0	0	0	0	1	0	2.4	2.4	2.4	36.941	340	0.0044248	6.5492	0	0	0	0	2.4	0	0	0	0	0	356120000	0	0	0
619	U6L0T2	U6L0T2;O44001	tr|U6L0T2|U6L0T2_EIMTE Heat shock protein 90 OS=Eimeria tenella OX=5802 GN=ETH_00007385 PE=3 SV=1;sp|O44001|HSP90_EIMTE Heat shock protein 90 OS=Eimeria tenella OX=5802 GN=HSP90 PE=2 SV=1	Heat shock protein 90	ETH_00007385	25250679;	2	25	25	25	11	16	2	12	19	0	11	16	2	12	19	0	11	16	2	12	19	0	37.9	37.9	37.9	82.498	713	0	175.62	17.3	25.5	3.5	19.1	29	0	141100000	636160000	16820000	122060000	1833100000	0	2662300	12003000
620	U6L0T5	U6L0T5	tr|U6L0T5|U6L0T5_EIMTE Uncharacterized protein OS=Eimeria tenella OX=5802 GN=ETH_00014025 PE=4 SV=1	Uncharacterized protein	ETH_00014025	25251962;	1	1	1	1	0	0	1	0	0	1	0	0	1	0	0	1	0	0	1	0	0	1	0.5	0.5	0.5	210.56	1938	0.0096819	6.2148	0	0	0.5	0	0	0.5	0	0	4610800000	0	0	1464700000	0	0
621	U6L0U2	U6L0U2	tr|U6L0U2|U6L0U2_EIMTE Uncharacterized protein OS=Eimeria tenella OX=5802 GN=ETH_00007435 PE=4 SV=1	Uncharacterized protein	ETH_00007435	25250689;	1	3	3	3	0	1	0	0	3	0	0	1	0	0	3	0	0	1	0	0	3	0	3.5	3.5	3.5	118.32	1067	0	17.576	0	1.1	0	0	3.5	0	0	2405800	0	0	24712000	0	0	37591
622	U6L0U5	U6L0U5	tr|U6L0U5|U6L0U5_EIMTE Subtilisin-like protein, related OS=Eimeria tenella OX=5802 GN=ETH_00005950 PE=4 SV=1	Subtilisin-like protein, related	ETH_00005950	25250397;	1	5	5	5	3	2	0	4	2	0	3	2	0	4	2	0	3	2	0	4	2	0	30.6	30.6	30.6	30.483	284	0	67.139	19.7	14.4	0	22.9	18.3	0	72606000	35873000	0	37082000	101080000	0	6050500	2989400
623	V5KYZ4	V5KYZ4;U6L0U6	tr|V5KYZ4|V5KYZ4_EIMTE Invasion-associated protein MA2 OS=Eimeria tenella OX=5802 GN=ma-2 PE=2 SV=1;tr|U6L0U6|U6L0U6_EIMTE Apical membrane antigen, putative OS=Eimeria tenella OX=5802 GN=ETH_00017730 PE=4 SV=1	Invasion-associated protein MA2	ma-2		2	6	6	6	4	0	0	4	0	0	4	0	0	4	0	0	4	0	0	4	0	0	18.1	18.1	18.1	64.398	612	0	39.814	10.8	0	0	14.2	0	0	35525000	0	0	23098000	0	0	1544600	0
624	U6L0Z4	U6L0Z4	tr|U6L0Z4|U6L0Z4_EIMTE Uncharacterized protein OS=Eimeria tenella OX=5802 GN=ETH_00001800 PE=4 SV=1	Uncharacterized protein	ETH_00001800	25249575;	1	7	7	7	7	0	0	0	0	0	7	0	0	0	0	0	7	0	0	0	0	0	9.1	9.1	9.1	142.17	1321	0	42.14	9.1	0	0	0	0	0	44271000	0	0	0	0	0	560390	0
625	U6L127	U6L127	tr|U6L127|U6L127_EIMTE Glycerol-3-phosphate dehydrogenase [NAD(+)] OS=Eimeria tenella OX=5802 GN=ETH_00034505 PE=3 SV=1	Glycerol-3-phosphate dehydrogenase [NAD(+)] (EC 1.1.1.8)	ETH_00034505	25255967;	1	6	6	6	2	2	0	1	4	0	2	2	0	1	4	0	2	2	0	1	4	0	15.1	15.1	15.1	56.18	509	0	41.239	4.9	6.1	0	3.1	10	0	12517000	27748000	0	2514700	95510000	0	403780	895090
626	U6L145	U6L145	tr|U6L145|U6L145_EIMTE Uncharacterized protein OS=Eimeria tenella OX=5802 GN=ETH_00034670 PE=4 SV=1	Uncharacterized protein	ETH_00034670	25255992;	1	15	15	15	10	5	0	14	11	0	10	5	0	14	11	0	10	5	0	14	11	0	54.7	54.7	54.7	32.079	276	0	158.52	41.7	20.7	0	51.4	39.5	0	215540000	75315000	0	256190000	768330000	0	10264000	3586400
627	U6L184	U6L184	tr|U6L184|U6L184_EIMTE Uncharacterized protein OS=Eimeria tenella OX=5802 GN=ETH_00007240 PE=4 SV=1	Uncharacterized protein	ETH_00007240	25250650;	1	1	1	1	1	0	0	1	1	0	1	0	0	1	1	0	1	0	0	1	1	0	1	1	1	103.69	911	0.0015361	6.7424	1	0	0	1	1	0	214440000	0	0	66717000	63401000	0	3971200	0
628	U6L197	U6L197;A0A2P1M9F5	tr|U6L197|U6L197_EIMTE Uncharacterized protein OS=Eimeria tenella OX=5802 GN=ETH_00007315 PE=4 SV=1;tr|A0A2P1M9F5|A0A2P1M9F5_EIMTE 59 kDa gametocyte protein OS=Eimeria tenella OX=5802 GN=gam59 PE=2 SV=1	Uncharacterized protein	ETH_00007315	25250665;	2	8	8	8	5	6	0	6	6	0	5	6	0	6	6	0	5	6	0	6	6	0	17.7	17.7	17.7	59.051	547	0	73.984	9.9	14.4	0	11.9	14.3	0	65059000	270600000	0	47457000	631820000	0	3827000	15918000
629	U6L1D7	U6L1D7	tr|U6L1D7|U6L1D7_EIMTE Uncharacterized protein OS=Eimeria tenella OX=5802 GN=ETH_00015110 PE=4 SV=1	Uncharacterized protein	ETH_00015110	25252176;	1	2	2	2	0	0	0	1	1	0	0	0	0	1	1	0	0	0	0	1	1	0	16	16	16	22.326	219	0	13.829	0	0	0	10.5	5.5	0	0	0	0	3354300	0	0	0	0
630	U6L1G0	U6L1G0	tr|U6L1G0|U6L1G0_EIMTE Uncharacterized protein OS=Eimeria tenella OX=5802 GN=ETH_00031660 PE=4 SV=1	Uncharacterized protein	ETH_00031660	25255401;	1	3	3	3	1	2	1	1	2	0	1	2	1	1	2	0	1	2	1	1	2	0	16	16	16	20.515	188	0	20.408	8.5	12.2	8.5	8.5	12.2	0	27223000	195010000	10238000	27607000	428630000	0	2722300	19501000
631	U6L1G4	U6L1G4	tr|U6L1G4|U6L1G4_EIMTE Heat shock protein 60, putative (Fragment) OS=Eimeria tenella OX=5802 GN=ETH_00026225 PE=3 SV=1	Heat shock protein 60, putative (Fragment)	ETH_00026225	25254341;	1	9	9	9	2	7	0	5	8	0	2	7	0	5	8	0	2	7	0	5	8	0	27	27	27	45.087	430	0	83.276	5.8	21.6	0	16.3	24.2	0	10359000	69931000	0	11547000	282290000	0	334170	2255800
632	U6L1H2	U6L1H2	tr|U6L1H2|U6L1H2_EIMTE Uncharacterized protein OS=Eimeria tenella OX=5802 GN=ETH_00002775 PE=4 SV=1	Uncharacterized protein	ETH_00002775	25249768;	1	1	1	1	1	0	0	0	0	0	1	0	0	0	0	0	1	0	0	0	0	0	11.3	11.3	11.3	7.951	71	0.0030534	6.7019	11.3	0	0	0	0	0	9864000	0	0	0	0	0	1233000	0
633	U6L1J4	U6L1J4;C8TDU5	tr|U6L1J4|U6L1J4_EIMTE Translation elongation factor Tu OS=Eimeria tenella OX=5802 GN=ETH_00018510 PE=4 SV=1;tr|C8TDU5|C8TDU5_EIMTE Translation elongation factor tu OS=Eimeria tenella OX=5802 GN=e1039a03.tmp1 PE=4 SV=1	Translation elongation factor Tu	ETH_00018510	25252836;	2	3	3	3	0	3	0	0	3	0	0	3	0	0	3	0	0	3	0	0	3	0	9.3	9.3	9.3	45.366	420	0	17.984	0	9.3	0	0	9.3	0	0	13835000	0	0	28428000	0	0	432340
634	U6L1N2	U6L1N2	tr|U6L1N2|U6L1N2_EIMTE Uncharacterized protein OS=Eimeria tenella OX=5802 GN=ETH_00004435 PE=4 SV=1	Uncharacterized protein	ETH_00004435	25250095;	1	3	3	3	1	0	0	1	2	0	1	0	0	1	2	0	1	0	0	1	2	0	11.8	11.8	11.8	26.213	238	0	18.587	3.4	0	0	3.4	8.4	0	22869000	0	0	4154300	35824000	0	1905700	0
635	U6L1T3	U6L1T3	tr|U6L1T3|U6L1T3_EIMTE EGF-like domain-containing protein, putative OS=Eimeria tenella OX=5802 GN=ETH_00013620 PE=4 SV=1	EGF-like domain-containing protein, putative	ETH_00013620	25251888;	1	4	4	4	2	2	0	0	3	0	2	2	0	0	3	0	2	2	0	0	3	0	5.3	5.3	5.3	105.53	1001	0	24.795	2.3	2.5	0	0	3.9	0	6710500	7080000	0	0	38112000	0	142780	150640
636	U6L1U7	U6L1U7	tr|U6L1U7|U6L1U7_EIMTE Eukaryotic translation initiation factor 3 subunit 5, putative OS=Eimeria tenella OX=5802 GN=ETH_00013695 PE=4 SV=1	Eukaryotic translation initiation factor 3 subunit 5, putative	ETH_00013695	25251903;	1	2	2	2	0	1	0	0	1	0	0	1	0	0	1	0	0	1	0	0	1	0	7.6	7.6	7.6	36.697	330	0.0018051	11.803	0	4.2	0	0	3.3	0	0	3741100	0	0	17648000	0	0	207840
637	U6L1V8	U6L1V8	tr|U6L1V8|U6L1V8_EIMTE Trehalose-6-phosphate synthase subunit 1, related OS=Eimeria tenella OX=5802 GN=ETH_00026200 PE=4 SV=1	Trehalose-6-phosphate synthase subunit 1, related (EC 2.4.1.15)	ETH_00026200	25254336;	1	1	1	1	0	0	1	0	0	0	0	0	1	0	0	0	0	0	1	0	0	0	1.7	1.7	1.7	77.108	709	0.0029806	6.6185	0	0	1.7	0	0	0	0	0	5614400	0	0	0	0	0
638	U6L1X1	U6L1X1	tr|U6L1X1|U6L1X1_EIMTE Secreted protein with signal peptide and 12 KAZAL repeats and a mucin-like stretch of threonines, related OS=Eimeria tenella OX=5802 GN=ETH_00006770 PE=4 SV=1	Secreted protein with signal peptide and 12 KAZAL repeats and a mucin-like stretch of threonines, related	ETH_00006770	25250556;	1	3	3	3	0	1	0	0	2	0	0	1	0	0	2	0	0	1	0	0	2	0	13.1	13.1	13.1	32.006	312	0	19.007	0	3.2	0	0	9.9	0	0	5145600	0	0	36557000	0	0	395810
639	U6L206	U6L206	tr|U6L206|U6L206_EIMTE Peroxidoxin 2, putative OS=Eimeria tenella OX=5802 GN=ETH_00032305 PE=4 SV=1	Peroxidoxin 2, putative	ETH_00032305	25255527;	1	9	9	9	2	7	0	3	8	0	2	7	0	3	8	0	2	7	0	3	8	0	52.1	52.1	52.1	23.848	217	0	68.256	12.4	44.7	0	15.7	48.8	0	9525200	153780000	0	12975000	552570000	0	680370	10984000
640	U6L209	U6L209	tr|U6L209|U6L209_EIMTE 60s ribosomal protein L33-A, putative OS=Eimeria tenella OX=5802 GN=ETH_00032330 PE=3 SV=1	60s ribosomal protein L33-A, putative	ETH_00032330	25255532;	1	2	2	2	0	1	0	1	2	0	0	1	0	1	2	0	0	1	0	1	2	0	14.9	14.9	14.9	13.884	121	0.0017794	11.667	0	7.4	0	7.4	14.9	0	0	21197000	0	5181300	33077000	0	0	1927000
641	U6L211	U6L211	tr|U6L211|U6L211_EIMTE Polyadenylate-binding protein OS=Eimeria tenella OX=5802 GN=ETH_00008605 PE=3 SV=1	Polyadenylate-binding protein (PABP)	ETH_00008605	25250923;	1	4	4	4	0	1	0	1	3	0	0	1	0	1	3	0	0	1	0	1	3	0	6.4	6.4	6.4	90.98	887	0	27.685	0	1.2	0	1.7	4.7	0	0	3616400	0	1497100	54177000	0	0	90409
642	U6L216	U6L216	tr|U6L216|U6L216_EIMTE Uncharacterized protein (Fragment) OS=Eimeria tenella OX=5802 GN=ETH_00039320 PE=4 SV=1	Uncharacterized protein (Fragment)	ETH_00039320	25256905;	1	1	1	1	0	0	1	0	0	0	0	0	1	0	0	0	0	0	1	0	0	0	7.9	7.9	7.9	15.525	152	0.0086331	6.4221	0	0	7.9	0	0	0	0	0	1481900	0	0	0	0	0
643	U6L222	U6L222	tr|U6L222|U6L222_EIMTE Splicing factor 3B subunit 2, putative OS=Eimeria tenella OX=5802 GN=ETH_00008655 PE=4 SV=1	Splicing factor 3B subunit 2, putative	ETH_00008655	25250933;	1	1	1	1	1	0	0	0	0	0	1	0	0	0	0	0	1	0	0	0	0	0	1.3	1.3	1.3	82.833	756	0.009901	6.3142	1.3	0	0	0	0	0	3443900	0	0	0	0	0	95663	0
644	U6L225	U6L225	tr|U6L225|U6L225_EIMTE Uncharacterized protein OS=Eimeria tenella OX=5802 GN=ETH_00028440 PE=4 SV=1	Uncharacterized protein	ETH_00028440	25254781;	1	20	20	20	5	11	0	9	18	0	5	11	0	9	18	0	5	11	0	9	18	0	30.9	30.9	30.9	105.14	988	0	242.43	7.6	16.3	0	11.8	29.4	0	131710000	208800000	0	254440000	1393900000	0	3466100	5494800
645	U6L248	U6L248	tr|U6L248|U6L248_EIMTE Proteasome endopeptidase complex OS=Eimeria tenella OX=5802 GN=ETH_00008785 PE=3 SV=1	Proteasome endopeptidase complex (EC 3.4.25.1)	ETH_00008785	25250958;	1	4	4	4	1	0	0	3	0	0	1	0	0	3	0	0	1	0	0	3	0	0	17.9	17.9	17.9	28.596	262	0	24.737	3.1	0	0	14.9	0	0	0	0	0	10145000	0	0	0	0
646	U6L271	U6L271	tr|U6L271|U6L271_EIMTE Coatomer protein complex subunit beta, putative (Fragment) OS=Eimeria tenella OX=5802 GN=ETH_00041840 PE=4 SV=1	Coatomer protein complex subunit beta, putative (Fragment)	ETH_00041840	25257408;	1	2	2	2	0	1	0	0	2	0	0	1	0	0	2	0	0	1	0	0	2	0	8.5	8.5	8.5	40.055	376	0	12.29	0	2.9	0	0	8.5	0	0	8549300	0	0	15146000	0	0	449960
647	U6L273	U6L273	tr|U6L273|U6L273_EIMTE Uncharacterized protein OS=Eimeria tenella OX=5802 GN=ETH_00008910 PE=4 SV=1	Uncharacterized protein	ETH_00008910	25250983;	1	2	2	2	2	0	0	1	0	0	2	0	0	1	0	0	2	0	0	1	0	0	1.9	1.9	1.9	176.47	1804	0	12.347	1.9	0	0	0.9	0	0	10747000	0	0	1408300	0	0	88087	0
648	U6L274	U6L274	tr|U6L274|U6L274_EIMTE Uncharacterized protein OS=Eimeria tenella OX=5802 GN=ETH_00022370 PE=4 SV=1	Uncharacterized protein	ETH_00022370	25253586;	1	6	6	6	0	0	1	0	0	6	0	0	1	0	0	6	0	0	1	0	0	6	9.6	9.6	9.6	126.52	1194	0	46.415	0	0	2	0	0	9.6	0	0	24480000	0	0	127730000	0	0
649	U6L2E4	U6L2E4	tr|U6L2E4|U6L2E4_EIMTE Vacuolar ATP synthase catalytic subunit A, putative (Fragment) OS=Eimeria tenella OX=5802 GN=ETH_00032090 PE=4 SV=1	Vacuolar ATP synthase catalytic subunit A, putative (Fragment)	ETH_00032090	25255484;	1	1	1	1	1	0	0	0	1	0	1	0	0	0	1	0	1	0	0	0	1	0	4.4	4.4	4.4	28.199	248	0.0015337	6.7317	4.4	0	0	0	4.4	0	2171000	0	0	0	7632100	0	127700	0
650	U6L2F3	U6L2F3	tr|U6L2F3|U6L2F3_EIMTE RNA binding protein, putative OS=Eimeria tenella OX=5802 GN=ETH_00034120 PE=4 SV=1	RNA binding protein, putative	ETH_00034120	25255890;	1	1	1	1	0	0	0	1	0	0	0	0	0	1	0	0	0	0	0	1	0	0	9.4	9.4	9.4	23.016	212	0.0015649	6.9379	0	0	0	9.4	0	0	0	0	0	1233600	0	0	0	0
651	U6L2G0	U6L2G0	tr|U6L2G0|U6L2G0_EIMTE CAM kinase, CDPK family TgPK6, putative (Fragment) OS=Eimeria tenella OX=5802 GN=ETH_00041400 PE=4 SV=1	CAM kinase, CDPK family TgPK6, putative (Fragment)	ETH_00041400	25257320;	1	1	1	1	0	0	0	0	1	0	0	0	0	0	1	0	0	0	0	0	1	0	4	4	4	22.121	200	0.0015848	7.1084	0	0	0	0	4	0	0	0	0	0	13447000	0	0	0
652	U6L2I7	U6L2I7	tr|U6L2I7|U6L2I7_EIMTE Uncharacterized protein OS=Eimeria tenella OX=5802 GN=ETH_00010705 PE=4 SV=1	Uncharacterized protein	ETH_00010705	25251335;	1	1	1	1	1	0	0	1	0	0	1	0	0	1	0	0	1	0	0	1	0	0	6.6	6.6	6.6	23.162	211	0.0097357	6.2403	6.6	0	0	6.6	0	0	4579400	0	0	2627700	0	0	327100	0
653	U6L2N5	U6L2N5	tr|U6L2N5|U6L2N5_EIMTE Eukaryotic translation initiation factor 2 alpha subunit, putative OS=Eimeria tenella OX=5802 GN=ETH_00031135 PE=4 SV=1	Eukaryotic translation initiation factor 2 alpha subunit, putative	ETH_00031135	25255303;	1	4	4	4	0	2	0	0	2	0	0	2	0	0	2	0	0	2	0	0	2	0	14.4	14.4	14.4	41.916	374	0	23.536	0	8.6	0	0	5.9	0	0	11203000	0	0	53853000	0	0	350080
654	U6L2Q8	U6L2Q8	tr|U6L2Q8|U6L2Q8_EIMTE 40S ribosomal protein S26 OS=Eimeria tenella OX=5802 GN=ETH_00011180 PE=3 SV=1	40S ribosomal protein S26	ETH_00011180	25251425;	1	2	2	2	0	0	0	2	1	0	0	0	0	2	1	0	0	0	0	2	1	0	18.8	18.8	18.8	12.752	112	0	12.767	0	0	0	18.8	8	0	0	0	0	12350000	113860000	0	0	0
655	U6L2X8	U6L2X8	tr|U6L2X8|U6L2X8_EIMTE 26S proteasome AAA-ATPase subunit RPT1, putative (Fragment) OS=Eimeria tenella OX=5802 GN=ETH_00032875 PE=3 SV=1	26S proteasome AAA-ATPase subunit RPT1, putative (Fragment)	ETH_00032875	25255641;	1	5	4	4	0	3	0	0	3	0	0	2	0	0	2	0	0	2	0	0	2	0	21.7	17.2	17.2	29.499	267	0	23.291	0	12.7	0	0	13.5	0	0	3383200	0	0	10686000	0	0	140970
656	U6L2X9	U6L2X9	tr|U6L2X9|U6L2X9_EIMTE Uncharacterized protein OS=Eimeria tenella OX=5802 GN=ETH_00004240 PE=4 SV=1	Uncharacterized protein	ETH_00004240	25250056;	1	1	1	1	0	1	0	0	1	0	0	1	0	0	1	0	0	1	0	0	1	0	8.6	8.6	8.6	14.547	128	0.0015601	6.9156	0	8.6	0	0	8.6	0	0	12393000	0	0	16403000	0	0	2065400
657	U6L304	U6L304	tr|U6L304|U6L304_EIMTE Proteasome endopeptidase complex OS=Eimeria tenella OX=5802 GN=ETH_00027335 PE=3 SV=1	Proteasome endopeptidase complex (EC 3.4.25.1)	ETH_00027335	25254560;	1	8	8	8	1	2	0	3	4	0	1	2	0	3	4	0	1	2	0	3	4	0	35.6	35.6	35.6	26.101	239	0	49.444	4.2	8.8	0	14.2	22.6	0	8485500	8924300	0	10176000	53712000	0	565700	594950
658	U6L366	U6L366	tr|U6L366|U6L366_EIMTE Uncharacterized protein (Fragment) OS=Eimeria tenella OX=5802 GN=ETH_00001155 PE=4 SV=1	Uncharacterized protein (Fragment)	ETH_00001155	25249448;	1	1	1	1	1	0	0	1	0	0	1	0	0	1	0	0	1	0	0	1	0	0	7.8	7.8	7.8	19.895	180	0.0096419	6.2072	7.8	0	0	7.8	0	0	8538300	0	0	3425200	0	0	948700	0
659	U6L396	U6L396	tr|U6L396|U6L396_EIMTE Acyl-CoA-binding protein, putative OS=Eimeria tenella OX=5802 GN=ETH_00007660 PE=4 SV=1	Acyl-CoA-binding protein, putative	ETH_00007660	25250734;	1	2	2	2	0	2	0	0	0	0	0	2	0	0	0	0	0	2	0	0	0	0	25.3	25.3	25.3	10.262	91	0.0017331	11.464	0	25.3	0	0	0	0	0	13049000	0	0	0	0	0	1631200
660	U6L3C8	U6L3C8	tr|U6L3C8|U6L3C8_EIMTE Small GTP-binding protein sar1, putative OS=Eimeria tenella OX=5802 GN=ETH_00027560 PE=3 SV=1	Small GTP-binding protein sar1, putative	ETH_00027560	25254605;	1	3	3	3	1	3	0	2	3	0	1	3	0	2	3	0	1	3	0	2	3	0	35.3	35.3	35.3	13.435	116	0	20.714	9.5	35.3	0	19	35.3	0	8039000	41324000	0	14743000	152210000	0	1004900	5165500
661	U6L3D6	U6L3D6	tr|U6L3D6|U6L3D6_EIMTE Phosphoglycerate mutase OS=Eimeria tenella OX=5802 GN=ETH_00039380 PE=3 SV=1	Phosphoglycerate mutase (EC 5.4.2.11)	ETH_00039380	25256917;	1	10	10	10	1	7	0	5	7	0	1	7	0	5	7	0	1	7	0	5	7	0	44	44	44	28.64	250	0	67.025	6	34.8	0	24	32.8	0	2212600	72593000	0	45056000	230870000	0	138290	4537100
662	U6L3D7	U6L3D7	tr|U6L3D7|U6L3D7_EIMTE Oxidoreductase, putative OS=Eimeria tenella OX=5802 GN=ETH_00015230 PE=4 SV=1	Oxidoreductase, putative	ETH_00015230	25252200;	1	1	1	1	0	1	0	0	1	0	0	1	0	0	1	0	0	1	0	0	1	0	19.8	19.8	19.8	8.9289	86	0.0058651	6.5256	0	19.8	0	0	19.8	0	0	13488000	0	0	26547000	0	0	2697500
663	U6L3E1	U6L3E1	tr|U6L3E1|U6L3E1_EIMTE Uncharacterized protein OS=Eimeria tenella OX=5802 GN=ETH_00000560 PE=4 SV=1	Uncharacterized protein	ETH_00000560	25249338;	1	2	2	2	0	2	0	1	1	0	0	2	0	1	1	0	0	2	0	1	1	0	10.7	10.7	10.7	18.727	177	0.0017483	11.558	0	10.7	0	6.8	6.8	0	0	43507000	0	2474100	40624000	0	0	3955200
664	U6L3F6	U6L3F6	tr|U6L3F6|U6L3F6_EIMTE Uncharacterized protein OS=Eimeria tenella OX=5802 GN=ETH_00003865 PE=4 SV=1	Uncharacterized protein	ETH_00003865	25249986;	1	1	1	1	0	1	0	1	1	0	0	1	0	1	1	0	0	1	0	1	1	0	1.8	1.8	1.8	75.385	674	0.003012	6.6735	0	1.8	0	1.8	1.8	0	0	9735600	0	5315200	14743000	0	0	202820
665	U6L3F8	U6L3F8	tr|U6L3F8|U6L3F8_EIMTE Delta3,5-delta2,4-dienoyl-CoA isomerase, putative OS=Eimeria tenella OX=5802 GN=ETH_00005575 PE=4 SV=1	Delta3,5-delta2,4-dienoyl-CoA isomerase, putative	ETH_00005575	25250323;	1	3	3	3	0	1	0	0	3	0	0	1	0	0	3	0	0	1	0	0	3	0	13.4	13.4	13.4	35.341	350	0	19.47	0	3.7	0	0	13.4	0	0	0	0	0	68416000	0	0	0
666	U6L3G0	U6L3G0	tr|U6L3G0|U6L3G0_EIMTE Pyrophosphate--fructose 6-phosphate 1-phosphotransferase OS=Eimeria tenella OX=5802 GN=ETH_00003915 PE=3 SV=1	Pyrophosphate--fructose 6-phosphate 1-phosphotransferase (EC 2.7.1.90) (6-phosphofructokinase, pyrophosphate dependent) (PPi-dependent phosphofructokinase) (PPi-PFK) (Pyrophosphate-dependent 6-phosphofructose-1-kinase)	ETH_00003915	25249991;	1	10	10	10	1	7	0	0	10	0	1	7	0	0	10	0	1	7	0	0	10	0	12.1	12.1	12.1	122.77	1147	0	79.011	1	8	0	0	12.1	0	5160000	47466000	0	0	168460000	0	95555	879000
667	U6L3G1	U6L3G1;C6K8Q9	tr|U6L3G1|U6L3G1_EIMTE Heat shock protein OS=Eimeria tenella OX=5802 GN=ETH_00017510 PE=3 SV=1;tr|C6K8Q9|C6K8Q9_EIMTE Heat shock protein OS=Eimeria tenella OX=5802 PE=2 SV=1	Heat shock protein	ETH_00017510	25252641;	2	5	5	5	2	1	1	3	5	0	2	1	1	3	5	0	2	1	1	3	5	0	21.7	21.7	21.7	32.71	295	0	33.013	7.8	4.7	4.7	11.2	21.7	0	22404000	12721000	6507000	25116000	137250000	0	1493600	848070
668	U6L3G2	U6L3G2	tr|U6L3G2|U6L3G2_EIMTE Uncharacterized protein (Fragment) OS=Eimeria tenella OX=5802 GN=ETH_00005515 PE=4 SV=1	Uncharacterized protein (Fragment)	ETH_00005515	25250311;	1	3	3	3	3	0	0	2	0	0	3	0	0	2	0	0	3	0	0	2	0	0	24.7	24.7	24.7	17.789	174	0	19.432	24.7	0	0	16.1	0	0	24839000	0	0	10896000	0	0	6209700	0
669	U6L3H6	U6L3H6	tr|U6L3H6|U6L3H6_EIMTE Thioredoxin, putative OS=Eimeria tenella OX=5802 GN=ETH_00013700 PE=4 SV=1	Thioredoxin, putative	ETH_00013700	25251904;	1	4	4	4	1	2	1	2	0	1	1	2	1	2	0	1	1	2	1	2	0	1	22.9	22.9	22.9	25.678	236	0	25.711	5.9	12.3	7.6	12.3	0	7.6	2244300	16631000	4173000	9460500	0	3211900	204030	1511900
670	U6L3J3	U6L3J3	tr|U6L3J3|U6L3J3_EIMTE P-type Ca(2+)-ATPase, putative OS=Eimeria tenella OX=5802 GN=ETH_00006965 PE=3 SV=1	P-type Ca(2+)-ATPase, putative	ETH_00006965	25250595;	1	2	2	2	0	0	0	0	2	0	0	0	0	0	2	0	0	0	0	0	2	0	3.2	3.2	3.2	85.391	837	0.0017889	11.733	0	0	0	0	3.2	0	0	0	0	0	13714000	0	0	0
671	U6L3M2	U6L3M2	tr|U6L3M2|U6L3M2_EIMTE TCP-1/cpn60 chaperonin family protein, putative OS=Eimeria tenella OX=5802 GN=ETH_00008485 PE=3 SV=1	TCP-1/cpn60 chaperonin family protein, putative	ETH_00008485	25250899;	1	2	2	2	0	2	0	0	1	0	0	2	0	0	1	0	0	2	0	0	1	0	4	4	4	70.66	652	0	12.677	0	4	0	0	2.5	0	0	12061000	0	0	21386000	0	0	317390
672	U6L3N7	U6L3N7	tr|U6L3N7|U6L3N7_EIMTE Histone H2B OS=Eimeria tenella OX=5802 GN=ETH_00028290 PE=3 SV=1	Histone H2B	ETH_00028290	25254751;	1	5	4	4	4	1	0	3	1	0	3	1	0	3	1	0	3	1	0	3	1	0	44	37.9	37.9	12.592	116	0	27.612	36.2	7.8	0	29.3	7.8	0	1243500000	71530000	0	633740000	116330000	0	138170000	7947700
673	U6L3N8	U6L3N8	tr|U6L3N8|U6L3N8_EIMTE Intracellular protease, putative OS=Eimeria tenella OX=5802 GN=ETH_00008560 PE=4 SV=1	Intracellular protease, putative	ETH_00008560	25250914;	1	6	6	6	4	4	0	4	6	0	4	4	0	4	6	0	4	4	0	4	6	0	3.7	3.7	3.7	191.11	1808	0	48.487	2.7	3	0	2.7	3.7	0	59790000	81544000	0	67920000	342300000	0	729140	994440
674	U6L3Q1	U6L3Q1	tr|U6L3Q1|U6L3Q1_EIMTE Uncharacterized protein (Fragment) OS=Eimeria tenella OX=5802 GN=ETH_00007555 PE=4 SV=1	Uncharacterized protein (Fragment)	ETH_00007555	25250713;	1	1	1	1	0	0	1	0	0	0	0	0	1	0	0	0	0	0	1	0	0	0	4.2	4.2	4.2	35.252	332	0.001548	6.8211	0	0	4.2	0	0	0	0	0	0	0	0	0	0	0
675	U6L3Q8	U6L3Q8	tr|U6L3Q8|U6L3Q8_EIMTE Uncharacterized protein OS=Eimeria tenella OX=5802 GN=ETH_00008660 PE=4 SV=1	Uncharacterized protein	ETH_00008660	25250934;	1	7	7	7	6	4	1	7	3	0	6	4	1	7	3	0	6	4	1	7	3	0	28.5	28.5	28.5	43.194	403	0	62.099	24.6	15.4	4.2	28.5	10.4	0	106640000	78746000	5302200	67173000	137950000	0	5078100	3749800
676	U6L3R1	U6L3R1	tr|U6L3R1|U6L3R1_EIMTE SAG family member OS=Eimeria tenella OX=5802 GN=ETH_00008685 PE=4 SV=1	SAG family member	ETH_00008685	25250939;	1	7	7	7	5	4	1	6	6	0	5	4	1	6	6	0	5	4	1	6	6	0	35.8	35.8	35.8	28.602	268	0	56.45	26.5	22	7.1	30.2	31.3	0	42756000	31511000	2308400	23271000	93028000	0	2672200	1969400
677	U6L3S7	U6L3S7	tr|U6L3S7|U6L3S7_EIMTE Uncharacterized protein OS=Eimeria tenella OX=5802 GN=ETH_00032500 PE=4 SV=1	Uncharacterized protein	ETH_00032500	25255566;	1	2	2	2	0	0	0	0	2	0	0	0	0	0	2	0	0	0	0	0	2	0	4.4	4.4	4.4	55.872	502	0	12.629	0	0	0	0	4.4	0	0	0	0	0	4207700	0	0	0
678	U6L3V3	U6L3V3	tr|U6L3V3|U6L3V3_EIMTE Uncharacterized protein OS=Eimeria tenella OX=5802 GN=ETH_00006995 PE=4 SV=1	Uncharacterized protein	ETH_00006995	25250601;	1	1	1	1	1	1	0	1	1	0	1	1	0	1	1	0	1	1	0	1	1	0	11.5	11.5	11.5	10.181	96	0.003003	6.6687	11.5	11.5	0	11.5	11.5	0	4137800	7493700	0	7698100	20559000	0	689630	1249000
679	U6L3Y3	U6L3Y3	tr|U6L3Y3|U6L3Y3_EIMTE Prohibitin, putative OS=Eimeria tenella OX=5802 GN=ETH_00017420 PE=4 SV=1	Prohibitin, putative	ETH_00017420	25252623;	1	7	7	7	3	1	0	4	6	0	3	1	0	4	6	0	3	1	0	4	6	0	23.3	23.3	23.3	31.936	287	0	44.979	11.1	5.2	0	15	20.6	0	29267000	2935400	0	25031000	126300000	0	1125700	112900
680	U6L3Z7	U6L3Z7	tr|U6L3Z7|U6L3Z7_EIMTE RNA helicase OS=Eimeria tenella OX=5802 GN=ETH_00008260 PE=3 SV=1	RNA helicase (EC 3.6.4.13)	ETH_00008260	25250854;	1	1	1	1	1	0	0	0	0	0	1	0	0	0	0	0	1	0	0	0	0	0	1.2	1.2	1.2	64.728	589	1	-2	1.2	0	0	0	0	0	72993000	0	0	0	0	0	1871600	0
681	U6L432	U6L432	tr|U6L432|U6L432_EIMTE Cytochrome c, putative OS=Eimeria tenella OX=5802 GN=ETH_00013445 PE=3 SV=1	Cytochrome c, putative	ETH_00013445	25251854;	1	2	2	2	0	1	1	0	1	0	0	1	1	0	1	0	0	1	1	0	1	0	20	20	20	12.357	115	0	12.341	0	7.8	12.2	0	7.8	0	0	155880000	8155300	0	237560000	0	0	15588000
682	U6L446	U6L446	tr|U6L446|U6L446_EIMTE Uncharacterized protein OS=Eimeria tenella OX=5802 GN=ETH_00013525 PE=4 SV=1	Uncharacterized protein	ETH_00013525	25251869;	1	11	11	11	8	1	0	8	2	0	8	1	0	8	2	0	8	1	0	8	2	0	18	18	18	104.21	978	0	68.553	14.3	1.3	0	12.5	2.8	0	55567000	5204400	0	29802000	0	0	1292300	121030
683	U6L458	U6L458	tr|U6L458|U6L458_EIMTE Alanine dehydrogenase, putative OS=Eimeria tenella OX=5802 GN=ETH_00015095 PE=4 SV=1	Alanine dehydrogenase, putative	ETH_00015095	25252173;	1	9	9	9	2	4	1	4	8	0	2	4	1	4	8	0	2	4	1	4	8	0	36.2	36.2	36.2	43.854	425	0	157.46	3.8	14.6	3.3	12.2	33.4	0	44945000	563260000	0	46066000	2955000000	0	4494500	56326000
684	U6L466	U6L466	tr|U6L466|U6L466_EIMTE Glutamate dehydrogenase OS=Eimeria tenella OX=5802 GN=ETH_00033375 PE=3 SV=1	Glutamate dehydrogenase	ETH_00033375	25255741;	1	3	3	3	1	0	0	3	0	0	1	0	0	3	0	0	1	0	0	3	0	0	8.5	8.5	8.5	50.96	468	0	19.109	2.4	0	0	8.5	0	0	4637600	0	0	12008000	0	0	128820	0
685	U6L482	U6L482	tr|U6L482|U6L482_EIMTE Uncharacterized protein OS=Eimeria tenella OX=5802 GN=ETH_00006750 PE=4 SV=1	Uncharacterized protein	ETH_00006750	25250552;	1	1	1	1	0	0	0	0	1	0	0	0	0	0	1	0	0	0	0	0	1	0	9.2	9.2	9.2	22.487	206	0.0030581	6.7084	0	0	0	0	9.2	0	0	0	0	0	10655000	0	0	0
686	U6L493	U6L493	tr|U6L493|U6L493_EIMTE Heat shock protein 90, putative OS=Eimeria tenella OX=5802 GN=ETH_00009330 PE=4 SV=1	Heat shock protein 90, putative	ETH_00009330	25251067;	1	8	8	8	2	2	0	3	4	0	2	2	0	3	4	0	2	2	0	3	4	0	30.6	30.6	30.6	39.578	346	0	76.242	11	5.8	0	16.8	15	0	5069800	20698000	0	17785000	187100000	0	241420	985620
687	U6L495	U6L495	tr|U6L495|U6L495_EIMTE Uncharacterized protein OS=Eimeria tenella OX=5802 GN=ETH_00032520 PE=4 SV=1	Uncharacterized protein	ETH_00032520	25255570;	1	2	2	2	0	0	0	0	2	0	0	0	0	0	2	0	0	0	0	0	2	0	6.2	6.2	6.2	41.883	416	0	14.505	0	0	0	0	6.2	0	0	0	0	0	26857000	0	0	0
689	U6L4E6	U6L4E6	tr|U6L4E6|U6L4E6_EIMTE 2-oxoglutarate dehydrogenase, putative OS=Eimeria tenella OX=5802 GN=ETH_00028175 PE=4 SV=1	2-oxoglutarate dehydrogenase, putative	ETH_00028175	25254728;	1	2	2	2	0	0	0	0	2	0	0	0	0	0	2	0	0	0	0	0	2	0	2.6	2.6	2.6	134.4	1219	0.0017241	11.438	0	0	0	0	2.6	0	0	0	0	0	16000000	0	0	0
690	U6L4K9	U6L4K9	tr|U6L4K9|U6L4K9_EIMTE Uncharacterized protein OS=Eimeria tenella OX=5802 GN=ETH_00020290 PE=4 SV=1	Uncharacterized protein	ETH_00020290	25253186;	1	8	8	8	1	0	0	7	3	0	1	0	0	7	3	0	1	0	0	7	3	0	35.3	35.3	35.3	31.526	283	0	51.014	4.9	0	0	29.3	15.9	0	12414000	0	0	85190000	9257500	0	886680	0
691	U6L4P1	U6L4P1	tr|U6L4P1|U6L4P1_EIMTE N-ethylmaleimide-sensitive factor, putative (Fragment) OS=Eimeria tenella OX=5802 GN=ETH_00003500 PE=4 SV=1	N-ethylmaleimide-sensitive factor, putative (Fragment)	ETH_00003500	25249913;	1	1	1	1	0	0	0	0	1	0	0	0	0	0	1	0	0	0	0	0	1	0	7.5	7.5	7.5	14.623	133	0.0016026	7.2486	0	0	0	0	7.5	0	0	0	0	0	6449400	0	0	0
692	U6L4S4	U6L4S4	tr|U6L4S4|U6L4S4_EIMTE Acyl-coenzyme A oxidase OS=Eimeria tenella OX=5802 GN=ETH_00032045 PE=3 SV=1	Acyl-coenzyme A oxidase	ETH_00032045	25255475;	1	9	9	9	0	4	0	0	8	0	0	4	0	0	8	0	0	4	0	0	8	0	18.6	18.6	18.6	76.343	677	0	74.697	0	8.1	0	0	17	0	0	39984000	0	0	166880000	0	0	799670
693	U6L4S8	U6L4S8	tr|U6L4S8|U6L4S8_EIMTE Microneme protein MIC3, putative OS=Eimeria tenella OX=5802 GN=ETH_00017540 PE=4 SV=1	Microneme protein MIC3, putative	ETH_00017540	25252647;	1	2	2	2	0	0	0	2	0	0	0	0	0	2	0	0	0	0	0	2	0	0	9.6	9.6	9.6	29.151	270	0.0017544	11.563	0	0	0	9.6	0	0	0	0	0	5871300	0	0	0	0
694	U6L4T3	U6L4T3	tr|U6L4T3|U6L4T3_EIMTE Uncharacterized protein OS=Eimeria tenella OX=5802 GN=ETH_00028060 PE=4 SV=1	Uncharacterized protein	ETH_00028060	25254705;	1	1	1	1	1	0	0	1	0	0	1	0	0	1	0	0	1	0	0	1	0	0	0.7	0.7	0.7	193.22	1791	0.0096154	6.1994	0.7	0	0	0.7	0	0	5556400	0	0	2692000	0	0	241580	0
695	U6L4X5	U6L4X5	tr|U6L4X5|U6L4X5_EIMTE Uncharacterized protein (Fragment) OS=Eimeria tenella OX=5802 GN=ETH_00003310 PE=4 SV=1	Uncharacterized protein (Fragment)	ETH_00003310	25249875;	1	1	1	1	0	0	0	0	1	0	0	0	0	0	1	0	0	0	0	0	1	0	6.8	6.8	6.8	16.318	147	0.0015974	7.2125	0	0	0	0	6.8	0	0	0	0	0	10118000	0	0	0
696	U6L4Y0	U6L4Y0	tr|U6L4Y0|U6L4Y0_EIMTE Oxoacyl-ACP reductase, putative OS=Eimeria tenella OX=5802 GN=ETH_00013835 PE=4 SV=1	Oxoacyl-ACP reductase, putative	ETH_00013835	25251929;	1	2	2	2	1	1	0	1	0	0	1	1	0	1	0	0	1	1	0	1	0	0	8.4	8.4	8.4	35.922	347	0.0017361	11.467	4.9	3.5	0	3.5	0	0	5259600	0	0	4377300	0	0	219150	0
697	U6L4Y5	U6L4Y5	tr|U6L4Y5|U6L4Y5_EIMTE Isocitrate dehydrogenase [NADP] cytoplasmic, related (Fragment) OS=Eimeria tenella OX=5802 GN=ETH_00005540 PE=4 SV=1	Isocitrate dehydrogenase [NADP] cytoplasmic, related (Fragment)	ETH_00005540	25250316;	1	3	3	3	0	1	0	3	1	0	0	1	0	3	1	0	0	1	0	3	1	0	34.6	34.6	34.6	12.003	104	0	18.773	0	9.6	0	34.6	9.6	0	0	8140300	0	13767000	11216000	0	0	678360
698	U6L4Y9	U6L4Y9	tr|U6L4Y9|U6L4Y9_EIMTE Thioredoxin, putative OS=Eimeria tenella OX=5802 GN=ETH_00013885 PE=4 SV=1	Thioredoxin, putative	ETH_00013885	25251939;	1	3	3	3	0	1	0	2	3	0	0	1	0	2	3	0	0	1	0	2	3	0	12.2	12.2	12.2	38.135	353	0	19.391	0	4.2	0	7.6	12.2	0	0	5125400	0	6636400	46551000	0	0	284740
699	U6L514	U6L514	tr|U6L514|U6L514_EIMTE Uncharacterized protein OS=Eimeria tenella OX=5802 GN=ETH_00040130 PE=4 SV=1	Uncharacterized protein	ETH_00040130	25257066;	1	3	3	3	1	2	0	0	3	0	1	2	0	0	3	0	1	2	0	0	3	0	22.6	22.6	22.6	14.581	124	0	29.848	9.7	21.8	0	0	22.6	0	0	43777000	0	0	252490000	0	0	5472100
700	U6L524	U6L524	tr|U6L524|U6L524_EIMTE RNA-binding protein, putative (Fragment) OS=Eimeria tenella OX=5802 GN=ETH_00039840 PE=4 SV=1	RNA-binding protein, putative (Fragment)	ETH_00039840	25257009;	1	1	1	1	1	0	0	1	0	0	1	0	0	1	0	0	1	0	0	1	0	0	16.7	16.7	16.7	10.145	108	0.0017422	11.499	16.7	0	0	16.7	0	0	4411100	0	0	7486700	0	0	1470400	0
701	U6L555	U6L555	tr|U6L555|U6L555_EIMTE Seryl-tRNA synthetase, putative OS=Eimeria tenella OX=5802 GN=ETH_00028570 PE=4 SV=1	Seryl-tRNA synthetase, putative	ETH_00028570	25254807;	1	3	3	3	0	1	0	1	2	0	0	1	0	1	2	0	0	1	0	1	2	0	9.8	9.8	9.8	54.112	482	0	18.959	0	3.1	0	3.5	6.2	0	0	4692300	0	1925200	36755000	0	0	123480
702	U6L566	U6L566	tr|U6L566|U6L566_EIMTE Uncharacterized protein (Fragment) OS=Eimeria tenella OX=5802 GN=ETH_00000400 PE=4 SV=1	Uncharacterized protein (Fragment)	ETH_00000400	25249306;	1	1	1	1	0	0	1	0	0	0	0	0	1	0	0	0	0	0	1	0	0	0	12.5	12.5	12.5	15.891	152	0.0029851	6.6404	0	0	12.5	0	0	0	0	0	252220000	0	0	0	0	0
703	U6L5A5	U6L5A5	tr|U6L5A5|U6L5A5_EIMTE 3-oxoacyl-[acyl-carrier-protein] synthase, related OS=Eimeria tenella OX=5802 GN=ETH_00027910 PE=4 SV=1	3-oxoacyl-[acyl-carrier-protein] synthase, related	ETH_00027910	25254675;	1	3	3	3	0	2	0	0	3	0	0	2	0	0	3	0	0	2	0	0	3	0	7.7	7.7	7.7	39.327	378	0	18.89	0	5.6	0	0	7.7	0	0	18948000	0	0	119410000	0	0	1114600
704	U6L5F1	U6L5F1	tr|U6L5F1|U6L5F1_EIMTE Uncharacterized protein OS=Eimeria tenella OX=5802 GN=ETH_00010105 PE=4 SV=1	Uncharacterized protein	ETH_00010105	25251216;	1	1	1	1	0	0	1	0	0	0	0	0	1	0	0	0	0	0	1	0	0	0	5	5	5	55.825	539	0.0015528	6.8895	0	0	5	0	0	0	0	0	2246000	0	0	0	0	0
705	U6L5G9	U6L5G9	tr|U6L5G9|U6L5G9_EIMTE Uncharacterized protein OS=Eimeria tenella OX=5802 GN=ETH_00031620 PE=4 SV=1	Uncharacterized protein	ETH_00031620	25255393;	1	7	7	7	2	1	0	2	6	0	2	1	0	2	6	0	2	1	0	2	6	0	20.3	20.3	20.3	61.384	553	0	55.019	6.3	1.4	0	6.7	16.8	0	7053200	7910700	0	33762000	377570000	0	213730	239720
706	U6L5H2	U6L5H2	tr|U6L5H2|U6L5H2_EIMTE Uncharacterized protein OS=Eimeria tenella OX=5802 GN=ETH_00027445 PE=4 SV=1	Uncharacterized protein	ETH_00027445	25254582;	1	2	2	2	0	1	0	1	2	0	0	1	0	1	2	0	0	1	0	1	2	0	20.7	20.7	20.7	13.213	121	0	12.427	0	11.6	0	11.6	20.7	0	0	12662000	0	3324800	52550000	0	0	1151000
707	U6L5H4	U6L5H4	tr|U6L5H4|U6L5H4_EIMTE Uncharacterized protein OS=Eimeria tenella OX=5802 GN=ETH_00031645 PE=4 SV=1	Uncharacterized protein	ETH_00031645	25255398;	1	4	4	4	1	1	0	1	1	0	1	1	0	1	1	0	1	1	0	1	1	0	2.7	2.7	2.7	184.17	1653	0	22.666	0.7	0.7	0	0.6	0.7	0	0	2084800	0	1635000	0	0	0	18288
708	U6L5K5	U6L5K5	tr|U6L5K5|U6L5K5_EIMTE Cytochrome C1, putative OS=Eimeria tenella OX=5802 GN=ETH_00009045 PE=4 SV=1	Cytochrome C1, putative	ETH_00009045	25251010;	1	2	2	2	0	0	0	1	2	0	0	0	0	1	2	0	0	0	0	1	2	0	5	5	5	46.054	398	0.0017452	11.544	0	0	0	2.8	5	0	0	0	0	1412100	14605000	0	0	0
709	U6L5X9	U6L5X9	tr|U6L5X9|U6L5X9_EIMTE Proteasome subunit beta type, related OS=Eimeria tenella OX=5802 GN=ETH_00002175 PE=4 SV=1	Proteasome subunit beta type, related (EC 3.4.25.1)	ETH_00002175	25249650;	1	2	2	2	0	1	0	0	1	0	0	1	0	0	1	0	0	1	0	0	1	0	12.3	12.3	12.3	14.9	155	0.0016949	10.948	0	7.1	0	0	12.3	0	0	6659300	0	0	12873000	0	0	832410
710	U6L601	U6L601	tr|U6L601|U6L601_EIMTE Uncharacterized protein OS=Eimeria tenella OX=5802 GN=ETH_00034330 PE=4 SV=1	Uncharacterized protein	ETH_00034330	25255932;	1	1	1	1	1	0	0	0	0	0	1	0	0	0	0	0	1	0	0	0	0	0	9.3	9.3	9.3	16.764	162	0.0098315	6.2698	9.3	0	0	0	0	0	4868000	0	0	0	0	0	695430	0
711	U6L607	U6L607	tr|U6L607|U6L607_EIMTE Uncharacterized protein OS=Eimeria tenella OX=5802 GN=ETH_00008590 PE=4 SV=1	Uncharacterized protein	ETH_00008590	25250920;	1	12	12	12	10	5	0	11	10	0	10	5	0	11	10	0	10	5	0	11	10	0	63.4	63.4	63.4	27.508	254	0	323.31	56.3	31.9	0	63	50	0	380260000	88373000	0	321030000	1730000000	0	19013000	4418700
712	U6L681	U6L681	tr|U6L681|U6L681_EIMTE AAEL009838-PA, related OS=Eimeria tenella OX=5802 GN=ETH_00038780 PE=4 SV=1	AAEL009838-PA, related	ETH_00038780	25256797;	1	1	1	1	0	1	0	0	1	0	0	1	0	0	1	0	0	1	0	0	1	0	11.1	11.1	11.1	10.087	90	0.0016447	7.7626	0	11.1	0	0	11.1	0	0	32886000	0	0	86761000	0	0	3654000
713	U6L6D1	U6L6D1	tr|U6L6D1|U6L6D1_EIMTE Tudor / staphylococcal nuclease domain-containing protein, putative OS=Eimeria tenella OX=5802 GN=ETH_00008315 PE=4 SV=1	Tudor / staphylococcal nuclease domain-containing protein, putative	ETH_00008315	25250865;	1	11	11	11	2	8	1	1	8	0	2	8	1	1	8	0	2	8	1	1	8	0	18.2	18.2	18.2	100.06	939	0	76.971	3.1	14.3	1.6	1.4	14.2	0	1506600	59739000	1853400	1111800	119100000	0	27393	1086200
714	U6L6H8	U6L6H8	tr|U6L6H8|U6L6H8_EIMTE T-complex protein 1 subunit eta OS=Eimeria tenella OX=5802 GN=ETH_00028605 PE=3 SV=1	T-complex protein 1 subunit eta (TCP-1-eta) (CCT-eta)	ETH_00028605	25254814;	1	7	7	7	1	5	0	0	5	0	1	5	0	0	5	0	1	5	0	0	5	0	20.5	20.5	20.5	52.757	493	0	53.367	2	14.8	0	0	16	0	5250800	38306000	0	0	88054000	0	164090	1197100
715	U6L6I3	U6L6I3	tr|U6L6I3|U6L6I3_EIMTE Uncharacterized protein OS=Eimeria tenella OX=5802 GN=ETH_00039120 PE=4 SV=1	Uncharacterized protein	ETH_00039120	25256865;	1	1	1	1	0	0	0	0	1	0	0	0	0	0	1	0	0	0	0	0	1	0	15.9	15.9	15.9	15.696	157	1	-2	0	0	0	0	15.9	0	0	0	0	0	20647000	0	0	0
716	U6L6J5	U6L6J5	tr|U6L6J5|U6L6J5_EIMTE Serine-threonine phosophatase 2C, putative (Fragment) OS=Eimeria tenella OX=5802 GN=ETH_00017545 PE=4 SV=1	Serine-threonine phosophatase 2C, putative (Fragment)	ETH_00017545	25252648;	1	1	1	1	0	0	0	0	1	0	0	0	0	0	1	0	0	0	0	0	1	0	7.4	7.4	7.4	31.81	299	0.0016639	8.232	0	0	0	0	7.4	0	0	0	0	0	10660000	0	0	0
717	U6L6K0	U6L6K0	tr|U6L6K0|U6L6K0_EIMTE Uncharacterized protein (Fragment) OS=Eimeria tenella OX=5802 GN=ETH_00042150 PE=4 SV=1	Uncharacterized protein (Fragment)	ETH_00042150	25257469;	1	1	1	1	0	1	0	0	0	0	0	1	0	0	0	0	0	1	0	0	0	0	4.4	4.4	4.4	32.794	296	0.0098731	6.301	0	4.4	0	0	0	0	0	10217000	0	0	0	0	0	681100
718	U6L6L9	U6L6L9	tr|U6L6L9|U6L6L9_EIMTE Aspartyl-tRNA synthetase, putative (Fragment) OS=Eimeria tenella OX=5802 GN=ETH_00040380 PE=4 SV=1	Aspartyl-tRNA synthetase, putative (Fragment)	ETH_00040380	25257116;	1	4	4	4	1	2	0	0	3	0	1	2	0	0	3	0	1	2	0	0	3	0	31.7	31.7	31.7	21.073	186	0	68.581	5.4	11.3	0	0	25.8	0	4172500	15171000	0	0	9457500	0	298040	1083700
719	U6L6M2	U6L6M2	tr|U6L6M2|U6L6M2_EIMTE Uncharacterized protein OS=Eimeria tenella OX=5802 GN=ETH_00038290 PE=3 SV=1	Uncharacterized protein	ETH_00038290	25256699;	1	3	2	2	0	2	0	0	2	0	0	1	0	0	2	0	0	1	0	0	2	0	28.5	22.3	22.3	13.928	130	0	12.361	0	16.9	0	0	22.3	0	0	8643500	0	0	39535000	0	0	785780
720	U6L6Q1	U6L6Q1	tr|U6L6Q1|U6L6Q1_EIMTE Eukaryotic translation initiation factor 3 subunit L OS=Eimeria tenella OX=5802 GN=ETH_00031120 PE=3 SV=1	Eukaryotic translation initiation factor 3 subunit L (eIF3l)	ETH_00031120	25255300;	1	2	2	2	0	1	0	0	2	0	0	1	0	0	2	0	0	1	0	0	2	0	2.7	2.7	2.7	69.814	601	0	12.252	0	1.2	0	0	2.7	0	0	4923200	0	0	16038000	0	0	114490
721	U6L6R7	U6L6R7	tr|U6L6R7|U6L6R7_EIMTE Thioredoxin domain-containing protein, putative OS=Eimeria tenella OX=5802 GN=ETH_00023895 PE=4 SV=1	Thioredoxin domain-containing protein, putative	ETH_00023895	25253891;	1	1	1	1	0	1	0	0	0	0	0	1	0	0	0	0	0	1	0	0	0	0	3.9	3.9	3.9	56.961	532	0.0058737	6.5363	0	3.9	0	0	0	0	0	5626000	0	0	0	0	0	244610
722	U6L6S2	U6L6S2	tr|U6L6S2|U6L6S2_EIMTE Uncharacterized protein (Fragment) OS=Eimeria tenella OX=5802 GN=ETH_00041215 PE=4 SV=1	Uncharacterized protein (Fragment)	ETH_00041215	25257283;	1	4	4	4	0	0	0	3	1	0	0	0	0	3	1	0	0	0	0	3	1	0	21.2	21.2	21.2	29.12	259	0	28.628	0	0	0	17.4	3.9	0	0	0	0	11863000	0	0	0	0
723	U6L6X4	U6L6X4	tr|U6L6X4|U6L6X4_EIMTE Uncharacterized protein OS=Eimeria tenella OX=5802 GN=ETH_00009800 PE=4 SV=1	Uncharacterized protein	ETH_00009800	25251156;	1	1	1	1	0	0	1	1	0	1	0	0	1	1	0	1	0	0	1	1	0	1	2.2	2.2	2.2	85.057	712	0.0016181	7.3013	0	0	2.2	2.2	0	2.2	0	0	11722000	2168700	0	11793000	0	0
724	U6L6X5	U6L6X5	tr|U6L6X5|U6L6X5_EIMTE Translationally-controlled tumor protein, putative OS=Eimeria tenella OX=5802 GN=ETH_00028575 PE=3 SV=1	Translationally-controlled tumor protein, putative	ETH_00028575	25254808;	1	1	1	1	0	1	0	0	1	0	0	1	0	0	1	0	0	1	0	0	1	0	7	7	7	19.436	171	0	14.7	0	7	0	0	7	0	0	17532000	0	0	46252000	0	0	1948000
725	U6L6X8	U6L6X8	tr|U6L6X8|U6L6X8_EIMTE Translational activator, putative (Fragment) OS=Eimeria tenella OX=5802 GN=ETH_00009720 PE=4 SV=1	Translational activator, putative (Fragment)	ETH_00009720	25251140;	1	1	1	1	0	0	0	0	1	0	0	0	0	0	1	0	0	0	0	0	1	0	1.4	1.4	1.4	104.49	1007	0.0096022	6.1928	0	0	0	0	1.4	0	0	0	0	0	4539300	0	0	0
726	U6L737	U6L737	tr|U6L737|U6L737_EIMTE GPI transamidase subunit PIG-U, putative (Fragment) OS=Eimeria tenella OX=5802 GN=ETH_00033600 PE=4 SV=1	GPI transamidase subunit PIG-U, putative (Fragment)	ETH_00033600	25255786;	1	41	41	41	10	34	0	0	41	0	10	34	0	0	41	0	10	34	0	0	41	0	79.5	79.5	79.5	68.621	611	0	323.31	19.8	68.9	0	0	79.5	0	139930000	28714000000	0	0	142090000000	0	3412800	700350000
727	U6L777	U6L777	tr|U6L777|U6L777_EIMTE TCP-1/cpn60 family chaperonin, putative (Fragment) OS=Eimeria tenella OX=5802 GN=ETH_00028135 PE=3 SV=1	TCP-1/cpn60 family chaperonin, putative (Fragment)	ETH_00028135	25254720;	1	3	3	3	0	2	0	0	2	0	0	2	0	0	2	0	0	2	0	0	2	0	6.1	6.1	6.1	49.478	460	0	18.48	0	4.3	0	0	3.7	0	0	10810000	0	0	43453000	0	0	317950
728	U6L7A8	U6L7A8	tr|U6L7A8|U6L7A8_EIMTE V-type proton ATPase subunit OS=Eimeria tenella OX=5802 GN=ETH_00033485 PE=3 SV=1	V-type proton ATPase subunit	ETH_00033485	25255763;	1	3	3	3	1	1	0	0	2	0	1	1	0	0	2	0	1	1	0	0	2	0	7.1	7.1	7.1	44.496	393	0	22.234	2.8	2.3	0	0	4.3	0	0	1816200	0	0	10630000	0	0	67267
729	U6L7D9	U6L7D9	tr|U6L7D9|U6L7D9_EIMTE Proteasome subunit alpha type OS=Eimeria tenella OX=5802 GN=ETH_00011410 PE=3 SV=1	Proteasome subunit alpha type (EC 3.4.25.1)	ETH_00011410	25251471;	1	7	7	7	1	2	0	4	6	0	1	2	0	4	6	0	1	2	0	4	6	0	34.1	34.1	34.1	28.157	261	0	51.103	3.8	10.3	0	20.7	27.2	0	6147100	13095000	0	19039000	61609000	0	323530	689210
730	U6L7L7	U6L7L7	tr|U6L7L7|U6L7L7_EIMTE Rab 11b, putative OS=Eimeria tenella OX=5802 GN=ETH_00023275 PE=4 SV=1	Rab 11b, putative	ETH_00023275	25253767;	1	2	2	1	0	1	0	0	2	0	0	1	0	0	2	0	0	1	0	0	1	0	16.2	16.2	8.5	15.848	142	0	11.845	0	8.5	0	0	16.2	0	0	2898600	0	0	36757000	0	0	207040
731	U6L7P8	U6L7P8	tr|U6L7P8|U6L7P8_EIMTE TCP-1/cpn60 family chaperonin, putative (Fragment) OS=Eimeria tenella OX=5802 GN=ETH_00021595 PE=3 SV=1	TCP-1/cpn60 family chaperonin, putative (Fragment)	ETH_00021595	25253434;	1	3	3	3	0	3	0	0	3	0	0	3	0	0	3	0	0	3	0	0	3	0	15.5	15.5	15.5	32.429	297	0	21.135	0	15.5	0	0	15.5	0	0	17574000	0	0	95428000	0	0	650880
732	U6L7Q0	U6L7Q0;U6L5W6	tr|U6L7Q0|U6L7Q0_EIMTE SAG family member OS=Eimeria tenella OX=5802 GN=ETH_00018820 PE=4 SV=1;tr|U6L5W6|U6L5W6_EIMTE Uncharacterized protein (Fragment) OS=Eimeria tenella OX=5802 GN=ETH_00018815 PE=4 SV=1	SAG family member	ETH_00018820	25252897;	2	4	4	1	2	4	0	2	3	0	2	4	0	2	3	0	1	1	0	0	1	0	22.2	22.2	5.8	27.149	257	0	25.991	12.5	22.2	0	12.1	15.6	0	14202000	8659900	0	7366900	49195000	0	887630	541250
733	U6L7Q2	U6L7Q2	tr|U6L7Q2|U6L7Q2_EIMTE Uncharacterized protein (Fragment) OS=Eimeria tenella OX=5802 GN=ETH_00030380 PE=4 SV=1	Uncharacterized protein (Fragment)	ETH_00030380	25255155;	1	5	5	5	0	3	0	0	5	0	0	3	0	0	5	0	0	3	0	0	5	0	38.1	38.1	38.1	31.379	289	0	54.248	0	24.9	0	0	38.1	0	0	65235000	0	0	331300000	0	0	5018100
734	U6L7Q9	U6L7Q9	tr|U6L7Q9|U6L7Q9_EIMTE DnaJ domain-containing protein, putative OS=Eimeria tenella OX=5802 GN=ETH_00043055 PE=4 SV=1	DnaJ domain-containing protein, putative	ETH_00043055	25257650;	1	2	2	2	1	0	0	1	0	0	1	0	0	1	0	0	1	0	0	1	0	0	32.8	32.8	32.8	7.5297	67	0	13.542	20.9	0	0	11.9	0	0	19363000	0	0	7949900	0	0	2766100	0
735	U6L804	U6L804	tr|U6L804|U6L804_EIMTE Glycogen debranching enzyme, putative (Fragment) OS=Eimeria tenella OX=5802 GN=ETH_00034230 PE=4 SV=1	Glycogen debranching enzyme, putative (Fragment)	ETH_00034230	25255912;	1	12	12	12	0	7	0	0	12	0	0	7	0	0	12	0	0	7	0	0	12	0	30.8	30.8	30.8	61.586	571	0	101.44	0	17.7	0	0	30.8	0	0	182370000	0	0	695150000	0	0	5526400
736	U6L832	U6L832	tr|U6L832|U6L832_EIMTE Uncharacterized protein OS=Eimeria tenella OX=5802 GN=ETH_00041625 PE=4 SV=1	Uncharacterized protein	ETH_00041625	25257365;	1	3	3	3	1	2	0	2	2	0	1	2	0	2	2	0	1	2	0	2	2	0	30.3	30.3	30.3	19.522	175	0	22.731	6.3	19.4	0	17.1	19.4	0	4215400	7012800	0	6355500	15944000	0	421540	701280
737	U6L837	U6L837	tr|U6L837|U6L837_EIMTE Acetyl-CoA acyltransferase B, putative OS=Eimeria tenella OX=5802 GN=ETH_00008080 PE=4 SV=1	Acetyl-CoA acyltransferase B, putative	ETH_00008080	25250818;	1	10	10	10	0	9	0	0	7	0	0	9	0	0	7	0	0	9	0	0	7	0	22.6	22.6	22.6	67.472	632	0	68.97	0	21	0	0	15.3	0	0	65002000	0	0	176140000	0	0	1625100
738	U6L8A7	U6L8A7	tr|U6L8A7|U6L8A7_EIMTE Uncharacterized protein OS=Eimeria tenella OX=5802 GN=ETH_00017720 PE=4 SV=1	Uncharacterized protein	ETH_00017720	25252683;	1	1	1	1	0	0	0	1	0	0	0	0	0	1	0	0	0	0	0	1	0	0	2.9	2.9	2.9	44.264	443	0.0099573	6.3431	0	0	0	2.9	0	0	0	0	0	2287700	0	0	0	0
739	U6L8B5	U6L8B5;U6KSX3	tr|U6L8B5|U6L8B5_EIMTE Purine nucleoside phosphorylase, putative OS=Eimeria tenella OX=5802 GN=ETH_00009730 PE=4 SV=1;tr|U6KSX3|U6KSX3_EIMTE Uncharacterized protein OS=Eimeria tenella OX=5802 GN=ETH_00036645 PE=4 SV=1	Purine nucleoside phosphorylase, putative	ETH_00009730	25251142;	4	5	5	5	1	0	1	4	3	0	1	0	1	4	3	0	1	0	1	4	3	0	24.3	24.3	24.3	27.344	251	0	34.009	4	0	4	18.3	14.3	0	6320100	0	2606100	31770000	90456000	0	395010	0
740	U6L8E3	U6L8E3	tr|U6L8E3|U6L8E3_EIMTE Uncharacterized protein OS=Eimeria tenella OX=5802 GN=ETH_00039005 PE=4 SV=1	Uncharacterized protein	ETH_00039005	25256842;	1	1	1	1	1	0	0	1	0	0	1	0	0	1	0	0	1	0	0	1	0	0	2.6	2.6	2.6	36.511	343	0.0016474	7.8085	2.6	0	0	2.6	0	0	156210000	0	0	8985200	0	0	10414000	0
741	U6L8G0	U6L8G0;H9B9F1	tr|U6L8G0|U6L8G0_EIMTE T-complex protein 1 subunit delta OS=Eimeria tenella OX=5802 GN=ETH_00000485 PE=3 SV=1;tr|H9B9F1|H9B9F1_EIMTE T-complex protein 1 subunit delta OS=Eimeria tenella OX=5802 PE=2 SV=1	T-complex protein 1 subunit delta	ETH_00000485	25249323;	2	6	6	6	0	5	0	0	4	0	0	5	0	0	4	0	0	5	0	0	4	0	14.2	14.2	14.2	58.871	548	0	35.298	0	11.1	0	0	11.1	0	0	36239000	0	0	108930000	0	0	883880
742	U6L8G6	U6L8G6	tr|U6L8G6|U6L8G6_EIMTE Uncharacterized protein OS=Eimeria tenella OX=5802 GN=ETH_00006350 PE=4 SV=1	Uncharacterized protein	ETH_00006350	25250477;	1	2	2	2	2	0	0	1	0	0	2	0	0	1	0	0	2	0	0	1	0	0	23	23	23	17.447	152	0	12.588	23	0	0	12.5	0	0	10967000	0	0	6853700	0	0	1218600	0
743	U6L8K7	U6L8K7	tr|U6L8K7|U6L8K7_EIMTE Uncharacterized protein OS=Eimeria tenella OX=5802 GN=ETH_00023145 PE=4 SV=1	Uncharacterized protein	ETH_00023145	25253741;	1	3	3	3	1	0	0	3	0	0	1	0	0	3	0	0	1	0	0	3	0	0	9.3	9.3	9.3	39.705	353	0	22.828	3.1	0	0	9.3	0	0	49842000	0	0	55365000	0	0	4984200	0
744	U6L8S3	U6L8S3	tr|U6L8S3|U6L8S3_EIMTE Uncharacterized protein OS=Eimeria tenella OX=5802 GN=ETH_00028600 PE=4 SV=1	Uncharacterized protein	ETH_00028600	25254813;	1	6	6	6	0	0	3	2	0	4	0	0	3	2	0	4	0	0	3	2	0	4	13.7	13.7	13.7	103.59	930	0	51.614	0	0	8.2	3.7	0	8.7	0	0	81753000	4103700	0	86614000	0	0
745	U6L8V7	U6L8V7	tr|U6L8V7|U6L8V7_EIMTE Uncharacterized protein OS=Eimeria tenella OX=5802 GN=ETH_00024185 PE=4 SV=1	Uncharacterized protein	ETH_00024185	25253949;	1	3	3	3	3	0	0	2	0	0	3	0	0	2	0	0	3	0	0	2	0	0	24.8	24.8	24.8	22.468	206	0	20.231	24.8	0	0	15	0	0	14081000	0	0	10875000	0	0	1005800	0
746	U6L912	U6L912;A7DZP7	tr|U6L912|U6L912_EIMTE Uncharacterized protein OS=Eimeria tenella OX=5802 GN=ETH_00028240 PE=4 SV=1;tr|A7DZP7|A7DZP7_EIMTE Putative rhoptry neck protein OS=Eimeria tenella OX=5802 GN=ropn2 PE=2 SV=1	Uncharacterized protein	ETH_00028240	25254741;	2	17	17	17	9	1	0	10	9	0	9	1	0	10	9	0	9	1	0	10	9	0	18.1	18.1	18.1	126.8	1146	0	110.93	9.8	1	0	10.7	9.9	0	159280000	4538800	0	36440000	61687000	0	2413300	68770
747	U6L925	U6L925	tr|U6L925|U6L925_EIMTE 60S ribosomal protein L13a, putative OS=Eimeria tenella OX=5802 GN=ETH_00000625 PE=3 SV=1	60S ribosomal protein L13a, putative	ETH_00000625	25249351;	1	4	4	4	1	3	0	1	4	0	1	3	0	1	4	0	1	3	0	1	4	0	21.2	21.2	21.2	23.346	203	0	27.738	4.9	15.3	0	4.9	21.2	0	13262000	50334000	0	2161300	199960000	0	947260	3595300
748	U6L978	U6L978	tr|U6L978|U6L978_EIMTE Uncharacterized protein OS=Eimeria tenella OX=5802 GN=ETH_00023440 PE=4 SV=1	Uncharacterized protein	ETH_00023440	25253800;	1	1	1	1	0	1	0	0	1	0	0	1	0	0	1	0	0	1	0	0	1	0	10.4	10.4	10.4	23.259	202	0.0016393	7.6162	0	10.4	0	0	10.4	0	0	6832400	0	0	21436000	0	0	525570
749	U6L9D5	U6L9D5	tr|U6L9D5|U6L9D5_EIMTE Uncharacterized protein (Fragment) OS=Eimeria tenella OX=5802 GN=ETH_00014155 PE=4 SV=1	Uncharacterized protein (Fragment)	ETH_00014155	25251988;	2	8	8	8	0	0	0	0	8	0	0	0	0	0	8	0	0	0	0	0	8	0	16.6	16.6	16.6	65.364	567	0	63.143	0	0	0	0	16.6	0	0	0	0	0	143990000	0	0	0
750	U6L9H8	U6L9H8	tr|U6L9H8|U6L9H8_EIMTE Uncharacterized protein OS=Eimeria tenella OX=5802 GN=ETH_00023355 PE=4 SV=1	Uncharacterized protein	ETH_00023355	25253783;	1	18	18	18	7	8	2	11	12	0	7	8	2	11	12	0	7	8	2	11	12	0	42.2	42.2	42.2	78.611	740	0	184.08	18.1	14.7	9.3	25.5	22.2	0	177960000	272390000	21145000	100170000	1794800000	0	4683100	7168300
751	U6L9T1	U6L9T1	tr|U6L9T1|U6L9T1_EIMTE p97 protein, putative OS=Eimeria tenella OX=5802 GN=ETH_00020250 PE=4 SV=1	p97 protein, putative	ETH_00020250	25253178;	1	9	9	9	1	7	0	0	7	0	1	7	0	0	7	0	1	7	0	0	7	0	14.9	14.9	14.9	92.543	801	0	60.018	1.6	12.1	0	0	10.7	0	2739400	54086000	0	0	105320000	0	40887	807260
752	U6L9U2	U6L9U2	tr|U6L9U2|U6L9U2_EIMTE Aconitate hydratase OS=Eimeria tenella OX=5802 GN=ETH_00020300 PE=3 SV=1	Aconitate hydratase (Aconitase) (EC 4.2.1.3)	ETH_00020300	25253188;	1	7	7	7	0	4	0	0	6	0	0	4	0	0	6	0	0	4	0	0	6	0	9.4	9.4	9.4	102.24	934	0	43.597	0	6.1	0	0	8.2	0	0	20499000	0	0	87658000	0	0	315370
753	U6L9U7	U6L9U7	tr|U6L9U7|U6L9U7_EIMTE Threonyl-tRNA synthetase, putative OS=Eimeria tenella OX=5802 GN=ETH_00020325 PE=3 SV=1	Threonyl-tRNA synthetase, putative	ETH_00020325	25253193;	1	1	1	1	0	0	0	0	1	0	0	0	0	0	1	0	0	0	0	0	1	0	0.7	0.7	0.7	94.73	857	0.0015408	6.7452	0	0	0	0	0.7	0	0	0	0	0	0	0	0	0
754	U6LA11	U6LA11	tr|U6LA11|U6LA11_EIMTE Uncharacterized protein (Fragment) OS=Eimeria tenella OX=5802 GN=ETH_00043015 PE=4 SV=1	Uncharacterized protein (Fragment)	ETH_00043015	25257642;	1	3	3	3	0	0	2	1	0	0	0	0	2	1	0	0	0	0	2	1	0	0	18.6	18.6	18.6	35.252	361	0	21.089	0	0	13	5.5	0	0	0	0	16980000	1063600	0	0	0	0
755	U6LA90	U6LA90	tr|U6LA90|U6LA90_EIMTE Uncharacterized protein OS=Eimeria tenella OX=5802 GN=ETH_00038820 PE=4 SV=1	Uncharacterized protein	ETH_00038820	25256805;	1	3	3	3	0	1	0	1	2	0	0	1	0	1	2	0	0	1	0	1	2	0	15.9	15.9	15.9	21.74	201	0	22.247	0	4	0	4.5	11.9	0	0	4381900	0	1454700	21416000	0	0	398350
756	U6LAC8	U6LAC8	tr|U6LAC8|U6LAC8_EIMTE Ras family domain-containing protein, putative OS=Eimeria tenella OX=5802 GN=ETH_00036345 PE=4 SV=1	Ras family domain-containing protein, putative	ETH_00036345	25256310;	2	3	3	3	0	2	0	0	2	0	0	2	0	0	2	0	0	2	0	0	2	0	18	18	18	25.283	244	0	17.618	0	12.3	0	0	10.2	0	0	6577400	0	0	18640000	0	0	386910
757	U6LAH2	U6LAH2	tr|U6LAH2|U6LAH2_EIMTE D-3-phosphoglycerate dehydrogenase, putative (Fragment) OS=Eimeria tenella OX=5802 GN=ETH_00027810 PE=4 SV=1	D-3-phosphoglycerate dehydrogenase, putative (Fragment)	ETH_00027810	25254655;	1	2	2	2	0	2	0	0	2	0	0	2	0	0	2	0	0	2	0	0	2	0	9	9	9	32.801	311	0	14.003	0	9	0	0	9	0	0	10083000	0	0	30086000	0	0	720230
758	U6LAL4	U6LAL4	tr|U6LAL4|U6LAL4_EIMTE Eukaryotic translation initiation factor 2 gamma subunit, putative (Fragment) OS=Eimeria tenella OX=5802 GN=ETH_00041970 PE=4 SV=1	Eukaryotic translation initiation factor 2 gamma subunit, putative (Fragment)	ETH_00041970	25257434;	1	5	5	5	2	3	0	3	3	0	2	3	0	3	3	0	2	3	0	3	3	0	52.8	52.8	52.8	13.857	127	0	31.421	18.9	33.1	0	32.3	33.1	0	11645000	28911000	0	11948000	49931000	0	1164500	2891100
759	U6LB52	U6LB52	tr|U6LB52|U6LB52_EIMTE Uncharacterized protein OS=Eimeria tenella OX=5802 GN=ETH_00010675 PE=4 SV=1	Uncharacterized protein	ETH_00010675	25251329;	1	7	7	7	4	1	1	7	0	0	4	1	1	7	0	0	4	1	1	7	0	0	34.2	34.2	34.2	31.423	292	0	45.577	19.5	4.5	6.5	34.2	0	0	35681000	0	3588400	36728000	0	0	1784000	0
760	U6LBH7	U6LBH7	tr|U6LBH7|U6LBH7_EIMTE ATP-dependent RNA helicase, putative OS=Eimeria tenella OX=5802 GN=ETH_00023445 PE=4 SV=1	ATP-dependent RNA helicase, putative	ETH_00023445	25253801;	1	3	3	3	0	3	0	1	3	0	0	3	0	1	3	0	0	3	0	1	3	0	17.9	17.9	17.9	19.328	190	0	23.634	0	17.9	0	6.3	17.9	0	0	27315000	0	1706300	38859000	0	0	3035000
761	U6LC12	U6LC12	tr|U6LC12|U6LC12_EIMTE UDP-N-acetylglucosamine pyrophosphorylase, putative OS=Eimeria tenella OX=5802 GN=ETH_00022135 PE=4 SV=1	UDP-N-acetylglucosamine pyrophosphorylase, putative	ETH_00022135	25253539;	1	2	2	2	0	1	0	0	2	0	0	1	0	0	2	0	0	1	0	0	2	0	5.9	5.9	5.9	47.035	439	0.0017953	11.761	0	3.6	0	0	5.9	0	0	3074200	0	0	5611400	0	0	109790
762	U6LC34	U6LC34	tr|U6LC34|U6LC34_EIMTE 60S ribosomal protein L30, putative OS=Eimeria tenella OX=5802 GN=ETH_00000200 PE=4 SV=1	60S ribosomal protein L30, putative	ETH_00000200	25249267;	1	2	2	2	0	1	0	0	2	0	0	1	0	0	2	0	0	1	0	0	2	0	26.2	26.2	26.2	11.576	107	0	13.053	0	15	0	0	26.2	0	0	13655000	0	0	64327000	0	0	1706900
763	U6LC79	U6LC79	tr|U6LC79|U6LC79_EIMTE Aldo/keto reductase family oxidoreductase, putative OS=Eimeria tenella OX=5802 GN=ETH_00020355 PE=4 SV=1	Aldo/keto reductase family oxidoreductase, putative	ETH_00020355	25253199;	1	9	9	9	0	5	0	3	8	0	0	5	0	3	8	0	0	5	0	3	8	0	47.6	47.6	47.6	30.787	273	0	82.965	0	29.7	0	14.3	42.1	0	0	102660000	0	13041000	406080000	0	0	5403300
764	V5UX72	V5UX72;A0A1U9ILV0	tr|V5UX72|V5UX72_EIMTE Uncharacterized protein (Fragment) OS=Eimeria tenella OX=5802 PE=4 SV=1;tr|A0A1U9ILV0|A0A1U9ILV0_EIMTE Cation-transporting ATPase (Fragment) OS=Eimeria tenella OX=5802 PE=2 SV=1	Uncharacterized protein (Fragment)			2	8	8	8	7	3	0	6	4	0	7	3	0	6	4	0	7	3	0	6	4	0	27.9	27.9	27.9	29.486	272	0	56.158	25.4	13.2	0	21	15.8	0	140050000	167420000	0	69000000	336690000	0	10773000	12879000
[truncated: 17 more columns]

## Sheet: peptide
id	Sequence	N-term cleavage window	C-term cleavage window	Amino acid before	First amino acid	Second amino acid	Second last amino acid	Last amino acid	Amino acid after	Length	Missed cleavages	Mass	Proteins	Leading razor protein	Start position	End position	Unique (Groups)	Unique (Proteins)	Charges	PEP	Score	Intensity N-CoIP	Intensity N-IP	Intensity N-pulldown	Intensity S-CoIP	Intensity S-IP	Intensity S-pulldown	Oxidation (M) site IDs	MS/MS Count
1	AAAAAAAAADLVR	ELEKLNLKAAAAAAAA	AAAADLVRLLLQLGED	K	A	A	V	R	L	13	0	1140.63	U6KHD6	U6KHD6	191	203	yes	yes	2	0.0045451	115.78	5484300	11428000	0	4874800	0	0		3
2	AAAAAAAQLPPLTPLFSSVEETAQLHAK	EGPVPSHRAAAAAAAQ	ETAQLHAKLPLRGEYA	R	A	A	A	K	L	28	0	2802.49	U6KRZ7	U6KRZ7	82	109	yes	yes	3	0.0065742	17.527	0	0	0	2085400	0	0		1
3	AAAAAAASAAAAAAAATSAAEAAAAAAR	DSVQRAERAAAAAAAS	EAAAAAARATGAHSQH	R	A	A	A	R	A	28	0	2212.12	U6KP36	U6KP36	497	524	yes	yes	3	2.476e-10	132.84	10058000	6575900	4419600	4772500	39068000	0		5
4	AAAAAAEAAAAGTEK	AAEPTERKAAAAAAEA	AAAAGTEKTVNVAEEA	K	A	A	E	K	T	15	0	1272.63	U6KZF5	U6KZF5	398	412	yes	yes	2	0.0084937	82.171	0	0	0	1923700	0	0		1
5	AAAAAAEPTER	AASPEAERAAAAAAEP	AAAEPTERKAAAAAAE	R	A	A	E	R	K	11	0	1056.52	U6KZF5	U6KZF5	386	396	yes	yes	2	0.037842	56.258	0	0	0	1826400	0	0		1
6	AAAAAALELPLK	PSPGAFLRAAAAAALE	AALELPLKADGPEWEP	R	A	A	L	K	A	12	0	1137.68	U6L216	U6L216	98	109	yes	yes	2	0.0037832	94.692	0	0	1481900	0	0	0		1
7	AAAAAEAEAIAK	TAAAEAARAAAAAEAE	AEAEAIAKAAAAMAAL	R	A	A	A	K	A	12	0	1085.57	U6L4T3	U6L4T3	288	299	yes	yes	2	0.0063179	79.986	5556400	0	0	2692000	0	0		2
8	AAAAAGPLR	SELLQVVKAAAAAGPL	AAAAGPLRGLLGYTEQ	K	A	A	L	R	G	9	0	796.456	U6KT28	U6KT28	571	579	yes	yes	2	0.00012854	132.96	0	66918000	0	0	0	0		1
9	AAAAAPAAAAAPAAAAAAPK	SPAAASRRAAAAAPAA	AAAAAAPKEGEPQLVH	R	A	A	P	K	E	20	0	1573.86	U6KMZ0	U6KMZ0	233	252	yes	yes	2	0.00081215	87.184	8190900	0	0	1987000	0	0		3
10	AAAAAPAAAAPAAGAGSR	TATVLPPRAAAAAPAA	PAAGAGSRLPEAPAEL	R	A	A	S	R	L	18	0	1421.74	U6KH66	U6KH66	216	233	yes	yes	2;3	0.0003006	151.26	45318000	0	104850000	28194000	0	26229000		5
11	AAAAAPAAAARPPAGAPAAAAK	AAAPAAPKAAAAAPAA	GAPAAAAKRAPAAAAR	K	A	A	A	K	R	22	0	1813	U6KP36	U6KP36	645	666	yes	yes	3	0.0020252	43.955	7777700	0	0	0	0	0		1
12	AAAAAR	SAADSRGRAAAAARAA	GRAAAAARAAAASRNE	R	A	A	A	R	A	6	0	529.297	U6KYX3;U6KT68;U6KQI7;U6LCL5;U6L5W0;U6L3F4;U6L6H2;U6L8G5;U6KVA5;U6L535;U6L8Z7;C8TDQ5;U6L1N8;U6KS56;U6KZI4;U6L4I2;U6KMW5;U6KWF5;U6L0I7;U6L902;U6KTG7;U6L1W8;U6LB63;U6KS05;U6KL38;C8TDT7;U6KN92;U6KYB1;U6KJ73;U6KSJ3;U6KGX8;U6L471;U6KPC9;U6L413;U6KJ53;U6KT02	U6KYX3	232	237	no	no	1	0.023792	123.07	0	0	69479000	0	0	0		0
13	AAAAATAAAAATTAAAAGGGAAK	TVRRLQPRAAAAATAA	AAGGGAAKEGAPAGAG	R	A	A	A	K	E	23	0	1756.91	U6KQ85	U6KQ85	370	392	yes	yes	3	0.00248	29.118	1922900	0	0	1452600	0	0		2
14	AAAAATAAAEQQR	LGFVSAFRAAAAATAA	TAAAEQQRQQQQQQRQ	R	A	A	Q	R	Q	13	0	1228.62	U6KMV0	U6KMV0	278	290	yes	yes	2	0.019381	63.073	0	0	0	2663900	0	0		2
15	AAAADSGEEAAAAAGGR	EDEAEEEKAAAADSGE	AAAAAGGREEAAAEAD	K	A	A	G	R	E	17	0	1444.65	U6KUC0;U6KYX3	U6KYX3	119	135	no	no	2;3	1.123e-102	315.13	0	241240000	443840000	35819000	390470000	4257700000		12
16	AAAAEAAAAAAAAAAEVAATAAAK	AAAAIEVKAAAAEAAA	VAATAAAKREKAAAQA	K	A	A	A	K	R	24	0	1954.01	U6KQ37	U6KQ37	254	277	yes	yes	2;3	1.686e-05	128.9	4448600	0	0	7560000	0	0		3
17	AAAALLYDAR	PGQQQHPRAAAALLYD	AALLYDARAAAALFPI	R	A	A	A	R	A	10	0	1033.56	U6KPW4	U6KPW4	19	28	yes	yes	2	0.041837	68.224	0	0	0	0	0	0		1
18	AAAAPAAAPPAAAAPAEAAPAAPTR	AAPAAAARAAAAPAAA	AAPAAPTRAVAAPAAA	R	A	A	T	R	A	25	0	2123.11	U6KKY4	U6KKY4	202	226	yes	yes	3	0.0024103	42.618	0	0	0	0	0	1466600		1
19	AAAAPAVAAAAAGR	APAVAAARAAAAPAVA	VAAAAAGRSPAAGPAA	R	A	A	G	R	S	14	0	1137.63	U6KP36	U6KP36	683	696	yes	yes	2	0.011172	73.985	6694400	0	0	3933400	0	0		2
20	AAAAPLGPSCPLGFR	EAGQCVRRAAAAPLGP	PSCPLGFRSSGQGCSK	R	A	A	F	R	S	15	0	1483.76	U6KV65	U6KV65	385	399	yes	yes	2	0.00060486	153.23	0	28218000	0	0	989120000	0		2
21	AAAAPPANPPEINR	PRPVGGDRAAAAPPAN	ANPPEINRLPLPSSGS	R	A	A	N	R	L	14	0	1387.72	U6KPD3	U6KPD3	208	221	yes	yes	2	3.8422e-06	164.33	0	42060000	0	13595000	445020000	0		5
22	AAAAPVLPAAAVPLAAAASK	PLALPQSKAAAAPVLP	PLAAAASKEPAAAEAL	K	A	A	S	K	E	20	0	1730.01	U6L737	U6L737	557	576	yes	yes	2;3	0.0019044	122.64	0	64975000	0	0	411080000	0		6
23	AAAATEAAAADAAAAGK	SAAEADKKAAAATEAA	ADAAAAGKSAAAAEKE	K	A	A	G	K	S	17	0	1400.69	H9B940	H9B940	47	63	yes	yes	2	1.75e-20	236.11	40098000	17488000	22786000	15900000	0	0		6
24	AAAATTATVAPAAIAALK	SSKELKERAAAATTAT	PAAIAALKAPATAQVI	R	A	A	L	K	A	18	0	1581.91	U6L273	U6L273	1270	1287	yes	yes	2	0.040715	53.569	2278700	0	0	0	0	0		0
25	AAADAAAADAAAAAAAAR	MHALARLRAAADAAAA	AAAAAAARNAAAAA__	R	A	A	A	R	N	18	0	1469.72	U6KRW6	U6KRW6	97	114	yes	yes	2;3	0.0041664	95.401	4987700	0	0	0	0	0		1
26	AAADFEAR	SELLAFSRAAADFEAR	AAADFEARDVQLLACS	R	A	A	A	R	D	8	0	849.398	H9B900	H9B900	60	67	yes	yes	2	0.0076726	182.95	95859000	245380000	0	32056000	420250000	0		3
27	AAADTPASTR	TALKDMAKAAADTPAS	ADTPASTRVLSGKALN	K	A	A	T	R	V	10	0	959.467	U6KUY8	U6KUY8	378	387	yes	yes	2	0.006442	83.456	0	0	0	2037100	41325000	0		3
28	AAADVAAALAAVDR	QQQQQQQRAAADVAAA	AALAAVDRHLQLRTVL	R	A	A	D	R	H	14	0	1283.68	H9B9M8	H9B9M8	115	128	yes	yes	2;3	0.0032146	143.22	28828000	0	7976500	44441000	319020000	0		5
29	AAAEAAAAAK	AAATPAGKAAAEAAAA	AEAAAAAKQDQDLAAA	K	A	A	A	K	Q	10	0	843.445	U6KSV8;U6L2V9	U6KSV8	493	502	yes	no	2	0.00055267	118.33	7154000	0	0	0	0	0		1
30	AAAEAEEAAAAAAATEAAADAAAK	NAAAAAAKAAAEAEEA	AAADAAAKELFCTSEW	K	A	A	A	K	E	24	0	2085.98	U6KPS0	U6KPS0	867	890	yes	yes	3	0.00063572	53.747	0	0	4602400	0	0	0		1
31	AAAEGPLK	EDIVAAIRAAAEGPLK	AAAEGPLKGILGVTED	R	A	A	L	K	G	8	0	755.418	E3VWM6	E3VWM6	266	273	yes	yes	2	0.0055528	107.43	96595000	342720000	0	23603000	616020000	0		5
32	AAAEHATAAAEEAAAAAAGASAAPTPR	HHLRRSAKAAAEHATA	ASAAPTPRDSAAAAAA	K	A	A	P	R	D	27	0	2375.15	U6L5F1	U6L5F1	380	406	yes	yes	3	0.0012896	45.126	0	0	2246000	0	0	0		3
33	AAAEIANAALR	PQAVEKLKAAAEIANA	EIANAALRQVLARVVP	K	A	A	L	R	Q	11	0	1069.59	U6L0M0	U6L0M0	136	146	yes	yes	2	0.0015411	96.668	0	14854000	0	0	33340000	0		3
34	AAAELVGNLMTDSNSAAK	LGFDTQTKAAAELVGN	TDSNSAAKYFYFCKVG	K	A	A	A	K	Y	18	0	1761.86	U6L3G0	U6L3G0	849	866	yes	yes	2	0.018022	68.171	0	0	0	0	0	0		1
35	AAAGFCPHPQLVSK	EERDYLLRAAAGFCPH	PHPQLVSKQSLVPVQP	R	A	A	S	K	Q	14	0	1481.74	U6KMV1	U6KMV1	154	167	yes	yes	3	0.029177	37.555	0	0	0	0	26343000	0		1
36	AAALAAAAGAQVTVMDTDLALLSR	GGGPCGARAAALAAAA	TDLALLSRISSSSSSS	R	A	A	S	R	I	24	0	2299.22	U6L458	U6L458	197	220	yes	yes	2;3	3.329e-19	202.63	0	0	0	4218400	167010000	0		4
37	AAALDPEEVFGGLDVSEEVKK	GHALDALKAAALDPEE	DVSEEVKKSLIQDIQL	K	A	A	K	K	S	21	1	2202.11	U6L2N5	U6L2N5	166	186	yes	yes	3	0.041301	26.742	0	4038100	0	0	0	0		1
38	AAAPAAAAPAAAAAAAK	LREPEGFRAAAPAAAA	AAAAAAAKEEKNNYNF	R	A	A	A	K	E	17	0	1334.73	U6KHM1	U6KHM1	247	263	yes	yes	2	0.0036972	108.7	0	0	0	0	14869000	0		2
39	AAAPAAAAPAAAAPAAAAPAAAPPSR	AAEAAAARAAAPAAAA	PAAAPPSRRSSLYGPT	R	A	A	S	R	R	26	0	2122.13	U6KSQ4	U6KSQ4	117	142	yes	yes	3	0.00024062	69.98	5271700	0	0	0	0	0		3
40	AAAPPEAAR	RPRGRPSKAAAPPEAA	AAPPEAARAAAAKNAK	K	A	A	A	R	A	9	0	852.445	U6KQ59	U6KQ59	166	174	yes	yes	2	0.018184	80.438	29233000	0	0	0	0	0		1
41	AAAPPPQQQQQQQQQAK	PPQQQGARAAAPPPQQ	QQQQQQAKRQQPSQER	R	A	A	A	K	R	17	0	1873.94	U6KT58	U6KT58	231	247	yes	yes	2	0.0016126	130.41	10572000	0	0	3875500	0	0		3
42	AAAQQQQGASQGPR	________________	QGASQGPRNTRGAYSG	R	A	A	P	R	N	14	0	1396.68	U6L366	U6L366	4	17	yes	yes	2	0.0062058	130.94	8538300	0	0	3425200	0	0		2
43	AAASGEEGAAAPAPAAAAAAGSCSK	QQIVSEGKAAASGEEG	AAAGSCSKAEKIFKML	K	A	A	S	K	A	25	0	2113.97	U6KLZ2	U6KLZ2	330	354	yes	yes	2	8.6194e-08	137.61	0	10757000	0	0	24360000	0		4
44	AAAVCPPGAVLQQHGGHEK	CFRESKQKAAAVCPPG	QQHGGHEKCLVEETVA	K	A	A	E	K	C	19	0	1925.95	U6KV65	U6KV65	185	203	yes	yes	3;4	0.00049776	147.92	0	0	0	0	293210000	0		3
45	AAAVDHLLPQDLSK	________________	LLPQDLSKLDVSKLTP	M	A	A	S	K	L	14	0	1476.79	U6L5H2	U6L5H2	2	15	yes	yes	2	0.0026552	122.39	0	12662000	0	3324800	35753000	0		4
46	AACGIQPSAPTEPSELTELLLLSR	SHLHSATKAACGIQPS	TELLLLSRQCRHSSSP	K	A	A	S	R	Q	24	0	2552.32	U6KZA4	U6KZA4	193	216	yes	yes	2;3	2.2399e-06	122.73	0	0	0	0	58393000	0		3
47	AADCSSFAAAAAEDPALAR	YPLCTAIRAADCSSFA	AEDPALARSCKELEEQ	R	A	A	A	R	S	19	0	1863.84	U6KSV8	U6KSV8	369	387	yes	yes	2	0.0099094	60.628	0	0	0	1383800	0	0		1
48	AADPATEQQR	AAAAAAARAADPATEQ	DPATEQQREFIQVASE	R	A	A	Q	R	E	10	0	1085.51	U6KYN4	U6KYN4	33	42	yes	yes	2	2.8791e-05	100.02	0	0	0	0	0	0		1
49	AADSSAAEAQEESRPEEQAAAAAAAAAAAAAEEK	PARKSERKAADSSAAE	AAAAAEEKQPQ_____	K	A	A	E	K	Q	34	0	3213.47	U6L9H8	U6L9H8	704	737	yes	yes	3	7.6524e-06	37.887	0	0	0	3717500	0	0		1
50	AADVDMEVDGSSK	KTANKKGKAADVDMEV	MEVDGSSKKRKQGQDH	K	A	A	S	K	K	13	0	1322.57	U6KT01	U6KT01	482	494	yes	yes	2	0.0053177	91.855	15320000	0	0	3107500	0	0	156	4
51	AAEAFEAIPR	VNQYAVLKAAEAFEAI	EAFEAIPRLLAESAGL	K	A	A	P	R	L	10	0	1073.55	U6KYU4;H9B9U4	U6KYU4	465	474	yes	no	2	0.0053915	84.615	0	0	0	0	10485000	0		1
52	AAEALHPFSYQEWIFEQR	LGLQKAEKAAEALHPF	QEWIFEQRSAVYIHRM	K	A	A	Q	R	S	18	0	2221.06	U6KK17	U6KK17	632	649	yes	yes	3	3.9596e-07	166.48	0	4100300	0	0	33795000	0		2
53	AAEEFLAR	DVLAVANRAAEEFLAR	AAEEFLARMYHNLRAA	R	A	A	A	R	M	8	0	905.461	U6L197;A0A2P1M9F5	U6L197	193	200	yes	no	2	0.00068855	142.64	20802000	0	0	5493700	201940000	0		3
54	AAEEFMHR	ETTPMAGRAAEEFMHR	AAEEFMHRMYHNLRAA	R	A	A	H	R	M	8	0	989.439	U6KUA4	U6KUA4	199	206	yes	yes	2	0.00017935	150.17	96518000	0	0	17154000	0	0	160	4
55	AAEEVK	________________	________________	M	A	A	V	K	T	6	0	645.333	U6KUP6	U6KUP6	2	7	yes	no	1	0.033347	87.582	20672000	0	0	0	0	0		0
56	AAEGSPQTPSSR	EEAAAAERAAEGSPQT	SPQTPSSRLVSASNGA	R	A	A	S	R	L	12	0	1186.56	U6KR95	U6KR95	755	766	yes	yes	2	0.0021154	101.66	0	0	0	0	0	385620000		1
57	AAELLAALQR	RKSLQAGKAAELLAAL	ELLAALQRQRVVIDEN	K	A	A	Q	R	Q	10	0	1054.61	U6KLF0	U6KLF0	73	82	yes	yes	2	0.00092904	105.57	8974100	0	0	2673300	0	0		2
58	AAENAHGVDPTDFR	________________	GVDPTDFREIIEEYAR	M	A	A	F	R	E	14	0	1498.68	U6KY83	U6KY83	2	15	yes	yes	2	0.0078813	112.51	0	0	0	0	13575000	0		1
59	AAEPAAAAAAAAAAAAAAATLQQKPLGR	PGGFSPVRAAEPAAAA	LQQKPLGRSIDALSPE	R	A	A	G	R	S	28	0	2473.34	U6KQN3	U6KQN3	493	520	yes	yes	3	0.00045577	44.648	0	0	5153200	0	0	0		3
60	AAEPYGPEALQFSR	LPGAPKERAAEPYGPE	PEALQFSRSRVLQREV	R	A	A	S	R	S	14	0	1534.74	U6L6D1	U6L6D1	510	523	yes	yes	2	0.0099097	67.456	0	9565700	0	0	0	0		1
61	AAESLAAEFGLECK	CTTVTLAKAAESLAAE	AEFGLECKILGQAEVE	K	A	A	C	K	I	14	0	1494.7	U6KUY7	U6KUY7	233	246	yes	yes	2	0.00036942	147.91	0	0	0	8038900	0	0		2
64	AAFGLLDEAR	WYRRGVARAAFGLLDE	FGLLDEARSDLAAAAR	R	A	A	A	R	S	10	0	1061.55	H9B9C8;U6L3E0	H9B9C8	270	279	yes	no	2	0.025865	76.1	0	0	0	0	24160000	0		1
65	AAGALVPASFHALGDTVR	AAKNAALRAAGALVPA	HALGDTVRSLFQQLVR	R	A	A	V	R	S	18	0	1751.93	U6KQ81	U6KQ81	540	557	yes	yes	3	0.0021986	52.52	0	0	0	0	58535000	0		1
66	AAGGDIVR	REVERQTRAAGGDIVR	AAGGDIVRLLGQGSAY	R	A	A	V	R	L	8	0	757.408	Q8I8U4;A0A024DAD9;U6KLC3	Q8I8U4	228	235	yes	no	2	0.013808	95.541	0	0	0	15750000	276720000	0		3
67	AAGGNIIPAATGAAK	SNAWRSNRAAGGNIIP	PAATGAAKAVARCLPQ	R	A	A	A	K	A	15	0	1281.7	U6KT28	U6KT28	508	522	yes	yes	2	0.006078	116.74	0	57418000	0	0	179260000	0		2
68	AAGLPAFEDAVGDTFVLPAYSHEESR	EAMNKLRKAAGLPAFE	AYSHEESRAAPVAETL	K	A	A	S	R	A	26	0	2748.3	U6L2K4;Q546B5;P13399;A0A089YJV3;A0A089WXE4;Q2LE72	U6L2K4	44	69	yes	no	3;4	2.3694e-21	173.01	167980000	183680000	37710000	44280000	338870000	0		8
69	AAGMAEEDITR	HRMYHNLRAAGMAEED	MAEEDITRFMPKTEYT	R	A	A	T	R	F	11	0	1162.53	U6KUA4	U6KUA4	213	223	yes	yes	2	0.0015084	140.45	198880000	100500000	0	59921000	400470000	0	161	8
70	AAGVAEEDIVK	ARMYHNLRAAGVAEED	VAEEDIVKYVPRTPAD	R	A	A	V	K	Y	11	0	1100.57	U6L197;A0A2P1M9F5	U6L197	207	217	yes	no	2	0.00093954	103.7	27801000	62047000	0	9253200	153700000	0		5
71	AAGVSNGALDLR	KLVQTLRKAAGVSNGA	SNGALDLRVDRGRISL	K	A	A	L	R	V	12	0	1142.6	U6KXH4	U6KXH4	196	207	yes	yes	2	0.0025923	97.597	8448800	0	0	2324800	0	0		2
72	AAGYAENAPNPTSINSDAHPDFR	RFAPDNFRAAGYAENA	SDAHPDFRDYRLGSGS	R	A	A	F	R	D	23	0	2414.09	U6KR99	U6KR99	192	214	yes	yes	3	0.006493	34.254	0	0	0	7322400	0	0		1
73	AAHEVISAGLEK	LIDAMQGKAAHEVISA	VISAGLEKLQKVPCGG	K	A	A	E	K	L	12	0	1223.65	U6KZ60;Q967Y9	U6KZ60	42	53	yes	no	2;3	1.1317e-06	200.68	130620000	81426000	0	61077000	113130000	0		13
74	AAIAFGGK	LGCARCTRAAIAFGGK	AAIAFGGKELQTVSGL	R	A	A	G	K	E	8	0	733.412	Q9U966;H9B9Q2	Q9U966	866	873	yes	no	2	0.040562	73.039	0	0	0	5291900	0	0		1
75	AAIEEELK	RAEAESQRAAIEEELK	AAIEEELKQQQMAAPD	R	A	A	L	K	Q	8	0	901.476	U6KQJ2	U6KQJ2	208	215	yes	yes	2	0.019137	91.9	0	0	0	4591400	0	0		1
76	AALAQSNLLQVR	KSHPNVDKAALAQSNL	QSNLLQVRDPSRPLPP	K	A	A	V	R	D	12	0	1282.74	U6KV99	U6KV99	378	389	yes	yes	2	0.0071845	134.26	0	0	0	0	18354000	0		1
77	AALDGAECVLER	PISPCPPKAALDGAEC	GAECVLERASKAELSC	K	A	A	E	R	A	12	0	1302.62	U6KV65	U6KV65	99	110	yes	yes	2	0.0021625	151.83	0	0	0	0	661780000	0		3
78	AALIGFQK	CRQCFRERAALIGFQK	AALIGFQK________	R	A	A	Q	K	-	8	0	846.496	U6KV14	U6KV14	45	52	yes	yes	2	0.0022142	114.54	27552000	7397600	0	4342800	16399000	0		4
79	AALLAAVTR	FLSSKPTKAALLAAVT	ALLAAVTRQVDFNLGP	K	A	A	T	R	Q	9	0	884.544	U6KQS0	U6KQS0	55	63	yes	yes	2	0.030377	66.351	3614100	0	0	0	0	0		1
80	AALSHLTAAAAK	TRLKDVDRAALSHLTA	HLTAAAAKAAADVEVT	R	A	A	A	K	A	12	0	1123.63	U6L1D7	U6L1D7	198	209	yes	yes	2	0.035276	57.203	0	0	0	0	0	0		1
81	AALTDFER	KRIAKQRRAALTDFER	AALTDFERFKLMVARK	R	A	A	E	R	F	8	0	921.456	H9B930	H9B930	104	111	yes	yes	2	0.0012426	166.17	211300000	17034000	0	0	0	0		4
82	AANTNISK	________________	AANTNISKKRKFVNDG	M	A	A	S	K	K	8	0	817.429	H9B961	H9B961	2	9	yes	yes	2	0.020749	57.047	0	0	0	0	0	0		1
83	AAPAYVVR	YVRAVPQKAAPAYVVR	AAPAYVVRAPAKYSGV	K	A	A	V	R	A	8	0	845.476	A5JNY5;U6KX07	A5JNY5	169	176	yes	no	2	0.0021094	136.08	0	0	0	0	335010000	0		2
84	AAPEGSSEVLIETR	VTSPEPSKAAPEGSSE	SEVLIETRFGLMPYSQ	K	A	A	T	R	F	14	0	1457.74	U6L9D5	U6L9D5	362	375	yes	yes	2	0.0053973	109.72	0	0	0	0	31291000	0		1
85	AAPEHIEPQGR	GRVGLEYRAAPEHIEP	EHIEPQGRRYTIRQSP	R	A	A	G	R	R	11	0	1203.6	U6KZP2	U6KZP2	1174	1184	yes	yes	3	6.4293e-05	77.288	0	0	0	3893200	0	0		2
86	AAPPAAAPAAAPAAAAPSR	EAAAAAARAAPPAAAP	PAAAAPSRRSSLYEPT	R	A	A	S	R	R	19	0	1598.85	U6KSQ4	U6KSQ4	173	191	yes	yes	2	0.0023068	128.31	14526000	0	0	3691200	0	0		2
87	AAPQFGNLK	________________	APQFGNLKGDAGLQQL	M	A	A	L	K	G	9	0	944.508	H9BA21;U6KU10	H9BA21	2	10	yes	no	2	0.0010256	114.72	17122000	38949000	0	16988000	68524000	0		3
88	AAPTPEAIQPALVSPVGLAGLGLAAAAEPR	KLHGRRRKAAPTPEAI	LAAAAEPRGAEGAAAA	K	A	A	P	R	G	30	0	2807.55	U6KVS9	U6KVS9	184	213	yes	yes	3	2.0382e-20	123.31	194970000	0	0	76420000	0	0		3
89	AAPVAETLWK	AYSHEESRAAPVAETL	PVAETLWKTEICPKVL	R	A	A	W	K	T	10	0	1084.59	U6L2K4;Q546B5;P13399;A0A089YJV3;A0A089WXE4;Q2LE72	U6L2K4	70	79	yes	no	2	0.00054038	106.93	0	0	0	45019000	0	0		2
90	AAPVARPPAPR	APAPMVVRAAPVARPP	VARPPAPRVVEVASSK	R	A	A	P	R	V	11	0	1101.64	U6KIP5	U6KIP5	815	825	yes	yes	2	0.00099185	193.86	0	39864000	0	0	264440000	0		2
91	AAQDLPAYQK	IFSPANLRAAQDLPAY	QDLPAYQKMVQQWMEK	R	A	A	Q	K	M	10	0	1103.56	U6L092;H9BA39	U6L092	210	219	yes	no	2	0.0018028	102.51	0	0	0	4061000	0	0		1
92	AAQETVAAGGGPASSIK	DALINWQRAAQETVAA	GGPASSIKSLISLLRY	R	A	A	I	K	S	17	0	1513.77	U6KXT5	U6KXT5	415	431	yes	yes	2	0.031239	48.532	0	0	0	0	0	0		1
93	AAQLLQQK	RMAPEYAKAAQLLQQK	AAQLLQQKGSKVVLAK	K	A	A	Q	K	G	8	0	898.524	U6KSC9	U6KSC9	79	86	yes	yes	2	0.00019265	153.88	32205000	75987000	21518000	6289700	153080000	12577000		6
94	AAQNLAAIVYDESEK	GVAPLDNRAAQNLAAI	IVYDESEKVACAATTD	R	A	A	E	K	V	15	0	1620.8	Q70CC9;A6YRZ5	Q70CC9	183	197	yes	no	2;3	0.0024516	107.18	0	12511000	0	16510000	23877000	0		6
95	AAQQAASASDTR	QIAKQTQRAAQQAASA	AASASDTRRAQQREGL	R	A	A	T	R	R	12	0	1175.55	U6KP27	U6KP27	324	335	yes	yes	2	0.0048159	108.47	0	22572000	0	0	0	0		1
96	AAQQFLGAFR	RFGGACDKAAQQFLGA	QQFLGAFRRGLSPAEF	K	A	A	F	R	R	10	0	1107.58	U6KQ81	U6KQ81	701	710	yes	yes	2	0.0046389	107.29	0	9861100	0	0	38643000	0		1
97	AASLPAWQLISVVER	RLEPLLRKAASLPAWQ	QLISVVERVRGDFVTI	K	A	A	E	R	V	15	0	1638.91	U6KU12	U6KU12	1138	1152	yes	yes	2;3	0.0043528	138.94	0	4593700	0	0	28461000	0		3
98	AASLTAPSGPSQER	TAVNHGGRAASLTAPS	PSGPSQERIIRTALRN	R	A	A	E	R	I	14	0	1370.68	U6KWN1	U6KWN1	806	819	yes	yes	2	0.0049059	134.57	0	18341000	0	0	36498000	0		4
99	AASPCVLFFDELDSIGTQR	REVFDKARAASPCVLF	LDSIGTQRGNSLGDAG	R	A	A	Q	R	G	19	0	2125.01	U6KXE0	U6KXE0	589	607	yes	yes	3	9.3909e-05	149.52	0	4210100	0	0	11015000	0		4
100	AASSQACQELCEK	GKAISEAKAASSQACQ	ACQELCEKDAKCRFFT	K	A	A	E	K	D	13	0	1480.63	Q9U966;H9B9Q2	Q9U966	731	743	yes	no	2	3.4543e-46	289.59	33718000	148050000	261910000	31007000	311260000	236420000		6
101	AATEPVAVQAK	NAGFAFKKAATEPVAV	EPVAVQAKVTCGINYY	K	A	A	A	K	V	11	0	1083.59	U6KQP2;H9B9T9	U6KQP2	99	109	yes	no	2	0.00042884	151.97	21917000	94931000	0	9054900	288920000	0		4
102	AATSGQAFPQCVFDHWSCLNGDPLEK	FGFTTALRAATSGQAF	LNGDPLEKGSKMEALV	R	A	A	E	K	G	26	0	2934.31	U6KN00;A0A184W4F4	U6KN00	768	793	yes	no	3	0.0001492	62.605	0	0	0	0	20468000	0		2
103	AAVAAVPAK	ASYVVPQKAAVAAVPA	AVAAVPAKTPPVPTKY	K	A	A	A	K	T	9	0	796.481	A5JNY5;U6KX07	A5JNY5	123	131	yes	no	2	0.017569	85.265	0	0	0	4895500	0	0		2
104	AAVADAVEATCER	AMERRAFRAAVADAVE	AVEATCERSKEIKASL	R	A	A	E	R	S	13	0	1361.62	U6KX31	U6KX31	149	161	yes	yes	2	0.002287	150.15	0	10547000	12057000	0	23661000	4513400		4
105	AAVAEFIAPH	AETVREARAAVAEFIA	VAEFIAPH________	R	A	A	P	H	-	10	0	1024.53	U6KIY0	U6KIY0	287	296	yes	yes	2	0.0031492	181.2	0	0	87214000	1176000	0	239660000		1
106	AAVDAVLHVLQQQVR	GGLAAASRAAVDAVLH	HVLQQQVRRRGFVEMG	R	A	A	V	R	R	15	0	1645.93	U6KSV8	U6KSV8	165	179	yes	yes	3	0.012149	45.115	1147000	0	0	0	0	0		1
107	AAVDTGSSLITGPSSVINPLIK	VCEKRGCRAAVDTGSS	SVINPLIKALNVAENC	R	A	A	I	K	A	22	0	2139.18	Q9GN67	Q9GN67	315	336	yes	yes	2;3	2.6349e-85	299.76	242530000	238560000	26836000	73633000	986460000	0		12
108	AAVETAQSINASLILALTETGR	DTQEAVARAAVETAQS	LALTETGRTARLIAKY	R	A	A	G	R	T	22	0	2228.2	U6KYP2;O44006;H9B9H5	U6KYP2	420	441	yes	no	2;3	1.228e-38	203.53	0	0	0	0	48706000	0		2
109	AAVGSSWGDPGYSETAK	RCSVGTLRAAVGSSWG	PGYSETAKMIAETALA	R	A	A	A	K	M	17	0	1681.76	U6KPG4	U6KPG4	287	303	yes	yes	2	1.6894e-13	113.99	0	0	0	5480500	0	0		2
110	AAVIALTAAWAR	SSTYGLSKAAVIALTA	ALTAAWARKADHCPSM	K	A	A	A	R	K	12	0	1212.7	U6KQP2;H9B9T9	U6KQP2	198	209	yes	no	2	0.0025132	102.61	0	0	0	0	8973200	0		2
111	AAVLAIPHSTEHR	TLLREVIKAAVLAIPH	IPHSTEHRSVFASLVL	K	A	A	H	R	S	13	0	1400.75	U6KV28	U6KV28	346	358	yes	yes	3	0.0061549	40.025	0	9148900	0	0	37099000	0		2
112	AAVPPVDEPR	________________	VPPVDEPREFHVGVLG	M	A	A	P	R	E	10	0	1049.55	U6KPG4	U6KPG4	2	11	yes	yes	2	0.028234	42.599	0	0	0	0	0	0		1
113	AAVPSGASTGIYEALELR	KTEQGCFRAAVPSGAS	IYEALELRDGDKTRYN	R	A	A	L	R	D	18	0	1803.94	Q967Y8;D1MIA1;U6KSV9	Q967Y8	34	51	yes	no	2;3	0.00186	106.13	22881000	32093000	0	18496000	102020000	0		5
114	AAVPTSSLPDGQR	________________	SSLPDGQRQELLCTYA	M	A	A	Q	R	Q	13	0	1297.66	H9B912	H9B912	2	14	yes	yes	2	0.0042618	117.67	92740000	38222000	0	0	81689000	0		5
115	AAVRPVTASGLEEFK	________________	ASGLEEFKDLALPLDV	R	A	A	F	K	D	15	0	1573.85	U6KNQ7	U6KNQ7	6	20	yes	yes	3	0.0060149	48.391	2785400	7258800	0	0	21977000	0		3
116	AAYGQAATK	EEIVEAFKAAYGQAAT	AYGQAATK________	K	A	A	T	K	-	9	0	879.445	H9B968	H9B968	161	169	yes	yes	2	4.9735e-12	123.98	16740000	43813000	0	0	140400000	82666000		4
117	ACAELENAFK	ADLEACKKACAELENA	AELENAFKGFSAKPVE	K	A	C	F	K	G	10	0	1151.53	U6KP27	U6KP27	580	589	yes	yes	2	7.8463e-05	147.19	0	14737000	0	0	45505000	0		2
118	ACEALNADADR	EAAGPQPKACEALNAD	ALNADADRSHVFQTIQ	K	A	C	D	R	S	11	0	1204.51	Q9U966	Q9U966	111	121	yes	yes	2	0.00014193	188.38	28060000	103180000	270220000	21971000	204680000	162410000		7
119	ACESILVLGK	KPEALRVKACESILVL	ESILVLGKNRFEGIDI	K	A	C	G	K	N	10	0	1088.59	U6KKB4	U6KKB4	51	60	yes	yes	2	0.00031572	122.52	30644000	11656000	0	9224100	31565000	0		5
120	ACGFSQGAR	TEVRIIKKACGFSQGA	CGFSQGARRFLRAEVE	K	A	C	A	R	R	9	0	952.418	U6L0N4	U6L0N4	375	383	yes	yes	2	6.0174e-05	137.18	0	0	0	0	213400000	0		1
121	ACIENPHFCVEAVAR	LCLETFARACIENPHF	FCVEAVARRGVGGSSQ	R	A	C	A	R	R	15	0	1771.81	H9B954	H9B954	54	68	yes	yes	2;3	0.00086421	107.61	46977000	0	0	31162000	22135000	0		5
122	ACILFIDEIDAIGGSR	FEMARSRRACILFIDE	IDAIGGSRGAEGDGGH	R	A	C	S	R	G	16	0	1748.88	U6L2X8	U6L2X8	101	116	yes	yes	2	0.0032462	78.324	0	0	0	0	0	0		1
123	ACNALLLK	IRKALQHKACNALLLK	ACNALLLKVNQIGSIT	K	A	C	L	K	V	8	0	901.506	Q967Y8;D1MIA1;U6KSV9	Q967Y8	348	355	yes	no	2	2.1824e-11	110.9	0	35529000	0	0	0	0		3
124	ACSMLSGEGEEVQGENLVSGPPR	FSYDAASKACSMLSGE	NLVSGPPRCTRRDTCY	K	A	C	P	R	C	23	0	2402.08	Q9U966;H9B9Q2	Q9U966	684	706	yes	no	2;3	0.0058053	97.417	6864800	0	0	4714500	0	0		4
125	ACVSCFGVATACAASVCR	QMQKNISRACVSCFGV	ACAASVCRRSCFINTC	R	A	C	C	R	R	18	0	1945.83	U6L1X1	U6L1X1	254	271	yes	yes	2	0.0023231	144.27	0	0	0	0	10805000	0		1
126	ACYGVLR	LKGLAVRRACYGVLRH	RACYGVLRHIMESGAK	R	A	C	L	R	H	7	0	837.417	H9B961	H9B961	120	126	yes	yes	2	0.015545	105.42	0	0	0	0	33997000	0		1
127	ADAARPEAVDLLTR	MKRRQPTKADAARPEA	EAVDLLTRGYELFVNI	K	A	D	T	R	G	14	0	1496.79	U6KPS4	U6KPS4	179	192	yes	yes	2;3	5.0144e-06	179.79	153470000	0	0	53581000	0	0		6
128	ADAFEADCGQLQQQR	RRQRQQKKADAFEADC	CGQLQQQRQQRQQQQQ	K	A	D	Q	R	Q	15	0	1735.76	U6KQ37	U6KQ37	365	379	yes	yes	2	0.0039256	94.616	7754500	0	0	2759200	0	0		2
129	ADAGASLTYPQQAGAIK	AEEVSFERADAGASLT	PQQAGAIKKNGFCMLK	R	A	D	I	K	K	17	0	1660.84	U6KT65	U6KT65	12	28	yes	yes	2	2.5963e-08	160.86	0	19383000	0	1447000	42360000	0		3
130	ADDPLTGNFHR	HFEPHILKADDPLTGN	PLTGNFHRGIDTTSLR	K	A	D	H	R	G	11	0	1241.58	U6KLY6	U6KLY6	806	816	yes	yes	3	0.0023778	60.641	0	10308000	0	0	37874000	0		2
131	ADEEVQALVVDNGSGNVK	________________	DNGSGNVKAGVAGDDA	M	A	D	V	K	A	18	0	1842.9	H9BA70	H9BA70	2	19	yes	yes	2	2.5168e-12	255.15	67462000	27242000	22781000	45625000	57330000	0		6
132	ADGGVTLSLENVK	TKVVGSQKADGGVTLS	TLSLENVKSGDASEVQ	K	A	D	V	K	S	13	0	1301.68	U6KLT6;H9B9L9	U6KLT6	305	317	yes	no	2	0.0054292	91.313	0	3883000	0	2279200	0	0		2
133	ADGYILEGEELLFYK	SRPGQVGRADGYILEG	GEELLFYKRRMDKKKH	R	A	D	Y	K	R	15	0	1758.87	U6KUB1	U6KUB1	180	194	yes	yes	2	0.0031866	109.24	0	21980000	0	0	0	0		2
134	ADIDTDKR	ISTLICKKADIDTDKR	ADIDTDKRAGELTADE	K	A	D	K	R	A	8	1	932.456	U6KLF5	U6KLF5	50	57	yes	yes	2	6.6604e-10	174.69	0	0	0	0	0	0		1
135	ADKEHECLPEGSLVDYYYWK	DFYQATLRADKEHECL	LVDYYYWKCPFLAHIG	R	A	D	W	K	C	20	1	2501.12	U6KXD7	U6KXD7	92	111	yes	yes	4	0.016617	35.389	0	0	0	0	36716000	0		0
136	ADLDPFSAEQTAGK	ELNAARAKADLDPFSA	SAEQTAGKKLPIEVQG	K	A	D	G	K	K	14	0	1448.68	U6KSI7	U6KSI7	46	59	yes	yes	2	0.0029009	122.86	9281500	61092000	0	0	104830000	0		4
142	ADLFSGLVGGVVGAVAAADLPAEGER	________________	DLPAEGERAPRPAPGT	M	A	D	E	R	A	26	0	2440.26	U6L6D9;P15744	U6L6D9	2	27	yes	no	2;3	2.3493e-27	239.18	271670000	107680000	0	25533000	1952200000	0		9
143	ADLTIGNVLPLGK	QFIHCGKKADLTIGNV	GNVLPLGKVPEGTVVC	K	A	D	G	K	V	13	0	1309.76	H9B936	H9B936	94	106	yes	yes	2	0.0074062	133.23	32694000	20835000	0	8744300	55725000	0		4
144	ADMDERK	LSFLQQRRADMDERKS	RADMDERKSRAKYISP	R	A	D	R	K	S	7	1	863.381	U6KYC3	U6KYC3	1452	1458	yes	yes	2	0.031811	44.531	0	0	0	0	0	0	186	1
145	ADQEEQSANYAK	AEWMEKLRADQEEQSA	EQSANYAKAMKEFQEQ	R	A	D	A	K	A	12	0	1352.58	U6L145	U6L145	133	144	yes	yes	2	0.007855	180.15	0	0	0	20075000	0	0		1
146	ADQLTEEQIAEFK	________________	EEQIAEFKEAFSLFDK	M	A	D	F	K	E	13	0	1520.74	H9B932	H9B932	2	14	yes	yes	2	0.0046725	120.86	0	0	0	4571800	31066000	0		3
148	ADVFEDYQGR	SQAGEVVRADVFEDYQ	VFEDYQGRSKGCGIVV	R	A	D	G	R	S	10	0	1198.53	U6KL85;H9BA31	U6KL85	10	19	yes	no	2	0.00072541	114.89	44099000	7408600	0	32019000	10818000	0		4
149	ADYNATADESILGTPPLDNIAAK	AGLDHLQKADYNATAD	PLDNIAAKNLAAIVST	K	A	D	A	K	N	23	0	2359.15	Q70CD1	Q70CD1	161	183	yes	yes	2;3	8.2685e-58	283.49	45524000	44303000	11821000	22750000	92831000	0		9
150	AEAAAAAAAAAAAAR	RIDFVGGRAEAAAAAA	AAAAAAARAAAAARRS	R	A	E	A	R	A	15	0	1226.64	U6KJ53	U6KJ53	490	504	yes	yes	2	0.00369	110.39	4163800	0	0	0	0	0		1
151	AEAAATLATADVPTDK	VENAAAVRAEAAATLA	TADVPTDKAVAPTAEE	R	A	E	D	K	A	16	0	1543.77	U6KNB5	U6KNB5	774	789	yes	yes	2	7.456e-07	160.56	24675000	0	8475500	12183000	0	0		3
152	AEAAILDPQQLPR	NYWYWRLRAEAAILDP	LDPQQLPRKSYKQLAR	R	A	E	P	R	K	13	0	1420.77	C8TDR9;U6L3P0	C8TDR9	14	26	yes	no	2	0.009373	74.944	3085300	4120300	0	3291200	0	0		3
153	AEAEAAAAAAAAAEAEEQAR	REEEARAKAEAEAAAA	AEAEEQARRAEEEARR	K	A	E	A	R	R	20	0	1870.87	U6L0C7	U6L0C7	71	90	yes	yes	3	0.029104	19.039	1627500	0	0	0	0	0		1
154	AEAEAAEAR	RAKAEAARAEAEAAEA	EAEAAEARAREEEARA	R	A	E	A	R	A	9	0	916.425	U6L0C7	U6L0C7	53	61	yes	yes	2	0.0083808	99.442	8819700	0	0	0	0	0		1
159	AEAFVGYCESR	TVRTYKQRAEAFVGYC	FVGYCESRAMETRPRT	R	A	E	S	R	A	11	0	1287.56	A7DZP6;U6KJM1	A7DZP6	449	459	yes	no	2	0.00049602	176.38	93120000	0	0	26418000	0	0		2
160	AEALVALGR	SVEVRRLRAEALVALG	EALVALGRLIQQEAEA	R	A	E	G	R	L	9	0	898.524	U6KTK7	U6KTK7	621	629	yes	yes	2	0.011482	89.142	0	0	0	3271800	0	0		1
161	AEALWVQLEAASR	LAADSDRRAEALWVQL	VQLEAASRSCVTSPEP	R	A	E	S	R	S	13	0	1442.75	U6L9D5	U6L9D5	339	351	yes	yes	2	0.0058556	108.35	0	0	0	0	18188000	0		1
162	AEAPAVGIDLGTTYSCVGVWK	________________	YSCVGVWKNDGVEIIA	M	A	E	W	K	N	21	0	2193.08	H9B9F2	H9B9F2	2	22	yes	yes	2	7.917e-05	181.26	0	0	3358600	1039600	15282000	0		3
163	AEDASVPR	________________	AEDASVPRKRTFRTFS	M	A	E	P	R	K	8	0	843.409	U6KVU2	U6KVU2	2	9	yes	yes	2	0.004643	110.81	198810000	0	0	47246000	0	0		2
164	AEDFIANGTAK	DCIGAACKAEDFIANG	FIANGTAKEQLAGICE	K	A	E	A	K	E	11	0	1135.55	U6KXT9	U6KXT9	133	143	yes	yes	2	0.031079	68.657	0	0	0	0	0	0		1
165	AEEAFAEAFTK	NSVAGPEKAEEAFAEA	AFAEAFTKVMKEVRHI	K	A	E	T	K	V	11	0	1212.57	U6KUM9	U6KUM9	743	753	yes	yes	2	0.017411	65.719	0	5907700	0	0	0	0		1
166	AEEAVSQAK	NILKEVEKAEEAVSQA	EEAVSQAKEATAGAEH	K	A	E	A	K	E	9	0	931.461	U6KNB5	U6KNB5	869	877	yes	yes	2	0.0083786	100.02	21865000	0	0	0	0	0		1
167	AEEEDQGLSR	QEEDVDERAEEEDQGL	EEDQGLSRGRRPSSSS	R	A	E	S	R	G	10	0	1132.5	U6KHJ1	U6KHJ1	138	147	yes	yes	2	2.7014e-06	168.83	0	0	768730000	0	1369900000	430700000		4
168	AEEEGIACVER	QGPMLAHKAEEEGIAC	EGIACVERLAGKGDGT	K	A	E	E	R	L	11	0	1261.56	U6KLT6	U6KLT6	387	397	yes	yes	2	0.0013624	86.898	0	0	0	0	0	0		3
169	AEEVGTYSLR	VPFLSVIRAEEVGTYS	EVGTYSLRYDIVRPWA	R	A	E	L	R	Y	10	0	1123.55	U6KZZ1	U6KZZ1	154	163	yes	yes	2	0.00040159	108.98	0	8030200	0	0	23202000	0		2
171	AEFEPLLK	KKKFEELKAEFEPLLK	AEFEPLLKLIKEVLHD	K	A	E	L	K	L	8	0	945.517	U6L0T2;O44001	U6L0T2	550	557	yes	no	2	0.028645	87.323	0	44904000	0	8181500	77474000	0		4
173	AEGEAEAASLISR	EKKAAVIRAEGEAEAA	EAASLISRAIKEHGGG	R	A	E	S	R	A	13	0	1302.64	U6KVS4	U6KVS4	214	226	yes	yes	2	0.00014951	168.22	13805000	8124500	0	15219000	31495000	0		4
174	AEHLLLLQGR	TLQNPAARAEHLLLLQ	HLLLLQGRGSPAALDD	R	A	E	G	R	G	10	0	1148.67	U6KXK7	U6KXK7	266	275	yes	yes	3	0.0012539	72.643	0	4606000	0	0	6649200	0		2
177	AEIMEVVQASPNPVVR	FKNKDVLRAEIMEVVQ	ASPNPVVRDLFAGIVM	R	A	E	V	R	D	16	0	1737.91	U6KUP6	U6KUP6	605	620	yes	yes	2	0.0039884	85.288	3010400	0	0	1461000	0	0		2
178	AELATDEYLPVAR	VLLNFSERAELATDEY	DEYLPVARVLEGIVLL	R	A	E	A	R	V	13	0	1446.74	U6KJB1	U6KJB1	1042	1054	yes	yes	2	0.0076807	134.59	0	0	0	4618100	0	0		1
179	AELLAAVPLR	GAAAGRQKAELLAAVP	LLAAVPLRSKQRDLLL	K	A	E	L	R	S	10	0	1051.64	U6L222	U6L222	105	114	yes	yes	2	0.0048503	85.212	3443900	0	0	0	0	0		1
180	AELLAVLAR	YCLLQDLKAELLAVLA	ELLAVLARLISQRTCL	K	A	E	A	R	L	9	0	954.586	U6KHE5	U6KHE5	1190	1198	yes	yes	2	6.9516e-05	124.89	0	41774000	0	1680900	114640000	0		3
181	AELLLLQQQQQQDR	WQRIDALKAELLLLQQ	QQQQQQDRNERQAAAK	K	A	E	D	R	N	14	0	1709.91	U6L2I7	U6L2I7	143	156	yes	yes	2	0.0057509	110.66	4579400	0	0	2627700	0	0		3
182	AELPQDVAQELAATAK	________________	QELAATAKALAAPGKG	M	A	E	A	K	A	16	0	1653.86	U6KYI1	U6KYI1	2	17	yes	yes	2	0.0031312	162.67	97571000	112660000	0	114560000	316530000	0		6
183	AELSCAAGQQLVGEK	CVLERASKAELSCAAG	GQQLVGEKCEFEEKTT	K	A	E	E	K	C	15	0	1559.76	U6KV65	U6KV65	114	128	yes	yes	2;3	0.0019752	176.87	0	0	0	0	348150000	0		2
184	AELTQLPNGIR	ISAFNQPRAELTQLPN	TQLPNGIRVASQRLPF	R	A	E	I	R	V	11	0	1210.67	U6KT33	U6KT33	78	88	yes	yes	2	0.0020364	125.82	4256500	0	0	5354100	0	0		2
185	AELVNNLGTIAR	DSGIGMTKAELVNNLG	NNLGTIARSGTKAFME	K	A	E	A	R	S	12	0	1269.7	U6L0T2	U6L0T2	88	99	yes	yes	2	0.0016151	130.98	0	81888000	0	13574000	229870000	0		5
186	AEMELLDITK	KLAAEGLKAEMELLDI	MELLDITKKESRESFV	K	A	E	T	K	K	10	0	1161.6	U6KQP2;H9B9T9	U6KQP2	58	67	yes	no	2	0.022262	62.823	0	0	0	3197100	0	0		1
187	AENAESDLLSFR	KLTYAEQRAENAESDL	ESDLLSFRQKHEEALA	R	A	E	F	R	Q	12	0	1350.64	U6L3Q8	U6L3Q8	83	94	yes	yes	2	0.0015779	117.99	18156000	20623000	0	9190700	0	0		6
188	AENDNGYAWVGFR	VQIYVYMRAENDNGYA	GYAWVGFRGEESVRRA	R	A	E	F	R	G	13	0	1497.66	U6L607	U6L607	60	72	yes	yes	2	1.2968e-05	161.17	21621000	9979300	0	14234000	139670000	0		6
189	AENPLLPFAQR	NPHWGPLKAENPLLPF	PLLPFAQREADEAYRR	K	A	E	Q	R	E	11	0	1254.67	U6KTE5	U6KTE5	293	303	yes	yes	2	0.0019131	113.71	0	7925200	6988300	2461600	0	0		3
190	AEPEETAPPAAAAASQK	RRARTQQRAEPEETAP	AAAAASQKSSKK____	R	A	E	Q	K	S	17	0	1637.79	U6L0F9	U6L0F9	108	124	yes	yes	2	4.1973e-05	177.42	26235000	0	82126000	0	0	35627000		3
191	AEQEYQQLIAEEQAAYEAK	EAREAQYKAEQEYQQL	EQAAYEAKRMGMPSTG	K	A	E	A	K	R	19	0	2211.03	U6KV05	U6KV05	241	259	yes	yes	2	0.0020537	151.9	0	11991000	0	0	89430000	0		2
192	AEQLNVLVLNK	KRREIVERAEQLNVLV	LNVLVLNKSARLNTAE	R	A	E	N	K	S	11	0	1239.72	H9B911	H9B911	114	124	yes	yes	2	0.0017623	95.358	11833000	12720000	0	3603700	36307000	0		4
193	AEQMPPSAAR	VFARVNARAEQMPPSA	QMPPSAARDDLEAGLL	R	A	E	A	R	D	10	0	1056.5	Q07600;U6L4G7;Q24937	Q07600	463	472	yes	no	2	0.0011634	103.55	158870000	0	0	11190000	0	0	96	6
194	AEQVLAPLR	ANNSLEQKAEQVLAPL	EQVLAPLRLSKEKLQD	K	A	E	L	R	L	9	0	995.576	A0A172WCE4;U6KUE1	A0A172WCE4	10	18	yes	no	2	6.9118e-07	102.72	4030400	17671000	0	0	49859000	0		5
195	AERPPELGTLPSPGSQNPQSGAEVLGGDCLQR	QMGASDDRAERPPELG	LGGDCLQRVLDARCIV	R	A	E	Q	R	V	32	0	3316.61	U6KXQ2;B6VCV4;A0A1P7YD79;Q6R5N0	U6KXQ2	709	740	yes	no	3;4	3.5153e-39	219.22	489190000	796390000	6699200	324360000	4663000000	0		16
196	AERPVAVAASSNSSSSTGDSSSK	KAKVEAAKAERPVAVA	STGDSSSKEGLAAAVS	K	A	E	S	K	E	23	0	2181.01	U6KQ59	U6KQ59	256	278	yes	yes	3	6.8802e-06	138.49	22239000	0	0	15842000	0	0		2
197	AETDADQFVIDKPILSSPK	DCCSFGPRAETDADQF	KPILSSPKKPQAALPA	R	A	E	P	K	K	19	0	2073.06	H9B945	H9B945	11	29	yes	yes	2;3	4.9225e-13	210.34	13277000	42608000	0	0	191560000	0		5
199	AETYSSYIFK	KGKGKKRRAETYSSYI	TYSSYIFKVLKQVHPE	R	A	E	F	K	V	10	0	1207.58	U6L3N7	U6L3N7	26	35	yes	yes	2	0.0044003	91.853	312320000	0	0	0	0	0		2
200	AEVAELTICAVKPVEVPASGK	SSAQSELRAEVAELTI	VEVPASGKTALVIFVP	R	A	E	G	K	T	21	0	2167.16	U6KH06	U6KH06	39	59	yes	yes	2;3	0.00012686	119.79	64986000	10650000	0	20094000	0	0		7
201	AEVDCIADCLTISK	MGALDKSRAEVDCIAD	ADCLTISKALAQVPAH	R	A	E	S	K	A	14	0	1593.74	U6KWN1	U6KWN1	7676	7689	yes	yes	2	0.010541	71.555	0	5925700	0	0	0	0		1
202	AEWAAVK	HIDNPSFRAEWAAVKK	RAEWAAVKKENKRRLA	R	A	E	V	K	K	7	0	773.407	U6KXX5	U6KXX5	580	586	yes	yes	2	0.0038313	120.9	0	33399000	0	6049800	72638000	0		3
203	AEYDAWQTLFTK	AGVAARNKAEYDAWQT	AWQTLFTKYGEAYPKE	K	A	E	T	K	Y	12	0	1471.7	U6KUY8	U6KUY8	333	344	yes	yes	2	0.0032408	123.79	0	4043500	0	0	14655000	0		3
204	AFACGVSR	________________	AFACGVSRHFFARSER	M	A	F	S	R	H	8	0	866.407	U6KMW3	U6KMW3	2	9	yes	yes	2	0.034397	41.575	0	0	0	0	0	0		1
205	AFAVPHPGVDYFYYR	ASPVVEERAFAVPHPG	GVDYFYYRAPFLSHAG	R	A	F	Y	R	A	15	0	1800.86	U6L495	U6L495	342	356	yes	yes	3	0.00072274	104.17	0	0	0	0	15684000	0		1
206	AFCQFIMDPICK	TQTEGSQRAFCQFIMD	FIMDPICKLFSTIMND	R	A	F	C	K	L	12	0	1528.69	U6KN00;A0A184W4F4	U6KN00	254	265	yes	no	2	0.013444	83.869	0	0	0	0	13898000	0		1
207	AFDASYAFFVTNGTSTSNK	EAQTLAARAFDASYAF	NGTSTSNKIVVQALTR	R	A	F	N	K	I	19	0	2026.93	U6L0J6	U6L0J6	467	485	yes	yes	2	0.0064778	60.196	0	0	0	0	0	0		1
208	AFEAENAELGLLGVPR	MLAEDLRKAFEAENAE	LGLLGVPRALKKLESR	K	A	F	P	R	A	16	0	1684.88	C8TDT3;U6KL16	C8TDT3	380	395	yes	no	2	0.0078107	67.153	1858700	0	0	0	0	0		1
209	AFEEIQSGEWPPVR	SKKEDVRKAFEEIQSG	SGEWPPVRGIFHAAGV	K	A	F	V	R	G	14	0	1643.79	U6KWN1	U6KWN1	4452	4465	yes	no	2	3.5453e-10	129.16	0	0	0	0	0	0		1
210	AFEGTIER	QGTEAVLKAFEGTIER	AFEGTIERLGVEQLDL	K	A	F	E	R	L	8	0	921.456	U6LC79	U6LC79	75	82	yes	yes	2	0.0033692	111.82	0	0	0	0	58820000	0		1
211	AFFASADSVDLAAR	AAVDETLKAFFASADS	DSVDLAARLQALDCRC	K	A	F	A	R	L	14	0	1439.7	U6KU64	U6KU64	91	104	yes	yes	2	0.0042253	93.058	0	7242700	0	0	0	0		2
212	AFGAGEDLVWSLENHYAVLEK	TAQALRSKAFGAGEDL	NHYAVLEKENRIKIFC	K	A	F	E	K	E	21	0	2347.15	U6L271	U6L271	248	268	yes	yes	3	0.0022519	48.229	0	0	0	0	15146000	0		1
213	AFIEQILK	SNPYGHSKAFIEQILK	AFIEQILKDVHAADSS	K	A	F	L	K	D	8	0	960.564	U6KSG2	U6KSG2	198	205	no	no	2	0.0084214	91.041	0	6449100	0	3761500	0	0		4
214	AFLETESFPLLGPINGENFR	EAEPAALRAFLETESF	PINGENFRKYVERDAA	R	A	F	F	R	K	20	0	2250.13	U6KSC9	U6KSC9	232	251	yes	yes	2;3	1.1802e-92	305.51	22390000	49908000	0	9776200	171980000	0		9
215	AFLLDTSPEGAGAPALLEVSPVQSQQYSCR	CPTGGGKRAFLLDTSP	QSQQYSCRASRPCSLV	R	A	F	C	R	A	30	0	3190.56	U6KZP2	U6KZP2	90	119	yes	yes	3	1.2597e-16	150.48	0	6133800	0	0	58835000	0		2
216	AFLPNDDHSDLHEAILEGVR	HVDHLVKRAFLPNDDH	EAILEGVRSKMRCPFF	R	A	F	V	R	S	20	0	2247.09	U6L0J6	U6L0J6	366	385	yes	yes	4	0.0016942	90.316	0	5362000	0	0	18486000	0		3
217	AFLVEEQK	CVREKVLRAFLVEEQK	AFLVEEQKCVKQVLQV	R	A	F	Q	K	C	8	0	962.507	U6KW42	U6KW42	92	99	yes	yes	2	0.00068855	142.64	0	44704000	0	5798800	52455000	0		3
218	AFLVGR	________________	________________	M	A	F	G	R	E	6	0	661.391	H9B900	H9B900	2	7	yes	yes	1	0.031719	89.349	0	0	28810000	0	0	0		0
219	AFNWDENQSAAYNR	EIQEYLSRAFNWDENQ	NQSAAYNRVNEMMDMI	R	A	F	N	R	V	14	0	1684.72	U6KUA4	U6KUA4	100	113	yes	yes	2	2.5555e-60	296.65	46042000	120580000	0	65316000	284610000	0		8
220	AFQNALVNLDIEK	SLEFLLGRAFQNALVN	LVNLDIEKNYRTALAD	R	A	F	E	K	N	13	0	1473.78	U6KXX5	U6KXX5	137	149	yes	yes	2	7.0778e-05	192.38	7691800	31514000	0	11069000	171370000	0		6
221	AFVAIGDSNGHCGLGVK	AGQRTRFKAFVAIGDS	GHCGLGVKCAKEVASA	K	A	F	V	K	C	17	0	1700.83	U6KTS2	U6KTS2	110	126	yes	yes	2;3	0.00018559	112.5	20295000	0	0	6965700	110000000	0		4
222	AFVDYNAVPNKPR	EFSRWVMRAFVDYNAV	NAVPNKPRKYIQPIYT	R	A	F	P	R	K	13	0	1489.77	U6KH88	U6KH88	340	352	yes	yes	3	0.0032802	63.76	9616000	6623100	0	0	11743000	0		3
223	AFVESVDLAR	AARGRYHRAFVESVDL	VESVDLARKTVTCRPA	R	A	F	A	R	K	10	0	1105.58	U6KQ85	U6KQ85	180	189	yes	yes	2	0.014975	69.598	3616500	0	0	0	0	0		1
224	AGAEVLSGPDAVINQSQVLLR	FTDEEYRRAGAEVLSG	NQSQVLLRVSAPSPDL	R	A	G	L	R	V	21	0	2136.15	Q07600;U6L4G7;Q24937	Q07600	549	569	yes	no	2;3	5.4324e-30	266.35	338060000	126100000	53811000	168220000	263710000	973130		12
225	AGAFFVSR	MAHQLLRRAGAFFVSR	AGAFFVSRGGERGKGE	R	A	G	S	R	G	8	0	853.445	U6KK17	U6KK17	794	801	yes	yes	2	0.001444	139.31	0	0	0	0	31147000	0		1
226	AGASQLLLVAR	ALASQLAKAGASQLLL	SQLLLVARSEEKLKDV	K	A	G	A	R	S	11	0	1097.66	U6L080	U6L080	91	101	yes	yes	2	3.3019e-06	162.49	0	17772000	0	0	80771000	0		2
227	AGEAVAEELR	LRKFVAEKAGEAVAEE	EAVAEELRIVYGGSVS	K	A	G	L	R	I	10	0	1043.52	H9BA04	H9BA04	197	206	yes	yes	2	0.0044806	90.15	0	0	0	5804500	19411000	0		2
228	AGELGAAAK	AGADMKEKAGELGAAA	GELGAAAKEKTGAAAE	K	A	G	A	K	E	9	0	786.424	U6KIN6	U6KIN6	32	40	yes	yes	2	5.5312e-05	122.18	30639000	0	99686000	4400400	0	0		3
229	AGELTADEISK	ADIDTDKRAGELTADE	LTADEISKIVAIVASP	R	A	G	S	K	I	11	0	1132.56	U6KLF5	U6KLF5	58	68	yes	yes	2	0.00096235	132.78	90130000	0	0	61102000	54280000	0		2
230	AGEMVTR	PFEPAACKAGEMVTRT	KAGEMVTRTRECNGAQ	K	A	G	T	R	T	7	0	762.369	U6L098;Q9BI05	U6L098	1839	1845	yes	no	2	0.009551	107.43	10153000	0	0	0	0	0		1
231	AGGACTVVLR	AIRFSGCRAGGACTVV	GACTVVLRGSSEQGLD	R	A	G	L	R	G	10	0	1002.53	U6KT02	U6KT02	275	284	yes	yes	2	0.0026577	99.442	0	7601600	0	0	15328000	0		2
232	AGGGVEWEALSSNR	EYKFLILRAGGGVEWE	WEALSSNRSASLPADS	R	A	G	N	R	S	14	0	1431.67	U6KS10	U6KS10	75	88	yes	yes	2	0.018944	69.01	0	0	0	0	18687000	0		2
233	AGGVIPGFGHAVLR	EIAKATLKAGGVIPGF	GFGHAVLRVTDPRFTL	K	A	G	L	R	V	14	0	1349.76	U6KYB7	U6KYB7	439	452	yes	yes	3	0.034638	24.415	0	0	0	0	3138200	0		1
234	AGIQLNDNFVK	RSSIFDVKAGIQLNDN	QLNDNFVKLVSWYDNE	K	A	G	V	K	L	11	0	1217.64	E3VWM6	E3VWM6	301	311	yes	yes	2	4.9009e-10	149.27	64787000	311690000	22103000	67838000	84928000	0		4
235	AGLEGAAAAALLQAVSGK	LAEEEVRRAGLEGAAA	LLQAVSGKLRQRERAI	R	A	G	G	K	L	18	0	1596.88	U6KXY8	U6KXY8	178	195	yes	yes	2;3	0.00052225	156.6	0	15337000	0	0	57458000	0		4
236	AGLGSGYDISVSTFSPDGR	________________	STFSPDGRVFQVEYAS	M	A	G	G	R	V	19	0	1884.89	U6KHD6	U6KHD6	2	20	yes	yes	2	0.00098248	105	3751300	1751600	0	0	0	0		3
237	AGLHVSGGAR	GVFTNKEKAGLHVSGG	LHVSGGARKVIISAPP	K	A	G	A	R	K	10	0	923.494	E3VWM6	E3VWM6	107	116	yes	yes	2	0.00047811	117.76	35208000	97553000	0	0	274890000	0		4
238	AGLQFPVGR	APLSRAARAGLQFPVG	GLQFPVGRVHRMLKSR	R	A	G	G	R	V	9	0	943.524	U6KL36	U6KL36	46	54	no	no	2	1.7376e-05	142.64	270410000	61948000	0	65545000	138950000	0		9
239	AGLSYGPR	SAYAELQKAGLSYGPR	AGLSYGPRFRTVKRAF	K	A	G	P	R	F	8	0	819.424	U6KWN1	U6KWN1	3619	3626	yes	yes	2	0.0037567	110.9	0	0	0	0	24875000	0		1
240	AGNAISTVCENLEEDTSR	NLTTPEAKAGNAISTV	NLEEDTSRRNCSLYAL	K	A	G	S	R	R	18	0	1964.87	U6KPS4	U6KPS4	19	36	yes	yes	2;3	0.00049719	127.02	21546000	0	0	9382300	0	0		7
241	AGNAISTVCENLEEDTSRR	NLTTPEAKAGNAISTV	LEEDTSRRNCSLYALI	K	A	G	R	R	N	19	1	2120.98	U6KPS4	U6KPS4	19	37	yes	yes	3	0.027772	32.55	0	0	0	2297800	0	0		1
242	AGPAGKPLIEVSYQGSK	KHWPFTVKAGPAGKPL	EVSYQGSKKTFHPEEI	K	A	G	S	K	K	17	0	1700.91	H9B9F2;U6L4T2	H9B9F2	96	112	yes	no	2;3	0.0010522	106.76	7084800	25230000	14512000	2995700	145470000	0		6
243	AGPEADAGAEVENWR	KTPARAQRAGPEADAG	GAEVENWRVGMNRGRR	R	A	G	W	R	V	15	0	1570.7	U6KTZ2	U6KTZ2	109	123	yes	yes	2	5.3854e-05	206.1	0	15606000	8728600	17648000	23446000	0		4
244	AGSAAAAAAAAADDSVAAAATR	SNALLLQRAGSAAAAA	SVAAAATRAAASHVDP	R	A	G	T	R	A	22	0	1829.89	U6KK17	U6KK17	332	353	yes	yes	2;3	9.2136e-36	184.99	2416600	16064000	0	0	86039000	0		5
245	AGTTLAALQR	VDKDDGVRAGTTLAAL	TTLAALQRLQPAFDKS	R	A	G	Q	R	L	10	0	1000.57	U6L837	U6L837	456	465	yes	yes	2	0.013167	72.23	0	0	0	0	17811000	0		1
246	AGVAGDDAPR	DNGSGNVKAGVAGDDA	VAGDDAPRAVFPSIVG	K	A	G	P	R	A	10	0	927.441	H9BA70	H9BA70	20	29	yes	yes	2	3.4609e-05	163.2	0	0	0	45885000	0	0		2
247	AGVPDGWMGLDVGPK	NTQICEDKAGVPDGWM	MGLDVGPKTVELAKAM	K	A	G	P	K	T	15	0	1497.73	H9B9A9;U6KJE8	H9B9A9	310	324	yes	no	2	0.0066049	70.488	0	0	0	4014400	9864200	0	78	4
248	AGVPSLVVVGSDGR	PTQGQGPRAGVPSLVV	VVVGSDGRDAQFLQVS	R	A	G	G	R	D	14	0	1311.71	A5JNY7	A5JNY7	164	177	yes	yes	2	0.0028327	120.04	62096000	0	0	43496000	106770000	0		4
249	AGVWGAADATFAVGEEAFCR	AAAEGCAKAGVWGAAD	VGEEAFCRICLGELNP	K	A	G	C	R	I	20	0	2083.94	U6KLZ2	U6KLZ2	476	495	yes	yes	2;3	0.00068403	107.35	0	0	0	0	24852000	0		2
250	AHASMVGVNLPVK	DAFGTAHRAHASMVGV	VGVNLPVKAAGLLMKK	R	A	H	V	K	A	13	0	1321.72	H9B9A9;U6KJE8	H9B9A9	177	189	yes	no	2;3	0.0015703	119.34	20886000	0	0	0	15453000	0	79	7
251	AHGEVLEVVEINPK	RQLRKIKRAHGEVLEV	EVVEINPKRATNPKNF	R	A	H	P	K	R	14	0	1532.82	U6KKW2	U6KKW2	65	78	yes	yes	2;3	6.95e-05	195.25	51985000	0	0	0	34716000	0		3
252	AHHQVWNVLLQVLDEGR	VLLDEVEKAHHQVWNV	LQVLDEGRLTDSQGRT	K	A	H	G	R	L	17	0	2013.05	U6KUM9	U6KUM9	686	702	yes	yes	3	0.00070406	65.107	0	0	0	0	10269000	0		1
253	AHIVGLDIFTGK	TGKHGHAKAHIVGLDI	GLDIFTGKKYEDICPT	K	A	H	G	K	K	12	0	1269.71	U6KT65	U6KT65	58	69	yes	yes	2;3	0.00043646	89.548	0	4447400	0	0	39770000	0		4
254	AHLEELVGALLQQSIEPCEK	HLQVSLSRAHLEELVG	QSIEPCEKCIRDAGVQ	R	A	H	E	K	C	20	0	2263.15	Q24935;U6KR86;A0A1B0THH9	Q24935	353	372	yes	no	3	6.2412e-05	84.499	0	0	0	0	16295000	0		2
255	AHPEGDQQQQQQQQQQQQPQPQQVVGSR	PDHEQLEKAHPEGDQQ	PQQVVGSRKHVEGTVS	K	A	H	S	R	K	28	0	3237.53	U6KR95	U6KR95	938	965	yes	yes	3	2.6545e-28	227.24	0	0	66911000	0	0	57455000		2
256	AHTEPAPVGTAVSK	SLEVQSARAHTEPAPV	PVGTAVSKSSVDAAEG	R	A	H	S	K	S	14	0	1363.71	U6L0Z4	U6L0Z4	936	949	yes	yes	2	0.024302	54.259	3656100	0	0	0	0	0		1
257	AIADFYGEK	ATEEQGEKAIADFYGE	IADFYGEKQRKSSVAV	K	A	I	E	K	Q	9	0	1012.49	U6KWN1	U6KWN1	3270	3278	yes	yes	2	0.027041	67.838	0	0	0	0	23926000	0		1
258	AIAEEAGILDDVDPSR	DDRLYEAKAIAEEAGI	LDDVDPSRFGTQLTLM	K	A	I	S	R	F	16	0	1669.82	U6L1G0	U6L1G0	39	54	yes	yes	2;3	2.999e-05	208.79	27223000	129410000	10238000	27607000	410880000	0		8
259	AIAFVEALTADEYAALDVPHAAIR	LLTSGRWRAIAFVEAL	DVPHAAIRLLQAYAAL	R	A	I	I	R	L	24	0	2526.31	U6KWN1	U6KWN1	1827	1850	yes	yes	3	1.5262e-07	107.47	0	0	0	0	38892000	0		2
260	AICHTQPSK	KQHCAVIRAICHTQPS	ICHTQPSKTPTGLRKA	R	A	I	S	K	T	9	0	1040.51	H9BA06	H9BA06	159	167	yes	yes	2	0.0083959	95.358	0	0	0	0	4075100	0		2
261	AIDATELEQHSLPK	LACFDQVRAIDATELE	LEQHSLPKHDAGILLL	R	A	I	P	K	H	14	0	1550.79	U6KXQ3	U6KXQ3	356	369	yes	yes	3	0.018815	35.891	0	4804000	0	0	0	0		1
262	AIDGFVAFGVLR	TSFSTLNRAIDGFVAF	FVAFGVLRKANGGTST	R	A	I	L	R	K	12	0	1263.7	U6KK17	U6KK17	1328	1339	yes	yes	2	0.0029083	103.55	0	0	0	0	19721000	0		1
263	AIELTGKPCK	CVFMIQNKAIELTGKP	ELTGKPCKEVKLAVRS	K	A	I	C	K	E	10	0	1115.6	U6KPG4	U6KPG4	105	114	yes	yes	2	0.019675	66.27	4635300	0	0	0	0	0		1
264	AIEQVGTTSGKPK	TEGQDVVKAIEQVGTT	GTTSGKPKQQVTIVDC	K	A	I	P	K	Q	13	0	1314.71	U6KVP7	U6KVP7	285	297	yes	yes	2;3	0.0095322	72.652	0	0	0	4387400	0	0		2
266	AIGLNFR	YQCRIRVRAIGLNFRD	RAIGLNFRDVLNVMGL	R	A	I	F	R	D	7	0	789.45	U6KWN1	U6KWN1	4056	4062	yes	no	2	0.036364	94.669	0	0	0	0	15139000	0		1
267	AIGVSNFLVPHIEQLMEDGAK	LYEKKKVRAIGVSNFL	QLMEDGAKIMPMVNQL	R	A	I	A	K	I	21	0	2267.16	U6LC79	U6LC79	130	150	yes	yes	3	0.0056653	29.126	0	0	0	0	20283000	0		1
268	AILQNPYLLLLDK	VSDNQQQKAILQNPYL	PYLLLLDKKLQQLQLL	K	A	I	D	K	K	13	0	1512.89	U6L1G4	U6L1G4	322	334	yes	yes	2	0.0088689	96.113	0	3708500	0	0	36303000	0		2
269	AIMESFLTHLR	VAIAASDKAIMESFLT	ESFLTHLRRSVISRLV	K	A	I	L	R	R	11	0	1316.69	A7DZP6;U6KJM1	A7DZP6	788	798	yes	no	2;3	0.0077407	77.677	6369200	0	0	553260	5135300	0		4
270	AIPETYAEYIQAR	RAAFAGQKAIPETYAE	YAEYIQARQPTIAWLA	K	A	I	A	R	Q	13	0	1523.76	U6L9T1	U6L9T1	706	718	yes	yes	2	0.0044685	94.297	2739400	8479900	0	0	22976000	0		3
271	AIPVLHATVEK	AALMASDRAIPVLHAT	VLHATVEKGKHLFESR	R	A	I	E	K	G	11	0	1176.69	V5UX72	V5UX72	197	207	yes	yes	2;3	0.00053276	108.43	56260000	47965000	0	23989000	72095000	0		8
272	AIQEGESLVR	TLLAAIRKAIQEGESL	QEGESLVRLGLQQQRR	K	A	I	V	R	L	10	0	1100.58	U6KMV0	U6KMV0	1515	1524	yes	yes	2	2.7307e-07	101.64	0	0	0	0	0	0		1
273	AIQGLILVPTR	EKCQITRRAIQGLILV	GLILVPTRELALQTSA	R	A	I	T	R	E	11	0	1179.73	U6KPZ9	U6KPZ9	126	136	yes	yes	2	0.0004268	91.584	0	0	0	0	0	0		1
274	AISEAYEVLSNDEK	QEATERFKAISEAYEV	EVLSNDEKRRLYDISF	K	A	I	E	K	R	14	0	1566.74	U6KY79	U6KY79	52	65	yes	yes	2	0.0050942	147.62	0	10600000	0	0	29407000	0		2
275	AISLAINEYPIVNSK	SLTAFLIKAISLAINE	EYPIVNSKFNTETQNS	K	A	I	S	K	F	15	0	1630.89	H9B9E0	H9B9E0	309	323	yes	yes	2	0.0026822	107.85	3769700	0	0	3342500	0	0		2
276	AIVAATEWVQFR	WLLMPQQRAIVAATEW	ATEWVQFREQRAQQPL	R	A	I	F	R	E	12	0	1389.74	U6L9T1	U6L9T1	442	453	yes	yes	2	0.0050586	156.94	0	6297000	0	0	17529000	0		3
277	AIVGISLEEIK	RKGGKVQKAIVGISLE	GISLEEIKQRRAAKPD	K	A	I	I	K	Q	11	0	1170.69	U6KYI9	U6KYI9	88	98	yes	yes	2	0.0020321	120.12	9834100	22206000	0	2015000	57652000	0		4
278	AKEQQQQQR	SSSGGGFRAKEQQQQQ	KEQQQQQRQQQQHVFP	R	A	K	Q	R	Q	9	1	1142.58	U6KMU3	U6KMU3	1666	1674	yes	yes	2	0.00070039	95.605	0	0	0	0	0	0		1
279	AKFEELNADLFQK	DFSETLTRAKFEELNA	LNADLFQKTLKPVKQV	R	A	K	Q	K	T	13	1	1551.79	U6KNQ1;Q24928	U6KNQ1	335	347	yes	no	2	0.001652	119.52	0	0	0	0	0	0		1
280	ALAAFTNPSTNSYK	AGILLHAKALAAFTNP	NPSTNSYKRLVPGFEA	K	A	L	Y	K	R	14	0	1483.73	U6KMD9	U6KMD9	413	426	yes	yes	2	0.041198	75.566	0	0	0	0	0	0		1
281	ALAAQSSGR	IAVESHSKALAAQSSG	LAAQSSGRFDEEIVPV	K	A	L	G	R	F	9	0	859.451	U6L837	U6L837	416	424	yes	yes	2	0.034004	64.734	0	5953000	0	0	0	0		1
282	ALAASGLAANK	LSVAAAQKALAASGLA	ASGLAANKLDLLLHAS	K	A	L	N	K	L	11	0	985.556	U6KL37	U6KL37	135	145	yes	yes	2	9.9357e-05	94.85	0	5376100	0	0	0	0		2
283	ALAAVAGLSR	GDPDRAYRALAAVAGL	AAVAGLSRVSHLRQSF	R	A	L	S	R	V	10	0	927.55	U6KM17	U6KM17	607	616	yes	yes	2	0.039631	58.981	0	0	0	0	7684900	0		1
284	ALAEAEPEGLLK	SSFRANSKALAEAEPE	AEPEGLLKALWREDTG	K	A	L	L	K	A	12	0	1239.67	U6L047	U6L047	384	395	yes	yes	2	0.0044553	99.973	0	51185000	0	0	134810000	0		1
285	ALAEQQQQQEQQEVPAAVR	PFLLCCERALAEQQQQ	QEVPAAVREALQQAAA	R	A	L	V	R	E	19	0	2150.07	U6LB52	U6LB52	164	182	yes	yes	2;3	0.00061683	166.38	11225000	0	3588400	6862300	0	0		2
286	ALAGCCPAR	LTNQPAFKALAGCCPA	LAGCCPARSSSSSSGA	K	A	L	A	R	S	9	0	974.443	H9B9M8	H9B9M8	195	203	yes	yes	2	0.0028854	106.42	0	38220000	0	3319900	147320000	0		3
287	ALALGFNDRPK	FAGFNALKALALGFND	LGFNDRPKEACRPFDK	K	A	L	P	K	E	11	0	1200.66	U6L5A5	U6L5A5	313	323	yes	yes	2;3	0.00058391	96.113	0	7258300	0	0	41432000	0		3
288	ALANIFYEK	AMRKSAKKALANIFYE	LANIFYEKFMNPVNEK	K	A	L	E	K	F	9	0	1067.57	U6KPR1	U6KPR1	113	121	yes	yes	2	0.01356	86.67	0	0	0	14124000	29977000	0		2
289	ALAPEASLEDSAMR	VSNDFDVKALAPEASL	SLEDSAMRKSAKKALA	K	A	L	M	R	K	14	0	1459.7	U6KPR1	U6KPR1	94	107	yes	yes	2	0.0077514	125.74	31899000	0	0	13525000	0	0	145	2
290	ALAPIWAAAAAQLQGK	APWCGHCKALAPIWAA	AAAQLQGKVKVGKLDA	K	A	L	G	K	V	16	0	1578.89	U6L4Y9	U6L4Y9	229	244	yes	yes	2	0.0080119	88.948	0	0	0	0	0	0		1
291	ALASQLAK	GASDGIGKALASQLAK	ALASQLAKAGASQLLL	K	A	L	A	K	A	8	0	800.476	U6L080	U6L080	83	90	yes	yes	2	0.018541	92.187	0	34325000	0	0	71269000	0		2
292	ALATPIILSR	VTKWFASRALATPIIL	ATPIILSRASQVVANK	R	A	L	S	R	A	10	0	1053.65	U6KNY1;V5T9T8;K9MP72	U6KNY1	697	706	yes	no	2	0.00050525	110.87	0	4734500	0	0	15549000	0		2
293	ALDALNFALIR	QSLGDAERALDALNFA	ALNFALIRGQPCRIMW	R	A	L	I	R	G	11	0	1215.7	U6L211	U6L211	172	182	yes	yes	2	0.0009473	124.23	0	3616400	0	0	18700000	0		2
294	ALDLCHTAAVADNGVR	VPNMPAGKALDLCHTA	AVADNGVRVQGANSYA	K	A	L	V	R	V	16	0	1681.82	Q8I8U4;A0A024DAD9;U6KLC3	Q8I8U4	50	65	yes	no	2;3	1.3309e-05	227.57	49548000	103620000	14585000	51059000	290200000	0		13
295	ALDLSQVGPVEGVDTK	VEGLPQGKALDLSQVG	PVEGVDTKVSGSNHFS	K	A	L	T	K	V	16	0	1626.85	U6KZN5	U6KZN5	44	59	yes	yes	2	5.4589e-05	192.15	6221800	7695700	0	18011000	21210000	0		4
296	ALDSSSPNWR	TAQAEYVKALDSSSPN	DSSSPNWRQQAN____	K	A	L	W	R	Q	10	0	1131.53	U6L396	U6L396	78	87	yes	yes	2	0.015221	69.423	0	6631800	0	0	0	0		1
297	ALDYAER	RKGAAKLRALDYAERN	RALDYAERNGYIKGLV	R	A	L	E	R	N	7	0	836.403	H9B936	H9B936	31	37	yes	yes	2	0.00039467	158.38	0	0	0	6557700	0	0		2
298	ALEDSPK	RLDRRSGKALEDSPKS	KALEDSPKSIKSGDAA	K	A	L	P	K	S	7	0	758.381	H9BA74	H9BA74	375	381	yes	yes	2	0.00070104	97.071	0	0	0	0	0	0		1
302	ALEGDPGEYGVPAVK	FIRGSALKALEGDPGE	EYGVPAVKKLLDACDE	K	A	L	V	K	K	15	0	1500.75	U6L1J4;C8TDU5	U6L1J4	201	215	yes	no	2	0.00614	111.94	0	9170400	0	0	19286000	0		2
303	ALEKDDVIK	VRSVTLRKALEKDDVI	LEKDDVIKKFNESSWG	K	A	L	I	K	K	9	1	1029.57	H9B930	H9B930	78	86	yes	yes	2	0.010438	109.71	0	0	0	6605100	0	0		1
304	ALENANTAAK	HIFSIARRALENANTA	ENANTAAKSQTIIVSG	R	A	L	A	K	S	10	0	1001.51	U6KVA8	U6KVA8	165	174	yes	yes	2	0.011961	76.221	0	0	0	0	39317000	0		3
305	ALENIHLK	LVPRTSRRALENIHLK	ALENIHLKFIDTSSKW	R	A	L	L	K	F	8	0	936.539	H9BA06	H9BA06	349	356	yes	yes	2	0.036545	75.854	0	0	0	0	29859000	0		1
306	ALENPQKPFLAILGGAK	KELDYFSKALENPQKP	LAILGGAKVKDKIQLI	K	A	L	A	K	V	17	0	1766.01	H9B9A9;U6KJE8	H9B9A9	205	221	yes	no	2;3	5.347e-09	131.24	5971700	15067000	0	0	83357000	0		8
307	ALENYTELADVK	EAAGLYQRALENYTEL	YTELADVKRVLLQTGG	R	A	L	V	K	R	12	0	1364.68	U6KTM1	U6KTM1	677	688	yes	yes	2	0.00010695	99.568	0	0	0	0	10785000	0		2
308	ALENYTELADVKR	EAAGLYQRALENYTEL	TELADVKRVLLQTGGK	R	A	L	K	R	V	13	1	1520.78	U6KTM1	U6KTM1	677	689	yes	yes	3	0.020495	36.292	0	0	0	0	8213800	0		1
309	ALEQLYEK	QRRLESWRALEQLYEK	ALEQLYEKKKVRAIGV	R	A	L	E	K	K	8	0	992.518	U6LC79	U6LC79	118	125	yes	yes	2	0.0015764	116.73	0	18466000	0	2782900	41188000	0		3
310	ALERLMNLTCGDLR	ENLTVEDRALERLMNL	NLTCGDLRRAVNLLQS	R	A	L	L	R	R	14	1	1660.84	U6KSK1	U6KSK1	200	213	yes	yes	2	0.022321	76.827	0	0	0	73251000	0	0	155	1
311	ALESSGGLVPEFINPK	LSLEPYLKALESSGGL	VPEFINPKFKDETKTS	K	A	L	P	K	F	16	0	1656.87	U6LC12	U6LC12	188	203	yes	yes	2	0.0043388	94.767	0	3074200	0	0	5611400	0		2
312	ALEYNNTELDGR	DSVDSATKALEYNNTE	NNTELDGRTIWVAYAL	K	A	L	G	R	T	12	0	1393.65	U6KT01	U6KT01	679	690	yes	yes	2	1.1865e-05	174.41	39149000	0	0	16610000	0	0		3
313	ALFFSDK	ASTVQMPKALFFSDKL	KALFFSDKLTKPSILL	K	A	L	D	K	L	7	0	826.423	U6KMM2	U6KMM2	188	194	yes	yes	2	0.036616	94.407	0	0	0	0	26471000	0		1
314	ALGAASEGHGVDVADSR	DAAAAEVRALGAASEG	GVDVADSRSVSELCAS	R	A	L	S	R	S	17	0	1610.76	U6L4Y0	U6L4Y0	149	165	yes	yes	3	0.019591	37.182	5259600	0	0	0	0	0		1
315	ALGEKPPDGEAAAAAAAAAAGGEGPLLR	RTAAAASRALGEKPPD	GGEGPLLRGFLQLERL	R	A	L	L	R	G	28	0	2501.29	U6KPS0	U6KPS0	3336	3363	yes	yes	3	0.0013382	32.985	0	0	3627900	0	0	0		1
316	ALGLDCMDVEALK	AVHMEEAKALGLDCMD	CMDVEALKKINKNKKI	K	A	L	L	K	K	13	0	1433.69	H9B9N8	H9B9N8	78	90	yes	yes	2	1.2248e-06	104.52	4208500	0	0	7680400	0	0	85	6
317	ALGLDCMDVEALKK	AVHMEEAKALGLDCMD	MDVEALKKINKNKKIV	K	A	L	K	K	I	14	1	1561.78	H9B9N8	H9B9N8	78	91	yes	yes	3	0.022409	34.302	4568400	0	0	0	0	0		1
318	ALHLTPTQEGPWEIVSR	VMLGLLLKALHLTPTQ	GPWEIVSRSGIESKVE	K	A	L	S	R	S	17	0	1933.01	H9B984	H9B984	65	81	yes	yes	3	0.00092998	120.77	5922100	7796700	0	4664000	24865000	0		6
319	ALIDGVYDHFAK	DPLSADSRALIDGVYD	GVYDHFAKKMKGIVQV	R	A	L	A	K	K	12	0	1347.68	U6KMM2	U6KMM2	90	101	yes	yes	2;3	0.00043509	81.92	2804500	11274000	22648000	5805300	19899000	0		6
320	ALLTLPSGGR	QVRLGLARALLTLPSG	LTLPSGGRAALHFEPT	R	A	L	G	R	A	10	0	983.576	U6KPS1	U6KPS1	312	321	yes	yes	2	0.034144	60.436	0	0	0	608300	0	0		1
321	ALLTPLDFK	GWLKVVERALLTPLDF	LLTPLDFKEHKGRYGK	R	A	L	F	K	E	9	0	1016.59	U6KUV2	U6KUV2	118	126	yes	yes	2	0.014766	85.212	0	6002700	0	5206500	12493000	0		3
322	ALLVGNPTALLYTR	KAVESYTKALLVGNPT	PTALLYTRRAEVLFKQ	K	A	L	T	R	R	14	0	1500.87	U6KWM1	U6KWM1	125	138	yes	yes	2	0.011536	86.028	0	0	0	0	10182000	0		1
323	ALNAEVSQAAAR	GRIREEQKALNAEVSQ	EVSQAAARDAHSPRSS	K	A	L	A	R	D	12	0	1199.63	U6KHT3	U6KHT3	731	742	yes	yes	2	0.00040557	134.75	0	0	0	0	0	25879000		1
325	ALNVAENCSNLGTLPTLTFVLK	SVINPLIKALNVAENC	PTLTFVLKDIYGRLVN	K	A	L	L	K	D	22	0	2374.26	Q9GN67	Q9GN67	337	358	yes	yes	2;3	6.8444e-298	360.74	26326000	42353000	0	6483800	620920000	0		7
326	ALPDFGGHHPDPNLEYAK	PTCLRCCKALPDFGGH	DPNLEYAKELVDMMRI	K	A	L	A	K	E	18	0	1976.94	U6KU02	U6KU02	164	181	yes	yes	3	0.002662	48.053	4546900	0	0	0	0	0		1
327	ALPPVLDEENLYK	________________	LDEENLYKFRTKICER	M	A	L	Y	K	F	13	0	1499.79	U6KM16	U6KM16	2	14	yes	yes	2	0.0066129	71.03	0	0	0	0	0	0		1
328	ALPSEGSTTDISASK	VRAAIDIKALPSEGST	TTDISASKTAKTCSAG	K	A	L	S	K	T	15	0	1462.72	U6KZB4	U6KZB4	316	330	yes	yes	2	0.016506	55.261	0	4923800	0	0	0	0		1
329	ALQASCLR	ALSFSFGRALQASCLR	ALQASCLRCWKGTEAH	R	A	L	L	R	C	8	0	917.475	U6KYI1	U6KYI1	310	317	yes	yes	2	0.019124	91.906	0	0	0	5633900	0	0		1
330	ALQGDTSLLR	RMARLYQRALQGDTSL	QGDTSLLRRFTTYPGV	R	A	L	L	R	R	10	0	1072.59	U6KYD7	U6KYD7	69	78	yes	yes	2	0.017377	67.897	0	0	0	0	16235000	0		1
331	ALQGVGQLIGEVLR	EKTEDDLKALQGVGQL	QLIGEVLRQLDSEKFI	K	A	L	L	R	Q	14	0	1451.85	U6KLG7	U6KLG7	62	75	yes	yes	2	0.010957	87.363	0	4657500	0	0	0	0		1
332	ALQHAAAAAK	SHYELVKRALQHAAAA	QHAAAAAKKRPMLLLT	R	A	L	A	K	K	10	0	950.53	U6KZ59	U6KZ59	217	226	yes	yes	2	0.00046523	130.56	0	23661000	0	0	6124500	0		3
333	ALQQMSGARAASWGSCCVR	________________	SWGSCCVRFLCLLLTR	M	A	L	V	R	F	19	1	2094.95	U6L566	U6L566	2	20	yes	yes	2	0.0022889	43.991	0	0	252220000	0	0	0		1
334	ALQQQEFVK	ASSPANYKALQQQEFV	LQQQEFVKMELSILKS	K	A	L	V	K	M	9	0	1089.58	U6KM17	U6KM17	1761	1769	yes	yes	2	4.2219e-07	138.9	4951900	0	0	0	0	0		4
335	ALSLAAER	RGEESVRRALSLAAER	ALSLAAERRQQQQQQQ	R	A	L	E	R	R	8	0	829.466	U6L607	U6L607	80	87	yes	yes	2	0.00017651	151.29	0	0	0	26763000	0	0		1
336	ALSTVWAGHLSEECR	IETPQGLRALSTVWAG	GHLSEECRRRFYKNWY	R	A	L	C	R	R	15	0	1714.81	H9BA06	H9BA06	101	115	yes	yes	3	0.00092864	95.067	0	13494000	0	0	48120000	0		3
337	ALTEVVEAGK	EAFSLAIRALTEVVEA	TEVVEAGKKNVECAIV	R	A	L	G	K	K	10	0	1015.55	U6KYA5	U6KYA5	192	201	yes	yes	2	0.038915	66.27	0	0	0	0	0	0		1
338	ALTVPELTQQMFDAK	SRGSQQYRALTVPELT	TQQMFDAKNMMCASDP	R	A	L	A	K	N	15	0	1690.86	U6KL24;Q27380	U6KL24	283	297	yes	no	2	0.0028154	118.48	0	0	0	17569000	0	0	113	2
339	ALVELSTGSK	RYLGMYLKALVELSTG	VELSTGSKSFGKLSAA	K	A	L	S	K	S	10	0	1003.55	U6KPS4	U6KPS4	467	476	yes	yes	2	0.004391	92.051	59225000	0	0	0	0	0		1
340	ALVFPIR	APIVITGKALVFPIRD	KALVFPIRDLQKLGLL	K	A	L	I	R	D	7	0	814.507	U6KZA4	U6KZA4	661	667	yes	yes	2	0.0072155	109.88	0	0	0	0	18532000	0		1
341	ALVQALPR	QKSVDAVRALVQALPR	ALVQALPRNPK_____	R	A	L	P	R	N	8	0	866.534	U6KZN5	U6KZN5	307	314	yes	yes	2	0.025713	88.734	0	0	0	3275600	0	0		1
342	ALWTDLVTGEPK	KDLPDAQRALWTDLVT	DLVTGEPKLEDALSVD	R	A	L	P	K	L	12	0	1328.7	H9B9X0;U6L1J8	H9B9X0	89	100	yes	no	2	0.013999	66.595	3508700	0	0	2769600	12797000	0		4
343	ALYEENQVFR	SQYVNMGKALYEENQV	YEENQVFRQCLIKASE	K	A	L	F	R	Q	10	0	1267.62	U6KWN1	U6KWN1	3138	3147	yes	yes	2	0.0004324	120.46	0	8230900	0	0	18067000	0		2
344	AMDGLCLETFAR	EPPSILHRAMDGLCLE	LCLETFARACIENPHF	R	A	M	A	R	A	12	0	1382.63	H9B954	H9B954	42	53	yes	yes	2	0.0015405	101.38	25374000	0	0	12456000	0	0	77	4
345	AMFNDNSDLR	EAQCKNYRAMFNDNSD	FNDNSDLRRRWGGGHL	R	A	M	L	R	R	10	0	1181.51	U6KYN6;H9B946	U6KYN6	227	236	yes	no	2	0.011778	76.827	24562000	0	0	1850700	0	0	76	3
346	AMHNLTMQYPTQVQLSAEQAAR	EWFEAHQKAMHNLTMQ	LSAEQAARMQQETQTF	K	A	M	A	R	M	22	0	2487.2	U6KV05	U6KV05	494	515	yes	yes	3	0.0020328	50.055	0	0	0	0	7912900	0		1
347	ANEIFNNLLSK	IEAAYNEKANEIFNNL	IFNNLLSKTEELQTAL	K	A	N	S	K	T	11	0	1261.67	A7DZP6;U6KJM1	A7DZP6	1831	1841	yes	no	2	0.00094745	125.68	135180000	20595000	0	38651000	0	0		4
348	ANELSEK	AKDGPKERANELSEKF	RANELSEKFDFDKNHA	R	A	N	E	K	F	7	0	789.387	U6KN00;A0A184W4F4	U6KN00	598	604	yes	no	2	0.020051	103.91	0	2183000	0	0	0	0		1
349	ANHEGSGPLIK	HMMVGFMRANHEGSGP	EGSGPLIKGFPSSASS	R	A	N	I	K	G	11	0	1121.58	Q9GN67	Q9GN67	431	441	yes	yes	2;3	0.00039064	211.64	252880000	354970000	0	98706000	575090000	0		8
350	ANNTLTIEDSGIGMTK	FIRLIPDKANNTLTIE	DSGIGMTKAELVNNLG	K	A	N	T	K	A	16	0	1663.81	U6L0T2	U6L0T2	72	87	yes	yes	2	0.0014898	106.17	6893900	11315000	0	0	21364000	0	193	5
351	ANPFGGSSHAK	AHLGTRWKANPFGGSS	FGGSSHAKGIVVEKLG	K	A	N	A	K	G	11	0	1071.51	U6L058	U6L058	40	50	yes	yes	2	0.017825	64.927	0	0	0	0	61820000	0		1
352	ANPTHSQVVAAPDSSGR	________________	AAPDSSGRLLRLVSAS	M	A	N	G	R	L	17	0	1692.82	U6KYP2;O44006;H9B9H5	U6KYP2	2	18	yes	no	2	1.7778e-07	220.85	42054000	53912000	8913800	14476000	63450000	0		5
353	ANSEAQLGR	GALLERARANSEAQLG	NSEAQLGRYRGGAGGA	R	A	N	G	R	Y	9	0	944.468	U6KYI1	U6KYI1	339	347	yes	yes	2	1.1464e-05	194.44	85689000	0	0	29274000	0	0		3
354	ANYNFISGPR	AYAAKLKRANYNFISG	YNFISGPRQCAGCSTN	R	A	N	P	R	Q	10	0	1137.56	Q9U966;A9Q278	Q9U966	479	488	yes	no	2	2.109e-06	162.59	0	0	42347000	0	74535000	0		2
355	APAAAAAAAPAAAAAAGR	QPARVVQRAPAAAAAA	AAAAAAGRRRQLGRAR	R	A	P	G	R	R	18	0	1419.76	U6KK22	U6KK22	97	114	yes	yes	2	0.006076	100.48	0	0	0	1917900	0	0		1
356	APALLAAAAAAELNCLLYK	QLRETVERAPALLAAA	ELNCLLYKCNSEETDA	R	A	P	Y	K	C	19	0	1943.06	U6L804	U6L804	368	386	yes	yes	3	0.00018498	81.656	0	0	0	0	118240000	0		1
357	APAPAAPSAAVAAGSR	ASAGDSARAPAPAAPS	AAVAAGSRGSGAEEAG	R	A	P	S	R	G	16	0	1363.72	U6KQ53	U6KQ53	1407	1422	yes	no	2	0.0087029	54.259	0	0	0	0	0	0		1
358	APAPAAPSAAVAGGSR	ALAGDSARAPAPAAPS	AAVAGGSRGSGAEGAG	R	A	P	S	R	G	16	0	1349.71	U6KQ53	U6KQ53	1055	1070	yes	no	2	0.0032617	59.57	1906100	0	0	0	0	0		3
359	APAQEALCPDIYLPSDRPHPR	EVKQIFAKAPAQEALC	PSDRPHPRLRARFLAI	K	A	P	P	R	L	21	0	2402.18	U6KM16	U6KM16	143	163	yes	yes	4	0.0083076	56.766	0	0	0	0	22722000	0		1
360	APEAALFAR	DLLLTAERAPEAALFA	PEAALFARTYCPSAVD	R	A	P	A	R	T	9	0	944.508	U6KX89	U6KX89	757	765	yes	yes	2	2.3907e-05	122.74	0	0	0	0	20023000	0		1
361	APEAVQEAALQK	IKEPNFVRAPEAVQEA	VQEAALQKKADLEKEL	R	A	P	Q	K	K	12	0	1253.66	U6KLK9	U6KLK9	1076	1087	yes	yes	2	0.001999	127.51	0	0	0	0	14156000	0		3
362	APEIMIDPSLVQQAER	TFTGEHAKAPEIMIDP	SLVQQAERELQEAVNT	K	A	P	E	R	E	16	0	1795.91	U6KQ11;H9B910	U6KQ11	180	195	yes	no	2	0.010899	56.225	1902700	0	0	0	0	0		1
363	APEVFDQTGEDSSATAK	QHLLKAERAPEVFDQT	EDSSATAKDREQPVIE	R	A	P	A	K	D	17	0	1751.79	U6KYA9	U6KYA9	931	947	yes	yes	2	0.0028419	101.39	7989600	0	0	2415200	0	0		2
364	APFDLFETR	ALLFVPKRAPFDLFET	PFDLFETRKKRNNIKL	R	A	P	T	R	K	9	0	1094.54	U6L0T2;O44001	U6L0T2	331	339	yes	no	2	0.0015045	109.71	0	42654000	0	5578900	100190000	0		3
365	APFSGSPQDAPRK	________________	SPQDAPRKAQQRSSPS	-	A	P	R	K	A	13	1	1356.68	U6L6K0	U6L6K0	1	13	yes	yes	2	0.0050005	49.06	0	10217000	0	0	0	0		1
366	APGAADTVAAAAAAAPAAAAAAAAPR	KLRAAAERAPGAADTV	AAAAAAPRWTLPVRSF	R	A	P	P	R	W	26	0	2116.1	U6KLY4	U6KLY4	34	59	yes	yes	3	3.0789e-10	109.85	20453000	0	0	9214000	0	0		2
367	APGGFLGGPPGAPPGMKVGPSEQQR	GLPGGPLRAPGGFLGG	VGPSEQQRSSKLLL__	R	A	P	Q	R	S	25	1	2388.2	U6L6I3	U6L6I3	127	151	yes	yes	2	0.022264	40.801	0	0	0	0	20647000	0	203	1
368	APGGPPLR	AKELAAIRAPGGPPLR	APGGPPLRVFDPGLIN	R	A	P	L	R	V	8	0	763.434	U6KSW7	U6KSW7	55	62	yes	yes	2	0.0050956	107.74	0	13016000	0	0	0	0		1
369	APILISNVPR	ILDGTVFRAPILISNV	ILISNVPRLVPGWRKP	R	A	P	P	R	L	10	0	1078.65	H9BA08;U6KSS4	H9BA08	189	198	yes	no	2	0.0045386	88.921	0	8968700	0	0	28869000	0		4
370	APLEDTGPR	FAEQEALKAPLEDTGP	PLEDTGPRVEKFLSSK	K	A	P	P	R	V	9	0	954.477	U6KQS0	U6KQS0	35	43	yes	yes	2	0.0001598	131.03	0	0	0	8719800	0	0		1
371	APLETYGDIGGLEK	ISVMKVEKAPLETYGD	GDIGGLEKQIQEVKEA	K	A	P	E	K	Q	14	0	1461.74	U6KML0	U6KML0	183	196	yes	yes	2	0.032412	65.5	0	0	0	1552700	0	0		1
372	APLGGSPGGPLQGAPQGPR	ACFSSSSRAPLGGSPG	QGAPQGPRGLQGGLPG	R	A	P	P	R	G	19	0	1712.9	U6KWJ8	U6KWJ8	60	78	yes	yes	2	0.00038162	149.38	5545300	0	0	4553000	0	0		2
373	APLPTATGGAAPPPSDSK	KVFLEYVRAPLPTATG	APPPSDSKGNMHFVSL	R	A	P	S	K	G	18	0	1633.83	U6L6D1	U6L6D1	328	345	yes	yes	2	0.000216	107.37	0	12880000	0	0	25980000	0		2
374	APLPVAWAEK	VLASVALRAPLPVAWA	LPVAWAEKMLFGKEWK	R	A	P	E	K	M	10	0	1080.6	U6KLY6	U6KLY6	481	490	yes	yes	2	0.005756	84.213	2365400	13149000	0	0	34161000	0		3
375	APNGVYIGGTK	RQAVVDGRAPNGVYIG	GVYIGGTKYKLAEVKR	R	A	P	T	K	Y	11	0	1075.57	U6KUS0;Q5IFI5	U6KUS0	88	98	yes	no	2	0.016955	66.595	0	0	0	0	68125000	0		1
376	APPPGPQVPWSGALRPSATSGDSAGR	QLSTSSSRAPPPGPQV	TSGDSAGRHRASDGAD	R	A	P	G	R	H	26	0	2515.26	U6KH89	U6KH89	907	932	yes	yes	3	6.7454e-07	50.827	0	0	0	0	24188000	0		0
377	APQAAGSAGASSPPAAPEGAVTGASSTSPSNAELLLQYLDK	RPANGRGRAPQAAGSA	LLLQYLDKRASSNSKS	R	A	P	D	K	R	41	0	3838.89	U6L0N4	U6L0N4	65	105	yes	yes	3	3.1745e-30	131.57	0	0	0	0	37060000	0		2
378	APQAAGSAGASSPPAAPEGAVTGASSTSPSNAELLLQYLDKR	RPANGRGRAPQAAGSA	LLQYLDKRASSNSKSP	R	A	P	K	R	A	42	1	3994.99	U6L0N4	U6L0N4	65	106	yes	yes	3	2.3971e-60	198.1	0	0	0	0	40529000	0		2
379	APQTHAAEVSVHLR	AAQIDAAKAPQTHAAE	AEVSVHLRANACVSFL	K	A	P	L	R	A	14	0	1514.8	U6KPH8	U6KPH8	44	57	yes	yes	3	0.0087781	51.03	0	5499900	0	0	0	0		1
380	APSAAPAVAAAASTAPK	SASKKAPRAPSAAPAV	AAASTAPKAKKTIRKK	R	A	P	P	K	A	17	0	1450.78	H9B964	H9B964	42	58	yes	yes	2;3	1.2203e-17	180.48	242150000	49913000	0	109580000	0	0		10
381	APSLFQQR	KKEWYDLKAPSLFQQR	APSLFQQRNFGKTLVT	K	A	P	Q	R	N	8	0	945.503	H9BA14	H9BA14	34	41	yes	yes	2	0.017524	97.473	17654000	24963000	0	0	0	0		2
382	APSTSGEESEEEFFEALTPEEHQLR	GAEEPRTRAPSTSGEE	TPEEHQLRYESARAGE	R	A	P	L	R	Y	25	0	2848.27	U6KVS9	U6KVS9	269	293	yes	yes	3	0.00013398	62.064	8867200	0	0	0	0	0		1
385	APTAVQAEIDSGEVEVPSA	IGCTVDGKAPTAVQAE	GEVEVPSA________	K	A	P	S	A	-	19	0	1868.9	U6KXN6;H9B8Z6	U6KXN6	147	165	yes	no	2	0.0015595	148.68	5374000	0	0	5753300	10094000	0		4
386	APWAFTPVNK	CALLEGRRAPWAFTPV	WAFTPVNKLVLHQVRK	R	A	P	N	K	L	10	0	1129.59	U6KVY5	U6KVY5	519	528	yes	yes	2	6.8616e-05	203.93	0	5487800	0	0	27738000	0		3
387	AQACFLAESCSEPAYK	AKALDSKRAQACFLAE	SCSEPAYKKLVEGLCK	R	A	Q	Y	K	K	16	0	1830.79	U6KMK1	U6KMK1	58	73	yes	yes	2	0.0094779	75.479	0	4632600	0	0	0	0		1
388	AQAGSDLPDQVER	LLVDKWFRAQAGSDLP	DLPDQVERVAALQQHE	R	A	Q	E	R	V	13	0	1384.66	U6KR08	U6KR08	148	160	yes	yes	2	0.0038903	95.618	4462500	0	0	4197100	16866000	0		3
389	AQATAEALEEAAEEALEAAK	DLQAAAERAQATAEAL	EEALEAAKAARDSSSS	R	A	Q	A	K	A	20	0	2014.97	U6KYX3	U6KYX3	333	352	yes	yes	2;3	7.883e-200	340.57	40639000	75577000	1857500000	16286000	149340000	7480800		13
390	AQDSSESSSSEDDAPAAK	VAAKAQSRAQDSSESS	EDDAPAAKKGKGAVTK	R	A	Q	A	K	K	18	0	1780.72	U6KT01	U6KT01	99	116	yes	yes	2	2.2005e-06	189.3	18306000	0	0	3358900	0	0		2
391	AQEFFAAR	PGPPVESKAQEFFAAR	AQEFFAARRRAEAAAA	K	A	Q	A	R	R	8	0	938.461	U6KW59	U6KW59	33	40	yes	yes	2	0.00018399	148.33	46700000	0	0	10785000	45336000	0		4
392	AQELVETTIR	PVEISGSKAQELVETT	ELVETTIRRLRDSGEE	K	A	Q	I	R	R	10	0	1158.62	U6KZ83	U6KZ83	94	103	yes	yes	2	0.013403	71.451	32622000	0	0	18350000	0	0		2
393	AQETVEWVR	AAEVLRLRAQETVEWV	QETVEWVRQLSAEAGE	R	A	Q	V	R	Q	9	0	1116.56	U6KIY0	U6KIY0	231	239	yes	yes	2	1.9519e-06	223.83	0	0	100650000	1194200	0	209760000		2
394	AQGALLER	GTEAHRERAQGALLER	AQGALLERARANSEAQ	R	A	Q	E	R	A	8	0	856.477	U6KYI1	U6KYI1	329	336	yes	yes	2	0.00018128	149.4	0	0	21464000	77288000	0	0		4
395	AQIWDTAGQER	LAVGGTVKAQIWDTAG	WDTAGQERYRSITSAH	K	A	Q	E	R	Y	11	0	1273.61	U6L7L7	U6L7L7	65	75	no	no	2	0.03912	80.688	0	0	0	0	26085000	0		0
396	AQLLQQQQQQQQQQQR	SYVPYLSRAQLLQQQQ	QQQQQQQRLRGSGLHG	R	A	Q	Q	R	L	16	0	2008.02	U6KQV1	U6KQV1	86	101	yes	yes	2	0.0035212	117.67	0	0	0	2355700	0	0		1
397	AQLQPLNDINVPK	VALDSHLKAQLQPLND	LNDINVPKATIPAFAL	K	A	Q	P	K	A	13	0	1448.8	U6L0L6	U6L0L6	377	389	yes	yes	2	0.011249	67.726	0	0	0	3217000	0	0		1
398	AQLTTQLLGHLDSTTSVAEDLGR	DEEVERAKAQLTTQLL	SVAEDLGRQILVYGRH	K	A	Q	G	R	Q	23	0	2425.24	U6KT33	U6KT33	431	453	yes	yes	3	1.7825e-06	114.84	0	0	0	4057100	0	0		1
399	AQLYDLATLTGAK	PGFGDSRKAQLYDLAT	LATLTGAKVVGDDLPS	K	A	Q	A	K	V	13	0	1363.73	U6L1G4	U6L1G4	396	408	yes	yes	2	0.0034645	113.63	0	10612000	0	2691400	31725000	0		3
400	AQQAASAAPAVK	HKRHEHGKAQQAASAA	ASAAPAVKTAPAAANA	K	A	Q	V	K	T	12	0	1111.6	H9B922	H9B922	227	238	yes	yes	2	0.0020406	140.75	88214000	52831000	0	12746000	66767000	0		4
401	AQQESSGGLLLQCCR	RNRRRKGKAQQESSGG	GLLLQCCRCGQQQQQQ	K	A	Q	C	R	C	15	0	1705.79	U6KJF8	U6KJF8	1068	1082	yes	yes	2	0.0028899	107.03	0	0	0	0	6152200	0		1
402	AQQGEQSAACCK	HGLPKTSRAQQGEQSA	EQSAACCKVCSATCGG	R	A	Q	C	K	V	12	0	1336.55	U6KV05	U6KV05	542	553	yes	yes	2	2.2615e-36	193.82	0	0	0	0	209370000	0		3
403	AQQHCPVINVDR	MRHFHLLRAQQHCPVI	CPVINVDRLWSLLSPK	R	A	Q	D	R	L	12	0	1435.7	U6KP14	U6KP14	66	77	yes	yes	2;3	1.1571e-06	103.31	0	0	0	0	41984000	0		2
404	AQQLAGEDPDYATR	IKNLSRQRAQQLAGED	EDPDYATRDLFNAIQS	R	A	Q	T	R	D	14	0	1533.71	U6L000	U6L000	70	83	yes	yes	2	0.0040952	138.99	0	38610000	0	5782700	0	0		3
405	AQQQQQQQQQQPK	AAAAKNAKAQQQQQQQ	QQQQQQPKKQQKRVET	K	A	Q	P	K	K	13	0	1594.78	U6KQ59	U6KQ59	183	195	yes	yes	2	0.0045694	122.13	1613300	0	0	0	0	0		2
406	AQQQQTSLR	QQQQAAKRAQQQQTSL	QQQQTSLRLSFFKGAP	R	A	Q	L	R	L	9	0	1058.55	U6KYT7	U6KYT7	621	629	yes	yes	2	0.0036382	105.57	3643600	0	0	0	0	0		1
407	AQVDAYISGYDR	YLQPLLQKAQVDAYIS	AYISGYDRDMELIQDE	K	A	Q	D	R	D	12	0	1356.63	U6KGK1	U6KGK1	250	261	yes	yes	2	0.0045221	104.52	0	0	0	5004000	0	0		1
410	ASAAAAAASGAR	APAAAAAKASAAAAAA	AAAASGARKGPTGRIA	K	A	S	A	R	K	12	0	973.494	U6KXQ4	U6KXQ4	49	60	yes	yes	2	9.3802e-08	107.55	0	0	0	0	0	0		1
411	ASAAQQLFVAAAGNSSSNADLRPEYPGAYK	GLLQAIKRASAAQQLF	PEYPGAYKVDNVVSVA	R	A	S	Y	K	V	30	0	3053.48	U6L0U5	U6L0U5	26	55	yes	yes	3;4	2.2109e-30	167.87	14104000	11733000	0	14418000	83490000	0		11
412	ASAASAPTVVIR	PFAARASRASAASAPT	SAPTVVIRDYGPRSSS	R	A	S	I	R	D	12	0	1141.65	U6L0B6	U6L0B6	167	178	yes	yes	2	0.0094139	232.79	0	47325000	0	0	2135500000	0		2
413	ASAASAPTVVIRDYGPR	PFAARASRASAASAPT	VIRDYGPRSSSSSAVP	R	A	S	P	R	S	17	1	1729.91	U6L0B6	U6L0B6	167	183	yes	yes	3	3.7743e-06	134.81	0	0	0	0	196290000	0		1
414	ASAEQAEESYK	FSNEEGKKASAEQAEE	EQAEESYKRATDTAEA	K	A	S	Y	K	R	11	0	1211.53	U6KKY2;O96436	U6KKY2	160	170	yes	no	2	5.417e-207	263.6	0	0	0	0	0	0		1
415	ASAEQAEESYKR	FSNEEGKKASAEQAEE	QAEESYKRATDTAEAE	K	A	S	K	R	A	12	1	1367.63	U6KKY2;O96436	U6KKY2	160	171	yes	no	2;3	2.6656e-06	238.01	51698000	56592000	0	42905000	288780000	0		8
416	ASAPSTVSTDTGGPSLTSSYVFVTPK	INSRFPAKASAPSTVS	SYVFVTPKMVEAGQSF	K	A	S	P	K	M	26	0	2556.26	U6KG78	U6KG78	570	595	yes	yes	3	9.1227e-05	40.756	5093400	0	5255500	2250500	0	0		6
417	ASDGADYPNTPYR	GDSAGRHRASDGADYP	DYPNTPYRTYMYYPDP	R	A	S	Y	R	T	13	0	1425.62	U6KH89	U6KH89	935	947	yes	yes	2	0.0090339	129.88	0	0	0	0	18811000	0		1
418	ASDGFTR	LAEEAGGRASDGFTRL	RASDGFTRLQVIEPTS	R	A	S	T	R	L	7	0	752.345	U6L3E1	U6L3E1	75	81	yes	yes	2	0.038446	92.677	0	22827000	0	0	0	0		1
419	ASDILCLSLLDPK	TMAQQSLKASDILCLS	CLSLLDPKTSDTQQVA	K	A	S	P	K	T	13	0	1443.76	U6KWN1	U6KWN1	7213	7225	yes	yes	2	0.032175	53.569	0	4376600	0	0	0	0		1
420	ASDISADESR	QGAAAEEKASDISADE	DISADESREGLPTQTG	K	A	S	S	R	E	10	0	1049.46	A7DZP6;U6KJM1	A7DZP6	2058	2067	yes	no	2	0.0065424	233.46	162510000	0	0	17073000	0	0		1
421	ASFGSGSTSAVQSATTASSAR	SRSGIPARASFGSGST	ATTASSARGRTSGFTH	R	A	S	A	R	G	21	0	1929.9	U6KU97	U6KU97	325	345	yes	yes	2;3	3.4706e-11	258.42	0	13500000	0	0	94773000	0		3
422	ASGAILEYVGR	STRKKLARASGAILEY	AILEYVGRIAYISGTL	R	A	S	G	R	I	11	0	1134.6	U6KZC0	U6KZC0	207	217	yes	yes	2	0.018583	76.943	0	7897700	0	0	0	0		1
423	ASGMPVNESCVTTFNELK	________________	VTTFNELKLRHSFKWI	M	A	S	L	K	L	18	0	1982.91	A2TEQ1	A2TEQ1	2	19	yes	yes	2	1.6321e-05	151.74	0	0	0	0	35321000	0	6	4
424	ASGNAIGQAIALAEQLK	KLRQLTIKASGNAIGQ	IALAEQLKRRYRGLHQ	K	A	S	L	K	R	17	0	1653.9	U6KX96	U6KX96	414	430	yes	yes	2	0.0081584	85.976	0	0	0	0	44558000	0		1
425	ASGSADFPYSEANK	NLYGFLGRASGSADFP	FPYSEANKNSGIVWSE	R	A	S	N	K	N	14	0	1442.63	U6L432	U6L432	51	64	yes	yes	2	0.0030462	103.08	0	0	8155300	0	0	0		1
426	ASGSLPPVPEELKR	PNSFAVLRASGSLPPV	PVPEELKRKICRHLAS	R	A	S	K	R	K	14	1	1478.81	U6KK17	U6KK17	1010	1023	yes	yes	3	0.020277	45.537	0	0	0	0	21335000	0		1
429	ASLPAAGDAAAAADAPAPAAADAAAPAEAEKPAEA	PPPPPQPKASLPAAGD	EAEKPAEA________	K	A	S	E	A	-	35	0	3041.46	H9B940	H9B940	119	153	yes	yes	3	2.6882e-08	71.384	5760000	0	4248000	3355800	0	0		5
430	ASQPSVATFSSGGSLGLPPCSK	ISRGSFQRASQPSVAT	LGLPPCSKCSMNGVTS	R	A	S	S	K	C	22	0	2134.04	U6L0B6	U6L0B6	84	105	yes	yes	2;3	3.5844e-05	119.46	0	0	0	0	111230000	0		4
431	ASSAAGAVGAAAAQK	________________	VGAAAAQKAAAAAAAA	M	A	S	Q	K	A	15	0	1229.64	U6L601	U6L601	2	16	yes	yes	2	0.0053723	112.85	4868000	0	0	0	0	0		1
432	ASSPNPSFYLSLNPLPIK	TDVKDASRASSPNPSF	SLNPLPIKNENKLLNE	R	A	S	I	K	N	18	0	1944.04	U6KSQ4	U6KSQ4	1238	1255	yes	yes	2	0.003839	95.651	9435300	0	0	1503200	17309000	0		4
433	ASSVCPEGSR	CVQRRTAKASSVCPEG	SVCPEGSRSSGKGAAA	K	A	S	S	R	S	10	0	1048.46	U6KV65	U6KV65	327	336	yes	yes	2	3.5666e-05	175.51	0	0	0	0	768270000	0		3
436	ASTVLAMLQGQK	LISMAASKASTVLAML	LAMLQGQKEK______	K	A	S	Q	K	E	12	0	1245.68	U6KXD6	U6KXD6	856	867	yes	yes	2	0.0048072	80.239	0	34713000	0	0	0	0	185	3
437	ASVDLYASNEPQK	DKQFLQSKASVDLYAS	YASNEPQKAFHRRITF	K	A	S	Q	K	A	13	0	1420.68	U6KKC7	U6KKC7	509	521	yes	yes	2	0.010147	70.977	0	6867400	0	0	0	0		1
438	ASVLQDSDSDESSSDDEVQAK	KAAPAQKKASVLQDSD	SDDEVQAKKPVPKAKA	K	A	S	A	K	K	21	0	2210.93	U6KT01	U6KT01	200	220	yes	yes	2	0.00034971	87.18	4909400	0	0	0	0	0		1
439	ATAAAAAGFLPR	LHTWVQLRATAAAAAG	AAAGFLPRGSSSSSSN	R	A	T	P	R	G	12	0	1115.61	U6KSQ4	U6KSQ4	1010	1021	yes	yes	2	0.0053322	126.07	0	10427000	0	1572000	15761000	0		3
440	ATAGDTHLGGEDFDNR	EDGIFEVKATAGDTHL	GGEDFDNRLVDFCVQD	K	A	T	N	R	L	16	0	1674.72	H9B9F2;U6L4T2	H9B9F2	222	237	yes	no	2;3	0.0001969	181.98	111240000	123140000	31861000	10187000	224740000	106140000		9
441	ATAIGVNNQSAQTILK	SGNYSGWKATAIGVNN	QSAQTILKQELRDDMD	K	A	T	L	K	Q	16	0	1627.89	U6L0F4	U6L0F4	161	176	yes	yes	2	0.0040518	105.17	4344400	4509100	0	3835200	16465000	0		5
442	ATCYVVPQTPYVPPPGTTLYR	CARRPSGRATCYVVPQ	PPGTTLYRAWGMWGDR	R	A	T	Y	R	A	21	0	2379.19	U6L9H8	U6L9H8	218	238	yes	yes	2	0.0087178	72.891	0	4760900	0	0	0	0		1
443	ATDTAEAELPSTHPIR	QAEESYKRATDTAEAE	LPSTHPIRLGLALNYS	R	A	T	I	R	L	16	0	1707.84	U6KKY2;O96436	U6KKY2	172	187	yes	no	2;3	1.7818e-07	248.21	73423000	165970000	0	12234000	329530000	10086000		13
444	ATEANLLWTLPSENAEECR	FRQGVGYKATEANLLW	SENAEECRQRCEVMES	K	A	T	C	R	Q	19	0	2203.02	Q9U966;H9B9Q2	Q9U966	646	664	yes	no	2;3	3.2897e-10	206.49	0	34119000	0	16811000	114580000	0		7
445	ATEDIQYSSTFDCWAK	MMMMAGRRATEDIQYS	STFDCWAKILAQEGPR	R	A	T	A	K	I	16	0	1920.82	H9BA02	H9BA02	255	270	yes	yes	2	0.0027806	180.24	5083800	9600600	0	3908900	31929000	0		4
446	ATEIGFSGR	YMQAGRPKATEIGFSG	TEIGFSGRLQNIKSLD	K	A	T	G	R	L	9	0	936.466	U6KPS4	U6KPS4	296	304	yes	yes	2	2.2678e-05	141.93	86347000	0	0	11384000	0	0		2
447	ATEPTASPLPR	HNPLAKNKATEPTASP	PTASPLPRSIVPIVGT	K	A	T	P	R	S	11	0	1138.6	U6L912;A7DZP7	U6L912	230	240	yes	no	2	0.0011903	115.71	32874000	4538800	0	5346400	11652000	0		5
448	ATFDENERPR	GEVRFEGRATFDENER	FDENERPRRLSRDAVL	R	A	T	P	R	R	10	0	1233.57	U6KSH4	U6KSH4	39	48	yes	yes	2	0.035079	73.985	0	0	0	0	0	0		1
449	ATGAHSQHAAAAAAAAAAADEASAAAR	EAAAAAARATGAHSQH	DEASAAAREAAGAAAE	R	A	T	A	R	E	27	0	2360.12	U6KP36	U6KP36	525	551	yes	yes	4	0.031918	28.46	0	0	0	2609100	0	0		1
450	ATGATVVSRPEEILK	TDNNRISRATGATVVS	SRPEEILKSDLGTRCG	R	A	T	L	K	S	15	0	1569.87	U6KT45	U6KT45	334	348	yes	yes	2;3	0.00045202	180.09	3864100	0	0	2447800	14943000	0		6
452	ATIGADFLTK	KKFSNQYKATIGADFL	IGADFLTKDVVIDDKE	K	A	T	T	K	D	10	0	1035.56	U6L1U4;H9B9L0	U6L1U4	39	48	yes	no	2	0.029909	61.56	0	0	0	0	18253000	0		1
455	ATNMADFQHILR	________________	ADFQHILRVLNTNVDG	R	A	T	L	R	V	12	0	1415.7	U6KLF5	U6KLF5	5	16	yes	yes	3	0.0036646	59.198	5642000	0	0	0	0	0	136	1
456	ATNPSLAISAAR	RWNLSDPKATNPSLAI	SLAISAARSLSYSTGV	K	A	T	A	R	S	12	0	1170.64	A7UNW8;O43981;U6KQ25;A0A089X4R6	A7UNW8	73	84	yes	no	2	0.0044934	152.54	47511000	24011000	196150000	16072000	44668000	0		5
457	ATPEATPAAASGAVGGPR	QRSKECSRATPEATPA	SGAVGGPRTGPRPRLP	R	A	T	P	R	T	18	0	1579.8	U6L0Z4	U6L0Z4	386	403	yes	yes	2	0.0043488	122.46	21575000	0	0	0	0	0		1
458	ATPEDLAQLR	QVLQFFDKATPEDLAQ	PEDLAQLRITLGAFKA	K	A	T	L	R	I	10	0	1112.58	A7DZP6;U6KJM1	A7DZP6	1431	1440	yes	no	2	0.00022373	143.28	88880000	23523000	0	49948000	44348000	0		4
460	ATVQQVQEK	AKKPINKRATVQQVQE	TVQQVQEKIREAELTI	R	A	T	E	K	I	9	0	1029.55	U6KP27	U6KP27	227	235	yes	yes	2	7.0085e-11	168.27	0	0	0	6648100	0	0		5
461	AVAAAEEYPCSK	SYTDTCMRAVAAAEEY	AEEYPCSKTVQQKECH	R	A	V	S	K	T	12	0	1294.59	U6L737	U6L737	429	440	yes	yes	2	0.00020243	169.37	21195000	1815700000	0	0	8970600000	0		3
462	AVAAEEVMASLALK	WSPMRKDKAVAAEEVM	VMASLALKHTYTFKKS	K	A	V	L	K	H	14	0	1401.75	A7DZP6;U6KJM1	A7DZP6	174	187	yes	no	2	0.0023511	114.86	43102000	0	0	15571000	0	0	9	5
463	AVADKTPTWR	________________	ADKTPTWRLLYGEEPQ	M	A	V	W	R	L	10	1	1143.6	U6L607	U6L607	2	11	yes	yes	2	4.2102e-05	115.7	0	0	0	4195000	0	0		2
464	AVAEELFDTK	VGKTELCKAVAEELFD	AEELFDTKERIVRLDM	K	A	V	T	K	E	10	0	1121.56	U6KUM9	U6KUM9	621	630	yes	yes	2	0.00047517	107.15	3338400	16004000	0	1752400	25668000	0		4
465	AVAIAASDK	SQLSKRERAVAIAASD	VAIAASDKAIMESFLT	R	A	V	D	K	A	9	0	844.465	A7DZP6;U6KJM1	A7DZP6	779	787	yes	no	2	0.0046427	104.44	0	0	0	21567000	0	0		2
466	AVAISEQTER	EERAERERAVAISEQT	AISEQTERQWVAITAY	R	A	V	E	R	Q	10	0	1102.56	U6KV05	U6KV05	72	81	yes	yes	2	2.4706e-06	161.02	0	32711000	0	0	0	0		1
467	AVANETSATFLR	TGKTLLAKAVANETSA	ETSATFLRVVGSELIQ	K	A	V	L	R	V	12	0	1278.66	U6KML0	U6KML0	242	253	yes	yes	2	0.0016182	109.42	0	13694000	0	0	0	0		3
468	AVAPTAEEK	TADVPTDKAVAPTAEE	VAPTAEEKAAQAEHTE	K	A	V	E	K	A	9	0	914.471	U6KNB5	U6KNB5	790	798	yes	yes	2	0.04105	62.338	27330000	0	0	0	0	0		1
469	AVASALEVIPR	SLHQYSYRAVASALEV	SALEVIPRTLAQNCGA	R	A	V	P	R	T	11	0	1124.66	U6KT45	U6KT45	447	457	yes	yes	2	0.0022761	131.5	0	0	0	0	43140000	0		1
470	AVASECSANFISIK	CGKTLLAKAVASECSA	SANFISIKGPELLTMW	K	A	V	I	K	G	14	0	1495.73	U6KXE0	U6KXE0	551	564	yes	yes	2	3.576e-07	107.03	0	4579900	0	0	0	0		2
471	AVAYPSFQQQLPLK	QGFLENVRAVAYPSFQ	FQQQLPLKGEGRVCVD	R	A	V	L	K	G	14	0	1588.86	U6L3N8	U6L3N8	1748	1761	yes	yes	2	0.003756	131.28	0	23242000	0	0	70102000	0		2
472	AVAYPSFQQQLPLKGEGR	QGFLENVRAVAYPSFQ	LPLKGEGRVCVDKHFI	R	A	V	G	R	V	18	1	1988.05	U6L3N8	U6L3N8	1748	1765	yes	yes	3	0.0031671	110.37	0	0	0	0	20593000	0		1
473	AVCMISNSTAIAEVFSR	GDLAKVMRAVCMISNS	AIAEVFSRMDHKFDLM	R	A	V	S	R	M	17	0	1854.9	U6KWP4	U6KWP4	374	390	yes	yes	2	0.00057333	142.83	0	0	0	0	14115000	0		2
474	AVDDACAFAK	CILDEAEKAVDDACAF	DDACAFAKALTKDRRF	K	A	V	A	K	A	10	0	1066.48	U6KYU4;H9B9U4	U6KYU4	415	424	yes	no	2	0.013424	71.379	0	0	0	0	19395000	0		1
475	AVDLTRPSSILGMGLGK	WGSFVVPKAVDLTRPS	ILGMGLGKKVDCLGVL	K	A	V	G	K	K	17	0	1713.94	H9B971	H9B971	226	242	yes	yes	3	0.024612	33.836	0	0	0	0	6048200	0		2
476	AVDPVPAAEIPR	SITHLTMRAVDPVPAA	VPAAEIPRELLWHSQW	R	A	V	P	R	E	12	0	1233.67	U6KWN1	U6KWN1	5509	5520	yes	yes	2	0.014781	80.706	0	15374000	0	0	32623000	0		2
477	AVDTPQTQDIAVK	KAAETPERAVDTPQTQ	QTQDIAVKLIAPPQYV	R	A	V	V	K	L	13	0	1384.72	U6L2N5	U6L2N5	259	271	yes	yes	2	0.0019988	111.86	0	0	0	0	30240000	0		1
478	AVEFNQTEYEGR	ESEEGAAKAVEFNQTE	NQTEYEGRTLRINLSA	K	A	V	G	R	T	12	0	1441.65	U6KT01	U6KT01	575	586	yes	yes	2	0.0023841	187.97	51268000	0	0	13549000	0	8658100		3
479	AVEITQQQQQQQQQQQQQR	ATEGAKFRAVEITQQQ	QQQQQQQRCDAVGGSV	R	A	V	Q	R	C	19	0	2352.15	U6KXE2	U6KXE2	91	109	yes	yes	3	0.0024607	66.673	0	0	0	0	0	21211000		1
480	AVELIGPK	ARWEEYGRAVELIGPK	AVELIGPKEFICAAVS	R	A	V	P	K	E	8	0	825.496	U6KWV4	U6KWV4	207	214	yes	yes	2	0.019124	91.906	0	9227100	0	0	0	0		1
481	AVESLYGQFLSSR	TGAGKLRKAVESLYGQ	YGQFLSSRIMITRLEG	K	A	V	S	R	I	13	0	1455.74	A7DZP6;U6KJM1	A7DZP6	674	686	yes	no	2	0.0049788	215.87	30554000	9587700	0	17652000	0	0		3
482	AVGAAVADHGSLSSR	EQQQQPSRAVGAAVAD	DHGSLSSRFGY_____	R	A	V	S	R	F	15	0	1396.71	U6KLM2	U6KLM2	387	401	yes	yes	2;3	0.0052973	90.05	26476000	0	0	7409300	0	0		4
483	AVGALLVYDVTR	ITSAHYRRAVGALLVY	LLVYDVTRKRTFLSAS	R	A	V	T	R	K	12	0	1275.72	U6L7L7	U6L7L7	87	98	yes	yes	2	0.0036493	110.14	0	2898600	0	0	10673000	0		2
484	AVGLPSAAAAPHSILEAFR	ANVAAVSRAVGLPSAA	HSILEAFRNCAALCLD	R	A	V	F	R	N	19	0	1877.02	Q967Y7	Q967Y7	227	245	yes	yes	3	8.166e-05	80.975	0	0	0	0	52705000	0		2
485	AVGNIVTGDDR	LVQTPALRAVGNIVTG	NIVTGDDRQTQVVLTC	R	A	V	D	R	Q	11	0	1115.56	U6KMU3	U6KMU3	302	312	yes	yes	2	0.0031075	84.615	0	0	0	0	0	0		2
486	AVHLDEPLK	DLNYVPNKAVHLDEPL	VHLDEPLKAVLTDTLG	K	A	V	L	K	A	9	0	1020.56	U6KYB2	U6KYB2	102	110	yes	yes	2	0.0083942	95.815	0	5069600	0	0	9495200	0		3
487	AVHVPSGDVLPVSEAAER	MCPTAGPKAVHVPSGD	PVSEAAERYRAEGSPM	K	A	V	E	R	Y	18	0	1831.94	U6L9U2	U6L9U2	781	798	yes	yes	3	0.0020731	55.589	0	9293800	0	0	23136000	0		2
488	AVIEAFNALPK	MQGLQGYRAVIEAFNA	EAFNALPKLSKASISA	R	A	V	P	K	L	11	0	1171.66	Q07600;U6L4G7;Q24937	Q07600	639	649	yes	no	2	0.0009391	136.57	153820000	221720000	0	89590000	831500000	16624000		4
489	AVLDLLEDKPDGR	ENAWGIVRAVLDLLED	LEDKPDGRYVLLKDPT	R	A	V	G	R	Y	13	0	1439.76	U6KKE5;H9B9C1	U6KKE5	520	532	yes	no	3	0.0012953	89.959	0	3908900	0	0	9653000	0		2
490	AVLMDLEPGTMDSVR	TGGRYVPRAVLMDLEP	PGTMDSVRSGPFGQLF	R	A	V	V	R	S	15	0	1632.79	U6KL24;Q27380;A0A023ING5	U6KL24	63	77	yes	no	2	0.0062994	74.944	15888000	0	0	3141000	0	0	114	3
491	AVLQIDAAAAGGAAAAAAAAKPSPQAVAEVAHGLAR	GARFAKWRAVLQIDAA	EVAHGLARYAAICQQQ	R	A	V	A	R	Y	36	0	3235.74	U6KYI1	U6KYI1	145	180	yes	yes	4	7.6973e-12	96.368	0	0	0	0	55142000	0		3
492	AVLTDTLGFGGHNAALVLTPYK	VHLDEPLKAVLTDTLG	ALVLTPYKKL______	K	A	V	Y	K	K	22	0	2257.21	U6KYB2	U6KYB2	111	132	yes	yes	3	0.0027563	66.045	0	0	0	0	15862000	0		1
493	AVLTQEDVNAITEFDPELAK	MEHVTQFRAVLTQEDV	EFDPELAKKAQVAVDE	R	A	V	A	K	K	20	0	2202.11	U6L8V7	U6L8V7	76	95	yes	yes	2;3	0.0008104	87.18	7190100	0	0	0	0	0		2
494	AVLVLQNK	SGIAGLIKAVLVLQNK	AVLVLQNKTVPPNIHF	K	A	V	N	K	T	8	0	883.549	U6KWN1	U6KWN1	3037	3044	yes	yes	2	0.0067637	106.76	0	5526600	0	0	22620000	0		2
496	AVNAGGQALDLILANK	MEILEALRAVNAGGQA	LDLILANKSRPLFSWA	R	A	V	N	K	S	16	0	1566.87	A7DZP6;U6KJM1	A7DZP6	215	230	yes	no	2;3	0.001254	191.79	143500000	0	0	59024000	0	0		4
497	AVNAIAHFNFENYR	YYVGGKIRAVNAIAHF	HFNFENYRMSPALCKE	R	A	V	Y	R	M	14	0	1664.81	U6KZ59	U6KZ59	166	179	yes	yes	3	0.0036408	49.149	0	0	0	0	29619000	0		1
498	AVPVQVPDTCTR	VETRQVCKAVPVQVPD	QVPDTCTRTVSQKEAY	K	A	V	T	R	T	12	0	1341.67	U6L737	U6L737	41	52	yes	yes	2;3	6.8786e-11	174.86	18820000	2048200000	0	0	11193000000	0		7
500	AVTDKPSLIEIK	LQAIRRAKAVTDKPSL	KPSLIEIKTTIGWGSQ	K	A	V	I	K	T	12	0	1312.76	U6KUY8	U6KUY8	263	274	yes	yes	2;3	0.0028762	82.912	0	18216000	0	7585600	37957000	0		6
501	AVTHSSDSEDSSENEPPAK	TKPALPQKAVTHSSDS	SENEPPAKKPAQKVKV	K	A	V	A	K	K	19	0	1985.85	U6KT01	U6KT01	131	149	yes	yes	3	0.0004073	103.13	7452700	0	0	1622000	0	0		2
502	AVVDELLPPAFLGDR	FLTKSLARAVVDELLP	PPAFLGDRYRLHFGGI	R	A	V	D	R	Y	15	0	1610.87	U6KU64	U6KU64	333	347	yes	yes	2	0.0080009	65.295	0	0	0	0	10675000	0		1
503	AVVGLLEQLR	KDPEQAAKAVVGLLEQ	VGLLEQLRALGELDQE	K	A	V	L	R	A	10	0	1096.66	U6KU64	U6KU64	455	464	yes	yes	2	0.01908	66.692	0	0	0	0	10992000	0		1
504	AVVQVFEGTAGIDNR	VLEIKGRRAVVQVFEG	GTAGIDNRRCHAEFRG	R	A	V	N	R	R	15	0	1574.81	U6KTJ8	U6KTJ8	89	103	yes	yes	2	0.00051923	154.15	2600600	0	0	0	22820000	0		2
505	AVVTFLR	EKDDDMAKAVVTFLRS	KAVVTFLRSSMATSDE	K	A	V	L	R	S	7	0	804.486	U6KWN1	U6KWN1	1935	1941	yes	yes	2	0.021902	103.29	0	0	0	0	8349200	0		1
506	AVWHWTLGEGAEASEPQK	ILALVTDKAVWHWTLG	AEASEPQKICEREGRL	K	A	V	Q	K	I	18	0	1994.95	U6KTM1	U6KTM1	166	183	yes	yes	3	0.0011529	91.932	0	5967400	0	0	18802000	0		2
507	AWGMWGDR	PPGTTLYRAWGMWGDR	AWGMWGDRATGRAFVS	R	A	W	D	R	A	8	0	977.418	U6L9H8	U6L9H8	239	246	yes	yes	2	2.5264e-12	117.93	0	0	0	0	0	0		1
508	AYAVPPPPLDPEDKR	EQVKIWRRAYAVPPPP	PLDPEDKRNAKFEEKY	R	A	Y	K	R	N	15	1	1663.86	U6L3D6	U6L3D6	118	132	yes	yes	3	0.0031634	49.988	2212600	10339000	0	5571600	28291000	0		9
509	AYCNSAMYAR	KACSNGLRAYCNSAMY	CNSAMYARKDVGNTTQ	R	A	Y	A	R	K	10	0	1205.5	U6KXQ2;B6VCV4;A0A1P7YD79;Q6R5N1;Q6R5N0;A0A1L2YXP8;A0A089WZ60	U6KXQ2	318	327	no	no	2	2.2997e-11	149.65	63626000	0	0	0	788320000	0	4	4
510	AYLPVAESFGFTTALR	GNPLVVLRAYLPVAES	FGFTTALRAATSGQAF	R	A	Y	L	R	A	16	0	1741.9	U6KN00;A0A184W4F4	U6KN00	752	767	yes	no	2;3	0.0011599	155.99	0	34955000	0	0	156670000	0		4
511	AYVDNLNALVK	HHYGKHHKAYVDNLNA	DNLNALVKDSNNPIHQ	K	A	Y	V	K	D	11	0	1218.66	U6KZ13	U6KZ13	45	55	yes	yes	2	7.7246e-07	128.61	0	23384000	0	0	0	0		3
512	AYVVDCTQAGYFK	SSGAAGEKAYVVDCTQ	CTQAGYFKVLGKGALP	K	A	Y	F	K	V	13	0	1520.7	U6KP14	U6KP14	99	111	yes	yes	2	0.0019656	108.67	0	34553000	0	0	83618000	0		5
513	AYYDLTALGDHR	KTLPGTQKAYYDLTAL	LTALGDHRYETLPFSV	K	A	Y	H	R	Y	12	0	1393.66	U6L9U2	U6L9U2	60	71	yes	yes	3	0.0059236	47.712	0	0	0	0	6923500	0		2
514	CAAVDSAIPFR	AGSQALKRCAAVDSAI	VDSAIPFRLLLPVGPG	R	C	A	F	R	L	11	0	1205.59	U6KUV0	U6KUV0	390	400	yes	yes	2	0.039956	55.567	0	0	0	0	3283900	0		1
515	CAGSNIIPASTGAAK	GKDWRAGRCAGSNIIP	PASTGAAKAVGKVIPS	R	C	A	A	K	A	15	0	1416.7	E3VWM6	E3VWM6	203	217	yes	yes	2	2.982e-17	171.49	36979000	0	0	23714000	0	0		5
516	CATITPDEER	KRVGVGVKCATITPDE	TITPDEERVKEFGLKK	K	C	A	E	R	V	10	0	1190.52	U6L4Y5	U6L4Y5	61	70	yes	yes	2	0.0036652	95.502	0	0	0	3311300	0	0		1
517	CCVVPNLAAEEAQR	VDWTAGAKCCVVPNLA	LAAEEAQRLLPKGHEA	K	C	C	Q	R	L	14	0	1615.74	U6L206	U6L206	178	191	yes	yes	2	0.0058908	131.82	0	7815700	0	0	20817000	0		2
518	CDCCSFGPR	________________	DCCSFGPRAETDADQF	M	C	D	P	R	A	9	0	1157.41	H9B945	H9B945	2	10	yes	yes	2	0.01027	94.806	0	0	0	0	43787000	0		1
519	CEALGLQQQQQQLK	EGPLLRSRCEALGLQQ	QQQQQQLKFYLEALEL	R	C	E	L	K	F	14	0	1670.84	U6L6L9	U6L6L9	125	138	yes	yes	2	0.0029979	147.2	0	0	0	0	9457500	0		1
520	CEEGAVSIQGDCAFVSKPSAGCYEGMLR	HLAMRQVKCEEGAVSI	GCYEGMLRGVKCIQDF	K	C	E	L	R	G	28	0	3077.34	A5JNY6	A5JNY6	420	447	yes	yes	3	8.7003e-11	112.39	0	0	0	0	26983000	0		2
521	CEIVAKPASGTCIDYEAYK	PKQIKVPKCEIVAKPA	CIDYEAYKQEYDCWGS	K	C	E	Y	K	Q	19	0	2174	U6KH26	U6KH26	154	172	yes	yes	3	0.0005479	133.94	0	0	0	0	53731000	0		1
522	CERPPPDEVLR	EKIWGISRCERPPPDE	PPPDEVLRARSFANDK	R	C	E	L	R	A	11	0	1366.67	U6KXX5	U6KXX5	889	899	yes	yes	3	0.00051751	76.073	0	0	0	2715200	23370000	0		2
523	CEVEYVYR	HCRCPVMRCEVEYVYR	CEVEYVYRHCSSACKA	R	C	E	Y	R	H	8	0	1116.49	U6KHY5	U6KHY5	414	421	yes	yes	2	0.002571	130	0	0	0	0	31215000	0		1
524	CFFSLEAPIK	VAAAIQEKCFFSLEAP	FSLEAPIKRVTGYDTP	K	C	F	I	K	R	10	0	1210.61	U6KR05	U6KR05	360	369	yes	yes	2	0.0081294	81.594	0	0	0	4642400	13371000	0		3
525	CFFSLEAPIKR	VAAAIQEKCFFSLEAP	SLEAPIKRVTGYDTPF	K	C	F	K	R	V	11	1	1366.71	U6KR05	U6KR05	360	370	yes	yes	3	0.0026031	68.107	0	0	0	0	12356000	0		1
526	CFNYTNHTVLPEALEK	TAWDLTRRCFNYTNHT	VLPEALEKWSADLISR	R	C	F	E	K	W	16	0	1934.92	U6KXX5	U6KXX5	413	428	yes	yes	3	2.6238e-05	144.29	0	6345100	0	3719100	24413000	0		3
527	CFQIAK	SNQKFSEKCFQIAKQL	EKCFQIAKQLPKVYDI	K	C	F	A	K	Q	6	0	765.384	U6KHY5	U6KHY5	446	451	yes	yes	2	0.040193	103.41	0	0	0	0	28271000	0		1
528	CFVYPASK	IARSEGGKCFVYPASK	CFVYPASKTPYGACAS	K	C	F	S	K	T	8	0	970.458	U6L145	U6L145	236	243	yes	yes	2	0.033188	81.191	0	0	0	2833000	46541000	0		2
529	CGAFGEWTACGDPSEGLR	PDEEVEERCGAFGEWT	GDPSEGLRTRTRQNCP	R	C	G	L	R	T	18	0	1968.81	U6L098;Q9BI05	U6L098	1613	1630	yes	no	2	0.00021264	141.13	0	0	0	9025200	0	0		1
530	CGDFGDWSPPLAGDCVPGTTHTR	MSEEEVKKCGDFGDWS	VPGTTHTRQRANCPNH	K	C	G	T	R	Q	23	0	2502.07	U6L098;Q9BI05	U6L098	159	181	yes	no	3	0.0012059	72.99	0	0	0	9489800	0	0		2
531	CGHTSQLRPK	ATNCRKKKCGHTSQLR	HTSQLRPKKKPKS___	K	C	G	P	K	K	10	0	1182.59	U6KVM1	U6KVM1	115	124	yes	yes	3	0.0027239	78.939	1924300	0	0	0	0	0		1
532	CGINYQPPTVVPGGDLAK	DWCPTGFKCGINYQPP	VPGGDLAKVMRAVCMI	K	C	G	A	K	V	18	0	1884.94	U6KWP4	U6KWP4	353	370	yes	yes	2	0.0020213	123.84	10281000	0	0	22377000	36692000	0		6
533	CGVTYILNAGGDQ	ENRNYCGRCGVTYILN	ILNAGGDQ________	R	C	G	D	Q	-	13	0	1366.62	U6KY09;H9B908	U6KY09	144	156	yes	no	2	0.0044457	144.55	0	6720400	0	0	14195000	0		2
534	CIEVVKEEK	VGEPHGHKCIEVVKEE	IEVVKEEKIFDCPPGY	K	C	I	E	K	I	9	1	1132.58	A5JNY6;U6L2Q1	A5JNY6	381	389	yes	no	2	0.00050597	136.39	0	0	0	0	94588000	0		2
535	CIIGLVAGGGR	KTLPSRSRCIIGLVAG	GLVAGGGRIDKPLLKA	R	C	I	G	R	I	11	0	1071.59	H9B936	H9B936	164	174	yes	yes	2	0.00094057	101.33	0	0	0	0	34820000	0		1
536	CLADIESSAQSELR	EVEKEVDRCLADIESS	SSAQSELRAEVAELTI	R	C	L	L	R	A	14	0	1577.74	U6KH06	U6KH06	25	38	yes	yes	2	0.0014681	151.79	14837000	0	0	10340000	0	0		4
537	CLNSYWVGQDAVYK	RSVCGNLRCLNSYWVG	VGQDAVYKYYEVILVD	R	C	L	Y	K	Y	14	0	1701.78	U6KWG1	U6KWG1	116	129	yes	yes	2	1.1834e-11	161.94	0	0	0	0	40922000	0		2
538	CLVEETVAAAQSCPLGFSLQNGSCSK	QQHGGHEKCLVEETVA	LQNGSCSKLEVSPPQQ	K	C	L	S	K	L	26	0	2812.28	U6KV65	U6KV65	204	229	yes	yes	3	9.4847e-11	148.2	0	0	0	0	24901000	0		2
539	CLVGEPHGHK	LTAEPTSRCLVGEPHG	VGEPHGHKCIEVVKEE	R	C	L	H	K	C	10	0	1132.54	A5JNY6;U6L2Q1	A5JNY6	371	380	yes	no	2;3	0.00050001	140.35	0	0	0	0	272890000	0		2
540	CNNQLLPLSFHQHER	QLHDFSSKCNNQLLPL	LSFHQHERAVDLMSRG	K	C	N	E	R	A	15	0	1891.91	U6KV28	U6KV28	176	190	yes	yes	4	0.0074124	52.599	0	0	0	0	10508000	0		2
541	CNSEETDASCGAR	ELNCLLYKCNSEETDA	TDASCGARGVYVLPGF	K	C	N	A	R	G	13	0	1455.54	U6L804	U6L804	387	399	yes	yes	2	0.0031169	149.23	0	7360500	0	0	14471000	0		2
542	CPEALFQPSFLGK	TVGNERFRCPEALFQP	FQPSFLGKEASGIHRT	R	C	P	G	K	E	13	0	1492.74	H9BA70	H9BA70	258	270	yes	yes	2	4.4338e-06	202.31	8091400	64024000	0	20825000	269200000	0		5
543	CPFTGNVSIR	EGTYIDKKCPFTGNVS	FTGNVSIRGRIIKGMV	K	C	P	I	R	G	10	0	1149.56	U6KP70	U6KP70	61	70	yes	yes	2	0.0022406	100.98	0	0	0	0	20638000	0		2
544	CPPEALLEAGQCVR	SSSPPALKCPPEALLE	LEAGQCVRRAAAAPLG	K	C	P	V	R	R	14	0	1598.75	U6KV65	U6KV65	370	383	yes	yes	2;3	0.00063412	135.66	0	0	0	0	276410000	0		3
545	CQESLNTNVNR	VDHRRRNRCQESLNTN	SLNTNVNRLKLYLSKL	R	C	Q	N	R	L	11	0	1333.6	U6KK26	U6KK26	104	114	yes	yes	2	0.0018076	202.44	36890000	16083000	0	13873000	0	0		3
546	CQSELADIAK	GYGMAVARCQSELADI	SELADIAKNLMNCGIT	R	C	Q	A	K	N	10	0	1133.54	Q07600;U6L4G7	Q07600	320	329	yes	no	2	0.00036834	225.91	74124000	62230000	0	74958000	239130000	0		4
547	CSLFADDAALRPTK	FFTLASGKCSLFADDA	DAALRPTKSDGAVSGN	K	C	S	T	K	S	14	0	1563.77	Q9U966;H9B9Q2	Q9U966	757	770	yes	no	2;3	0.00043633	164.93	5561200	21429000	0	9116300	77014000	21611000		11
548	CTCQDGFTLIDGTCTR	LKVMPPAKCTCQDGFT	LIDGTCTRSIETDPQE	K	C	T	T	R	S	16	0	1903.79	A5JNY6;U6L2Q1	A5JNY6	47	62	yes	no	2	7.4703e-07	160.52	0	0	0	0	8199700	0		1
549	CTLQVDLTGDAGNHIEAPNVSTIEQCR	RPVDQAGKCTLQVDLT	VSTIEQCRRECLLDKD	K	C	T	C	R	R	27	0	2997.39	Q9U966	Q9U966	263	289	yes	yes	3	7.0408e-10	118.67	0	0	0	8702500	63033000	0		2
550	CTNFTSWLNK	KACSADQKCTNFTSWL	NFTSWLNKECYIKDDQ	K	C	T	N	K	E	10	0	1269.58	Q9U966	Q9U966	599	608	yes	yes	2	0.0005377	144.66	0	0	0	0	37471000	0		1
551	CTTVPYYELEPCEAVVAETELEPCEVNFR	LQIVFEEKCTTVPYYE	EPCEVNFRVTECTPQE	K	C	T	F	R	V	29	0	3503.56	U6L0N4	U6L0N4	573	601	yes	yes	3	1.035e-14	124.17	0	0	0	0	69848000	0		1
552	CTYAGENFR	IEEQLQGRCTYAGENF	TYAGENFRNPSN____	R	C	T	F	R	N	9	0	1116.47	Q967Y8;D1MIA1;U6KSV9	Q967Y8	433	441	yes	no	2	0.0083926	96.253	5730700	0	0	0	52084000	0		2
553	CVALPLK	ETKQSTRKCVALPLKV	KCVALPLKVEVKLCPD	K	C	V	L	K	V	7	0	799.463	U6L098;Q9BI05	U6L098	1546	1552	yes	no	2	0.0072155	109.88	0	0	0	9372000	18398000	0		2
554	CVFAADPLEGSK	LGVMFDSRCVFAADPL	ADPLEGSKLEGPVMLF	R	C	V	S	K	L	12	0	1292.61	U6KXT4	U6KXT4	238	249	yes	yes	2	0.01162	70.552	0	0	0	0	9947900	0		1
555	CVFFISPEK	KGLPLTCRCVFFISPE	VFFISPEKKLAASILY	R	C	V	E	K	K	9	0	1125.55	U6L206	U6L206	130	138	yes	yes	2	0.0098622	91.069	0	0	0	0	40055000	0		1
556	CVFLDLEPTVVDEVR	GAGKHVPRCVFLDLEP	PTVVDEVRTGTYRHLF	R	C	V	V	R	T	15	0	1789.89	U6KWP4	U6KWP4	65	79	yes	yes	2;3	0.0051329	180.88	11873000	0	0	15282000	0	0		4
557	CVPSRPAVPFEGNSVYR	LCTCGQHKCVPSRPAV	FEGNSVYRQEYGPKPL	K	C	V	Y	R	Q	17	0	1933.95	U6L4K9	U6L4K9	68	84	yes	yes	3	0.011642	41.554	0	0	0	0	9257500	0		1
559	CYAASEIDFAVSADVCADNCGNITSCNGAVNGVSTSHLTR	TQKTKEWRCYAASEID	VSTSHLTRNPQIEELI	R	C	Y	T	R	N	40	0	4262.84	U6KXQ2;B6VCV4;A0A1P7YD79;Q6R5N0	U6KXQ2	644	683	yes	no	3	7.7256e-12	48.096	0	0	0	0	39744000	0		4
560	CYAASEIDFAVSADVCADNCGNITSCSGAVNGVSTSHLTR	TQKTKEWRCYAASEID	VSTSHLTRNPQIEELI	R	C	Y	T	R	N	40	0	4235.83	U6KXQ2;B6VCV4;A0A1P7YD79;Q6R5N1;A0A1L2YXP8;A0A0U4IQT1	U6KXQ2	342	381	yes	no	3;4	1.795e-10	87.544	0	0	0	0	121320000	0		6
561	DAAAAAAAAAAGPAAAVLK	RQQQQQLRDAAAAAAA	GPAAAVLKACWLAAEA	R	D	A	L	K	A	19	0	1550.84	U6L0M0	U6L0M0	293	311	yes	yes	2;3	0.001157	133.32	0	5116800	0	1399400	19859000	0		6
562	DAAAAAGEDR	AAAAAESRDAAAAAGE	AAAAGEDRDEAAAAAD	R	D	A	D	R	D	10	0	945.415	U6KYX3	U6KYX3	198	207	yes	yes	2	0.00038203	121.35	8761000	0	882910000	0	0	0		2
563	DAAAAAGEDRDEAAAAADSR	AAAAAESRDAAAAAGE	AAAAADSRDESADASA	R	D	A	S	R	D	20	1	1902.83	U6KYX3	U6KYX3	198	217	yes	yes	2;3	4.0243e-26	207.92	0	150910000	2289100000	0	143660000	1111700000		10
564	DAAAAAGEDRDEAAAAADSRDESADASAADSR	AAAAAESRDAAAAAGE	DASAADSRGRAAAAAR	R	D	A	S	R	G	32	2	3078.3	U6KYX3	U6KYX3	198	229	yes	yes	3;4	1.072e-30	169.65	0	0	90422000	0	0	0		2
565	DAAAVTQFLADVAAGK	AAAAAALRDAAAVTQF	LADVAAGKVERALKSE	R	D	A	G	K	V	16	0	1546.8	U6KSC9	U6KSC9	336	351	yes	yes	2	5.5782e-10	198.74	0	0	0	6073400	289670000	0		1
566	DAAFLFPEHVY	VYKRLTNKDAAFLFPE	FLFPEHVY________	K	D	A	V	Y	-	11	0	1307.62	U6KH06	U6KH06	185	195	yes	yes	2	0.016365	81.548	41652000	7955200	0	3758500	26269000	0		4
567	DAAGAFALGFDTQTK	ENTHKLIRDAAGAFAL	LGFDTQTKAAAELVGN	R	D	A	T	K	A	15	0	1511.73	U6L3G0	U6L3G0	834	848	yes	yes	2	0.0044017	132.86	0	0	0	0	15320000	0		2
568	DAAGFLYLSK	RSGDIVERDAAGFLYL	AGFLYLSKRVGTSFLV	R	D	A	S	K	R	10	0	1083.56	A5JNY4;U6KNE1	A5JNY4	408	417	yes	no	2	0.026714	71.349	0	11662000	0	0	0	0		1
569	DAAGYDLSPEDLDR	KEITSADRDAAGYDLS	LSPEDLDRVGEARLNQ	R	D	A	D	R	V	14	0	1535.67	U6KWN5	U6KWN5	231	244	yes	yes	2	0.0033207	103.88	0	3197100	0	6064300	0	0		5
570	DAALQQQQQQLGVGRPLHVEPLSTELK	INQVLRNRDAALQQQQ	EPLSTELKEKIKAGKD	R	D	A	L	K	E	27	0	2982.59	U6KVY5	U6KVY5	44	70	yes	yes	4	6.0832e-10	109.97	0	0	0	0	15152000	0		1
571	DAANEISTTETEPQAVR	SKRMAVTRDAANEIST	ETEPQAVRDATRNFMK	R	D	A	V	R	D	17	0	1830.86	U6L197	U6L197	125	141	yes	yes	2	1.0831e-20	216.68	0	52993000	0	12720000	108850000	0		4
572	DADGHYWITGR	FTGDGAYRDADGHYWI	GHYWITGRVDDTLNVS	R	D	A	G	R	V	11	0	1289.58	U6KU82	U6KU82	558	568	yes	yes	3	0.024232	44.71	0	5068200	0	0	0	0		1
578	DAGAGISSGLK	LFSTRKPKDAGAGISS	AGISSGLKSVGKGVAV	K	D	A	L	K	S	11	0	974.503	U6KTK7	U6KTK7	150	160	yes	yes	2	0.0069366	78.655	0	0	0	5691300	0	0		1
579	DAGAIAGLNVIR	DAQRQATKDAGAIAGL	IAGLNVIRIINEPTAA	K	D	A	I	R	I	12	0	1168.66	U6KNQ1;Q24928	U6KNQ1	197	208	yes	no	2	0.0043961	141.02	0	55741000	0	10535000	393390000	11295000		5
580	DAGAIVVVLGVGSGVNSSECR	RSSAAALRDAGAIVVV	GVNSSECRSIAGCSTS	R	D	A	C	R	S	21	0	2045.02	A7UNW8;O43981;U6KQ25;A0A089X4R6	A7UNW8	144	164	yes	no	2;3	0.00011845	163.23	5403900	9349300	23501000	6006800	24942000	0		19
581	DAGTIAGLNVLR	DSQRQATKDAGTIAGL	IAGLNVLRIINEPTAA	K	D	A	L	R	I	12	0	1198.67	H9B9F2;U6L4T2	H9B9F2	161	172	yes	no	2	8.1778e-57	244.8	31596000	92885000	102260000	30178000	210230000	0		6
582	DAGVAPDDVGYINAHGTSTFYNDK	________________	TSTFYNDKIETKAIKK	K	D	A	D	K	I	24	0	2526.13	U6KYB2	U6KYB2	7	30	yes	yes	3	0.000758	77.675	0	0	0	0	29158000	0		1
583	DAGYDVLLR	ADLSSSLRDAGYDVLL	AGYDVLLRLPPPPAAA	R	D	A	L	R	L	9	0	1020.52	U6KYT7	U6KYT7	865	873	yes	yes	2	0.020905	71.501	3780300	0	0	0	0	0		1
584	DAIAAEELAR	RAAKAAIRDAIAAEEL	IAAEELARAAGNEGMD	R	D	A	A	R	A	10	0	1057.54	U6KXE0	U6KXE0	722	731	yes	yes	2	0.0046891	85.731	0	14580000	0	0	33927000	0		2
585	DAIEASGEALSADER	NKARHFIRDAIEASGE	EALSADEREALLNPFV	R	D	A	E	R	E	15	0	1532.7	U6KMV0	U6KMV0	510	524	yes	yes	2	0.010186	99.5	7967900	0	0	0	0	0		1
588	DALEAPGGPTAYSVSK	YFVSMNLKDALEAPGG	PTAYSVSKKPTQAEAA	K	D	A	S	K	K	16	0	1561.76	U6KTM1	U6KTM1	83	98	yes	yes	2	0.0083318	84.169	0	0	0	0	10053000	0		1
589	DALEHEWLK	PTMRISARDALEHEWL	ALEHEWLKTTDAATDS	R	D	A	L	K	T	9	0	1139.56	U6KWT0;Q6TQE9;Q24929;Q3HNM4;Q68NI3	U6KWT0	233	241	yes	no	2	0.041556	76.1	0	0	0	0	0	0		1
590	DALHLLVER	AADVMNVKDALHLLVE	ALHLLVERGRIMQELP	K	D	A	E	R	G	9	0	1064.6	U6KWN1	U6KWN1	7034	7042	yes	yes	2	0.017957	80.755	0	4065900	0	0	12496000	0		2
591	DALNHPYFQPVVEEEQR	HQQRILPRDALNHPYF	PVVEEEQRNAAAAAGE	R	D	A	Q	R	N	17	0	2069.98	U6KU73	U6KU73	1124	1140	yes	yes	3	0.040673	32.387	0	0	0	1765500	5287700	0		2
592	DANSVLEFAVTHIGK	SFKYEGSRDANSVLEF	FAVTHIGKLARARLAG	R	D	A	G	K	L	15	0	1599.83	U6L4Y9	U6L4Y9	138	152	yes	yes	2;3	0.0015855	111.95	0	5125400	0	2093200	27971000	0		5
593	DAPAYSALSAADLQALQNASR	FKRDGDLKDAPAYSAL	QALQNASRAQHWLHSS	K	D	A	S	R	A	21	0	2132.05	U6KGF3	U6KGF3	60	80	yes	yes	2;3	8.0975e-10	208.51	0	8754900	0	1500400	25194000	0		6
594	DAPITGVR	VNGQNRCRDAPITGVR	DAPITGVRDYLRSLAL	R	D	A	V	R	D	8	0	827.45	U6KV28	U6KV28	95	102	yes	yes	2	0.040796	72.875	0	0	0	0	51331000	0		1
595	DAQFLQVSGGR	VVVGSDGRDAQFLQVS	FLQVSGGRDEGERALL	R	D	A	G	R	D	11	0	1176.59	A5JNY7	A5JNY7	178	188	yes	yes	2	0.00409	82.417	19008000	0	0	0	0	0		1
596	DATPLEVPVLLK	QLVDLMRKDATPLEVP	LEVPVLLKWLRYSGFT	K	D	A	L	K	W	12	0	1293.75	U6KNU7	U6KNU7	165	176	yes	yes	2	0.016446	74.162	0	5500000	0	0	13922000	0		2
597	DAVCSEWSEYGPCVGECGK	AACKDLAKDAVCSEWS	PCVGECGKEGVQTSTR	K	D	A	G	K	E	19	0	2188.85	A7UNW8;O43981;U6KQ25;A0A089X4R6	A7UNW8	203	221	yes	no	2;3	0.00034945	167.32	19888000	0	70387000	18695000	0	0		5
598	DAVETQDQR	TSSLVLVRDAVETQDQ	AVETQDQRYMLRMLRR	R	D	A	Q	R	Y	9	0	1060.48	U6KKC7	U6KKC7	50	58	yes	yes	2	0.03181	77.732	0	0	0	0	0	0		1
599	DAVFGVWEGGR	KCPNKAVKDAVFGVWE	FGVWEGGRCEEQRLRL	K	D	A	G	R	C	11	0	1191.57	T1Y4C6;U6KTA0;F8V414;A0A0M6V6K2;A0A0M6V6E0;A0A0M6V432	T1Y4C6	241	251	yes	no	2	0.0019831	102.06	25536000	0	0	12207000	0	0		3
600	DAVLGSLQNQLR	EAFLELVRDAVLGSLQ	GSLQNQLRVPGFDTFA	R	D	A	L	R	V	12	0	1312.71	U6KQJ2	U6KQJ2	1036	1047	yes	yes	2	0.0021078	142.43	0	6816100	0	4936900	16027000	0		3
601	DAVLLVFANK	MLGEDELRDAVLLVFA	VLLVFANKQDLPNAMS	R	D	A	N	K	Q	10	0	1088.62	U6KXG0	U6KXG0	118	127	yes	yes	2	0.0003535	121.85	7676800	53641000	0	7292900	157630000	0		5
602	DAVNDLSLDYLAK	LIQKSILRDAVNDLSL	LSLDYLAKAKILVIRD	R	D	A	A	K	A	13	0	1435.72	U6L8G0;H9B9F1	U6L8G0	317	329	yes	no	2	0.0024551	103.22	0	12062000	0	0	77728000	0		3
603	DAVQQQTAAAAAAAGEQLGK	AAIPLSVRDAVQQQTA	AAGEQLGKVYVHLEPY	R	D	A	G	K	V	20	0	1897.95	U6L3Q8	U6L3Q8	219	238	yes	yes	2	0.0013811	149.3	8889100	0	0	6953600	0	0		2
604	DAVVLAVER	CVVGVRGKDAVVLAVE	AVVLAVERKAAAKLQE	K	D	A	E	R	K	9	0	970.545	U6KYA5	U6KYA5	39	47	yes	yes	2	0.026176	68.224	0	0	0	2424300	0	0		1
605	DCFSNSNGSTK	ILAFAGIKDCFSNSNG	SNSNGSTKTRGNFMKA	K	D	C	T	K	T	11	0	1215.48	U6KTS2	U6KTS2	205	215	yes	yes	2	0.0014992	127.4	14570000	13988000	0	0	0	0		3
606	DCYVGDEAQSK	IMVGMEEKDCYVGDEA	VGDEAQSKRGILSLKY	K	D	C	S	K	R	11	0	1270.51	H9BA70	H9BA70	52	62	yes	yes	2	3.0346e-06	162.88	0	281790000	0	33393000	480000000	0		4
607	DDASSPELEICVR	NIITQAIRDDASSPEL	PELEICVRNGVQYVPR	R	D	D	V	R	N	13	0	1489.67	U6KWN1	U6KWN1	7774	7786	yes	yes	2	0.0091391	76.143	0	3319500	0	0	8564700	0		2
608	DDKYEPLGR	GGSFTVQKDDKYEPLG	DKYEPLGRGTRIILHL	K	D	D	G	R	G	9	1	1091.52	U6L0T2;O44001	U6L0T2	162	170	yes	no	2	0.0018174	117.89	0	38586000	0	0	215650000	0		1
609	DDLEAGLLEFDR	QMPPSAARDDLEAGLL	AGLLEFDREERVDPSS	R	D	D	D	R	E	12	0	1391.66	Q07600;U6L4G7;Q24937	Q07600	473	484	yes	no	2	1.5941e-05	217.45	229770000	90449000	64835000	137800000	113890000	0		9
610	DDLEAGLLEFDREER	QMPPSAARDDLEAGLL	LEFDREERVDPSSWPY	R	D	D	E	R	V	15	1	1805.84	Q07600;U6L4G7;Q24937	Q07600	473	487	yes	no	2;3	0.0068658	233	0	13676000	0	0	210190000	0		3
611	DDLHFATSAYSVEGR	TSKVKPFKDDLHFATS	SAYSVEGRDQIKRELM	K	D	D	G	R	D	15	0	1666.76	G9IBU6;G1EN37	G9IBU6	389	403	yes	no	3	0.00071462	100.11	0	7376200	0	0	18866000	0		4
612	DDLHPTAVIAGYR	RLSVQLIKDDLHPTAV	TAVIAGYRLAMKESVR	K	D	D	Y	R	L	13	0	1426.72	H9B9F7;U6KS96	H9B9F7	108	120	yes	no	3	0.00152	95.401	0	0	0	0	9221100	0		2
613	DDLLAINSK	PRKPGMSRDDLLAINS	DLLAINSKIVADVAEA	R	D	D	S	K	I	9	0	987.524	U6KZN5	U6KZN5	90	98	yes	yes	2	0.0001076	121.67	0	0	0	7490800	0	0		1
616	DDQIVVDGVTVIGR	GNVEVSPKDDQIVVDG	DGVTVIGRRRIETRMP	K	D	D	G	R	R	14	0	1484.78	Q07600;U6L4G7;Q24937	Q07600	803	816	yes	no	2	3.4726e-06	188.27	246210000	156500000	0	102070000	348520000	0		10
618	DDTSLFVQQDAAQQQQQLPEAR	AQRKLRSKDDTSLFVQ	QQQLPEARKLLQQQID	K	D	D	A	R	K	22	0	2515.19	U6KJ41	U6KJ41	137	158	yes	yes	3	0.006723	38.26	8649500	0	0	0	0	0		1
619	DEAAAAADSR	AAAAGEDRDEAAAAAD	AAAAADSRDESADASA	R	D	E	S	R	D	10	0	975.426	U6KYX3	U6KYX3	208	217	yes	yes	2	2.8906e-05	217.64	15537000	2100200000	935890000	0	0	510540000		3
620	DEAFPATYEEWLR	RQAIAQVRDEAFPATY	ATYEEWLRTPGSKLRN	R	D	E	L	R	T	13	0	1625.74	U6L9T1	U6L9T1	534	546	yes	yes	2	0.03223	55.401	0	0	0	0	0	0		1
621	DEDVSEAAAESR	AAAEADSRDEDVSEAA	SEAAAESRGRAAAARE	R	D	E	S	R	G	12	0	1277.54	U6KUC0;U6KYX3	U6KYX3	146	157	no	no	2	1.3914e-07	256.24	0	123640000	37587000	18730000	64790000	1830500000		6
622	DEILVAFQQLR	VSWFDLTKDEILVAFQ	LVAFQQLRDVFIQFPA	K	D	E	L	R	D	11	0	1330.72	U6L3H6	U6L3H6	177	187	yes	yes	2	0.0059897	79.906	0	2453000	0	0	0	0		1
623	DENPCLFFEPK	GLLLSCIRDENPCLFF	PCLFFEPKALYRVATD	R	D	E	P	K	A	11	0	1394.62	U6KR05	U6KR05	243	253	yes	yes	2	0.0013842	97.597	0	34235000	0	14185000	88613000	0		5
624	DEPEEAPKPSK	KEAPKALKDEPEEAPK	EEAPKPSKGAPKDAPK	K	D	E	S	K	G	11	0	1225.58	U6KIY0	U6KIY0	108	118	yes	yes	3	0.010535	65.395	0	0	0	0	0	70057000		0
625	DEPEEGLEGEGSSK	KIDSFFFRDEPEEGLE	LEGEGSSKTLNPREGL	R	D	E	S	K	T	14	0	1461.61	U6L7Q2	U6L7Q2	227	240	yes	yes	2	0.0049677	157.68	0	24683000	0	0	68870000	0		4
626	DEQVEFSETCYR	PQMGTCFKDEQVEFSE	EFSETCYRVESDTACE	K	D	E	Y	R	V	12	0	1561.64	U6L0N4	U6L0N4	619	630	yes	yes	2	2.8688e-44	286.08	0	8877500	0	0	215110000	0		3
627	DERAFQDHVK	VVFVSADKDERAFQDH	RAFQDHVKHMPWLVID	K	D	E	V	K	H	10	1	1243.59	A5JNY7	A5JNY7	117	126	yes	yes	1	0.016617	65.038	0	120180000	0	0	0	0		0
628	DESADASAADSR	AAAAADSRDESADASA	DASAADSRGRAAAAAR	R	D	E	S	R	G	12	0	1193.48	U6KYX3	U6KYX3	218	229	yes	yes	2	0.0031579	171.85	39634000	97851000	2139200000	4417900	99012000	0		7
629	DEVLQAPPGSYELPK	QKMLQQARDEVLQAPP	PGSYELPKAAADYKLP	R	D	E	P	K	A	15	0	1641.83	U6L8V7	U6L8V7	136	150	yes	yes	2	0.0026767	100.55	6890800	0	0	6012300	0	0		3
630	DEVTLEGPGGSHSIASDAIK	TTPGVSPRDEVTLEGP	SIASDAIKEADNTACL	R	D	E	I	K	E	20	0	1981.96	U6KNB5	U6KNB5	108	127	yes	yes	2;3	0.00071063	60.157	20436000	0	2801400	4797200	0	0		4
631	DEVVSRPSSCPHPTSHEFCAVSQQDATGK	SVEKTCYRDEVVSRPS	SQQDATGKCHRLVERE	R	D	E	G	K	C	29	0	3212.43	U6KH26	U6KH26	72	100	yes	yes	3;4;5	1.0469e-58	269.59	0	70917000	0	0	3157900000	0		11
632	DFAAAEDPGVK	HKKANPEKDFAAAEDP	AAEDPGVKSVSQIYNY	K	D	F	V	K	S	11	0	1118.52	U6L0I8	U6L0I8	249	259	yes	yes	2	0.0019356	87.149	9859800	16519000	123010000	10148000	0	0		4
633	DFFLKPELLR	SIHASGFRDFFLKPEL	FLKPELLRAIGDAGFE	R	D	F	L	R	A	10	0	1276.72	U6KKP5	U6KKP5	24	33	yes	yes	3	0.0011889	73.885	0	0	0	0	17544000	0		1
634	DFGAAVDAAR	ASCFVRMRDFGAAVDA	GAAVDAARKAKNPKTW	R	D	F	A	R	K	10	0	991.472	U6KTM1	U6KTM1	1296	1305	yes	yes	2	0.038561	72.928	0	0	0	0	0	0		2
635	DFGSLENFK	PTLKRLERDFGSLENF	FGSLENFKNEFKKKVL	R	D	F	F	K	N	9	0	1055.49	U6KZ13	U6KZ13	114	122	yes	yes	2	6.637e-05	136.8	0	17656000	0	15115000	33561000	0		3
636	DFIEAINR	RKKSISEKDFIEAINR	DFIEAINRVIKSYKRF	K	D	F	N	R	V	8	0	976.498	U6L2X8	U6L2X8	242	249	yes	yes	2	0.039738	73.616	0	0	0	0	10686000	0		1
637	DFIVSLVADETR	AGWTKSERDFIVSLVA	SLVADETRKVVQLRES	R	D	F	T	R	K	12	0	1363.7	U6KXC3;Q9UAR9;Q9UAS1;Q24936;C1KAC7;Q9UAS0;O96994	U6KXC3	87	98	yes	no	2	1.0617e-05	162.36	27616000	12649000	0	72362000	40146000	0		6
638	DFIVSLVADETRK	AGWTKSERDFIVSLVA	LVADETRKVVQLRESE	R	D	F	R	K	V	13	1	1491.79	U6KXC3;Q9UAR9;Q9UAS1;Q24936;C1KAC7;Q9UAS0;O96994	U6KXC3	87	99	yes	no	2;3	0.00044106	99.522	0	3298400	0	10094000	0	0		10
639	DFNFSVCTAR	DARNDDFKDFNFSVCT	NFSVCTARDMSEQEYE	K	D	F	A	R	D	10	0	1215.53	U6KYG7	U6KYG7	429	438	yes	yes	2	0.013371	81.95	0	0	0	5443000	8657600	0		2
640	DFPLLPVGQLTLTK	VTKVLPQKDFPLLPVG	VGQLTLTKNPKNYFQE	K	D	F	T	K	N	14	0	1540.89	U6L000	U6L000	127	140	yes	yes	2	0.0028034	113.42	0	19916000	0	0	68933000	0		3
641	DFQGARPPPCLAAALARPENQR	AVPDDRARDFQGARPP	LARPENQRNVLKLVGR	R	D	F	Q	R	N	22	0	2434.23	U6L9H8	U6L9H8	423	444	yes	yes	3;4	1.6865e-09	158.73	0	9829700	0	0	212940000	0		4
642	DFTFNDQNYDVAILGK	YKLAEVKRDFTFNDQN	YDVAILGKNKGGGFLI	R	D	F	G	K	N	16	0	1858.87	U6KUS0;Q5IFI5	U6KUS0	107	122	yes	no	2	0.0015308	182.02	4174300	29415000	0	8744900	101180000	0		4
643	DFTGVEEPPR	STYMENSRDFTGVEEP	TGVEEPPRGLTITKRW	R	D	F	P	R	G	10	0	1145.54	U6KWN5	U6KWN5	295	304	yes	yes	2	0.0035291	96.034	26603000	0	0	6480100	0	0		2
644	DFTRPPQLIIIR	TLVPVPHRDFTRPPQL	PPQLIIIRSFDVNKPG	R	D	F	I	R	S	12	0	1467.86	U6LAL4	U6LAL4	60	71	yes	yes	3	0.0019673	117.86	2610400	8882400	0	0	15492000	0		2
645	DGAIGASVTGAVPVRPFSTIPQFR	FVCIWATKDGAIGASV	FSTIPQFRDGSDPKQD	K	D	G	F	R	D	24	0	2442.3	U6KLY6	U6KLY6	520	543	yes	yes	3	0.00066669	59.539	0	0	0	0	8664300	0		2
646	DGAPHMALVLR	HWKSGTLRDGAPHMAL	PHMALVLRHMITVSNY	R	D	G	L	R	H	11	0	1178.62	U6KZP2	U6KZP2	1306	1316	yes	yes	3	0.00053984	74.841	0	0	0	0	12051000	0		2
647	DGCLNYIDENDEVLVAGFGR	KITAFVPRDGCLNYID	VLVAGFGRSGHAVGDI	R	D	G	G	R	S	20	0	2255.02	U6L058	U6L058	90	109	yes	yes	2;3	0.0024658	94.728	0	10086000	0	0	12672000	0		2
648	DGCSLNVRPVDQAGK	KASVSGPRDGCSLNVR	RPVDQAGKCTLQVDLT	R	D	G	G	K	C	15	0	1614.78	Q9U966	Q9U966	248	262	yes	yes	3	0.0010891	84.842	0	24282000	0	3768800	84770000	15969000		4
649	DGDGELTSSEALLAIR	EAFALFDRDGDGELTS	SEALLAIRSIGVVVNA	R	D	G	I	R	S	16	0	1645.82	U6KY15	U6KY15	17	32	yes	yes	2	0.0026254	172.92	9115300	0	0	7697600	20896000	0		4
650	DGDGTISHSELTEGLAQVGLPQWDINR	EIFRQLDKDGDGTISH	LPQWDINRIIQSIDVD	K	D	G	N	R	I	27	0	2907.4	U6KVH8	U6KVH8	477	503	yes	yes	3	4.7405e-06	90.468	0	0	0	11455000	0	0		2
651	DGEAPPEAGPTAEDIK	EKAKKKAKDGEAPPEA	GPTAEDIKQFEETLPL	K	D	G	I	K	Q	16	0	1595.73	U6KTK7	U6KTK7	559	574	yes	yes	2	0.0042285	84.718	12827000	0	0	0	0	0		1
652	DGGGEIVNLMK	QEIVQRTRDGGGEIVN	GEIVNLMKTSSAFFAP	R	D	G	M	K	T	11	0	1131.56	U6KZN5	U6KZN5	217	227	yes	yes	2	0.013809	71.614	0	0	0	2920700	0	0		1
653	DGLAGPLSNFASPNEK	ETAVYVLRDGLAGPLS	NFASPNEKQNLNKVLE	R	D	G	E	K	Q	16	0	1615.78	U6KU66	U6KU66	522	537	yes	yes	2	0.035686	46.592	0	6757500	0	0	0	0		1
654	DGLASTPACSAILR	________________	PACSAILRLRENGIAF	K	D	G	L	R	L	14	0	1430.72	U6KU02	U6KU02	4	17	yes	yes	2	0.016497	58.172	0	7499400	0	0	17908000	0		2
655	DGLVEPGVGLNR	LIAIMAAKDGLVEPGV	EPGVGLNRKTFDEE__	K	D	G	N	R	K	12	0	1224.65	U6KT28	U6KT28	643	654	yes	yes	2	0.01289	103.55	0	48279000	0	0	13699000	0		2
656	DGNGLISAAELR	EAFKVFDRDGNGLISA	LISAAELRHVMTNLGE	R	D	G	L	R	H	12	0	1214.63	H9B932	H9B932	96	107	yes	yes	2	0.004428	86.014	0	3847200	0	0	12171000	0		2
657	DGNISLDEFLLNEGGTLTDPEREELTR	MAAQDKDKDGNISLDE	PEREELTREFSTYDKN	K	D	G	T	R	E	27	1	3032.46	U6KPI6;Q564H1	U6KPI6	177	203	yes	no	3	0.034422	64.68	0	0	0	0	16688000	0		1
658	DGNLVVEGK	YPGEVTVKDGNLVVEG	GNLVVEGKTIQVFAEK	K	D	G	G	K	T	9	0	929.482	E3VWM6	E3VWM6	63	71	yes	yes	2	3.6938e-05	134.25	96546000	260860000	0	67638000	565830000	0		11
659	DGPAAAAAAATADSSNR	________________	ATADSSNRGSSSNSSK	R	D	G	N	R	G	17	0	1515.69	U6L8S3	U6L8S3	8	24	yes	yes	2	4.0692e-06	105.65	0	0	0	0	0	10854000		0
660	DGRPVESISLDAGSVTPGLQQPK	IQKLLDMKDGRPVESI	TPGLQQPKQQTQQQRQ	K	D	G	P	K	Q	23	0	2350.21	U6KLQ8	U6KLQ8	348	370	yes	yes	3	0.0010104	74.364	3267300	6610300	8473000	3287300	0	0		6
661	DGTEFHEGHCTR	AEKIAHCRDGTEFHEG	FHEGHCTRVLTHQPVV	R	D	G	T	R	V	12	0	1444.58	A5JNY6;U6L2Q1	A5JNY6	125	136	yes	no	2;3	3.2048e-05	201.75	0	38783000	0	0	620360000	0		5
662	DGTHLPCDR	MHSQVNLRDGTHLPCD	GTHLPCDRLREATKNL	R	D	G	D	R	L	9	0	1069.46	U6KXD7	U6KXD7	134	142	yes	yes	2	0.013065	87.258	0	0	0	0	95062000	0		1
663	DGVFTDELSLDHGLVDVAVECVVRPK	CESAEHTKDGVFTDEL	VECVVRPKRGSSDPID	K	D	G	P	K	R	26	0	2868.43	U6KPD3	U6KPD3	397	422	yes	yes	3;4	5.3285e-27	203.25	0	0	0	0	395370000	0		1
664	DGVVLASER	TAIGIQTKDGVVLASE	GVVLASERRITSCLLE	K	D	G	E	R	R	9	0	944.493	U6L7D9	U6L7D9	44	52	yes	yes	2	0.020989	70.919	0	0	0	4447900	10970000	0		2
665	DGYGVQVWDDGAR	GEWLGDARDGYGVQVW	QVWDDGARYEGQWVND	R	D	G	A	R	Y	13	0	1436.63	U6KPJ8	U6KPJ8	39	51	yes	yes	2	0.0053177	91.855	0	3745600	0	0	0	0		1
666	DGYIISTGEPR	RAKSMKFRDGYIISTG	IISTGEPRQRFVSQAI	R	D	G	P	R	Q	11	0	1206.59	H9B961	H9B961	156	166	yes	yes	2	0.0020239	89.08	0	30822000	0	6071000	50849000	0		5
667	DHAPSGLPQIVIFPPFPLPK	SQNSKLCKDHAPSGLP	FPPFPLPKFTFQGPKD	K	D	H	P	K	F	20	0	2169.2	U6KMM2	U6KMM2	123	142	yes	yes	3	0.0020905	66.325	0	0	13366000	0	61959000	0		2
668	DHCNSAFQWASK	VQYLNEIKDHCNSAFQ	SAFQWASKEGVLCEEN	K	D	H	S	K	E	12	0	1449.61	U6KN00;A0A184W4F4	U6KN00	643	654	yes	no	2;3	0.0011853	149.41	0	20830000	0	0	51116000	0		5
669	DHFEDLK	DETKTAARDHFEDLKA	RDHFEDLKAKLGEWKE	R	D	H	L	K	A	7	0	902.413	U6KTF2	U6KTF2	208	214	yes	yes	2	0.029009	158.12	14249000	0	0	0	0	0		1
670	DHFVPVPVR	QVPVLKFRDHFVPVPV	HFVPVPVRRRVVPRIR	R	D	H	V	R	R	9	0	1064.58	U6KV05	U6KV05	324	332	yes	yes	2	5.6543e-06	147.69	0	28761000	0	0	312160000	0		2
671	DHPSFEYHQWTLLDPK	________________	QWTLLDPKNPKDKTLI	K	D	H	P	K	N	16	0	2011.94	U6KRD9	U6KRD9	3	18	yes	yes	3	0.00042254	110.37	8403300	19650000	0	12116000	75269000	0		4
672	DIDLPAEEGTPPAAHR	TKYLEMLKDIDLPAEE	GTPPAAHRSQLFFLRS	K	D	I	H	R	S	16	0	1687.82	U6L912;A7DZP7	U6L912	146	161	yes	no	2;3	0.0020318	52.693	15353000	0	0	1560800	6674800	0		5
673	DIDSWIYGPSAVDQASADAK	KVRPIPYKDIDSWIYG	DQASADAKLLKDPKVV	K	D	I	A	K	L	20	0	2107.97	U6KHF6	U6KHF6	86	105	yes	yes	2	0.012054	46.481	0	0	0	1170600	0	0		1
675	DIFEEIYLTQFK	KEYDGVFKDIFEEIYL	EIYLTQFKSKFEQNNI	K	D	I	F	K	S	12	0	1544.78	H9BA08;U6KW80	H9BA08	304	315	yes	no	2	0.0057701	139.43	0	0	0	1137700	18958000	0		2
676	DIGSSSSSSSSGR	EAREELLKDIGSSSSS	SSSSSSGRQEEDVDER	K	D	I	G	R	Q	13	0	1212.52	U6KHJ1	U6KHJ1	117	129	yes	yes	2	6.1378e-06	198.02	81801000	95112000	279150000	0	902110000	0		6
677	DIHISPIICENMK	WFKQADLKDIHISPII	PIICENMKKYMRQSHL	K	D	I	M	K	K	13	0	1568.77	U6KVH8	U6KVH8	425	437	yes	yes	3	0.0056404	39.166	0	0	0	0	6772900	0		1
678	DILFETADKPK	PMRVQELKDILFETAD	FETADKPKSIRGEAQT	K	D	I	P	K	S	11	0	1275.67	U6L0U5	U6L0U5	133	143	yes	yes	2;3	1.9915e-11	121.73	28973000	24141000	0	3554400	0	0		6
679	DIPEEAPLSGSSVAASAAAAAAAAPLR	DDVLLLGRDIPEEAPL	AAAAAPLRLCKAARGD	R	D	I	L	R	L	27	0	2463.26	U6KPS0	U6KPS0	3046	3072	yes	yes	3	3.7946e-05	39.124	0	0	4447800	0	0	0		3
680	DIPEPEIDCKPIGPIICDCDRPFSLECAGEVCR	QPVAYPSKDIPEPEID	ECAGEVCRCLHREVLP	K	D	I	C	R	C	33	0	3916.76	A5JNY6;U6L2Q1	A5JNY6	275	307	yes	no	4	0.00082938	32.798	0	0	0	0	18203000	0		1
681	DISENAAAAQVLAEMAGR	HNMYKEVRDISENAAA	VLAEMAGRHRALASNI	R	D	I	G	R	H	18	0	1815.88	U6KKW2	U6KKW2	107	124	yes	yes	2;3	0.0022406	95.631	15276000	0	0	2561800	3988700	0		5
682	DISGILQAIR	QTVKDGDRDISGILQA	SGILQAIRRAKAVTDK	R	D	I	I	R	R	10	0	1084.62	U6KUY8	U6KUY8	250	259	yes	yes	2	0.00040242	141.39	0	6259100	0	3566000	26553000	0		4
683	DIVEIGGIK	ACVLRMGRDIVEIGGI	IVEIGGIKVPNQAIGL	R	D	I	I	K	V	9	0	942.539	Q9GN67	Q9GN67	181	189	yes	yes	1;2	0.0015978	114.89	0	177260000	35191000	52007000	422590000	0		4
684	DIVNCSFSADHR	KNTTLEARDIVNCSFS	CSFSADHRHCDGATIT	R	D	I	H	R	H	12	0	1419.62	H9B9E0	H9B9E0	446	457	yes	yes	2;3	0.0008378	103.44	0	24059000	0	2743000	74104000	0		5
685	DIYETPTGWK	SVAKKLGKDIYETPTG	YETPTGWKYFTNLMDA	K	D	I	W	K	Y	10	0	1208.57	U6KU02	U6KU02	275	284	yes	yes	2	0.00047987	110.41	5438800	0	0	2981400	24489000	0		4
686	DIYYITGESR	DRMKEGQKDIYYITGE	YYITGESRQTVANSPF	K	D	I	S	R	Q	10	0	1215.58	U6L0T2;O44001	U6L0T2	474	483	yes	no	2	0.00051112	132.38	6305100	0	0	0	98814000	0		3
687	DKDDAPTEVLAEEVLR	LLCLHTEKDKDDAPTE	VLAEEVLRVIEPLGST	K	D	K	L	R	V	16	1	1798.89	U6KVY5	U6KVY5	718	733	yes	yes	3	0.034712	96.208	0	0	0	0	63040000	0		2
688	DKELLPYEIINK	FNEKEVQRDKELLPYE	LPYEIINKDGKPYIRV	R	D	K	N	K	D	12	1	1473.81	U6KNQ1;Q24928	U6KNQ1	123	134	yes	no	2;3	0.035569	136.5	0	0	0	0	180490000	0		3
689	DKENGVQALAK	AVVVITSRDKENGVQA	NGVQALAKLAAEGLKA	R	D	K	A	K	L	11	1	1171.62	U6KQP2;H9B9T9	U6KQP2	40	50	yes	no	2	0.0046398	188.99	0	48767000	0	0	96204000	0		2
690	DKIIEVPQVDVVDAVKPR	VIQEIHRRDKIIEVPQ	VVDAVKPRVYNQGVEH	R	D	K	P	R	V	18	1	2019.14	U6KLZ9	U6KLZ9	114	131	yes	yes	4	0.019982	34.586	0	0	0	0	8631000	0		1
691	DKPVDAPYQDILAVLQNVQK	IKEIDTLKDKPVDAPY	AVLQNVQKLIEEQHLQ	K	D	K	Q	K	L	20	0	2253.2	U6KWQ6	U6KWQ6	891	910	yes	yes	3	0.002097	48.288	0	3093600	0	0	0	0		1
692	DLAEAAAAYR	GNAAFKKKDLAEAAAA	AEAAAAYREGLAFLEH	K	D	L	Y	R	E	10	0	1049.51	H9B9C8;U6L3E0	H9B9C8	191	200	yes	no	2	0.00047987	110.41	0	0	0	0	17589000	0		3
693	DLAQSPCCAK	YITACTKKDLAQSPCC	AQSPCCAKSQTAEKIA	K	D	L	A	K	S	10	0	1148.5	A5JNY6;U6L2Q1	A5JNY6	104	113	yes	no	2	0.0040856	90.601	0	0	0	0	0	0		1
694	DLATLEFSR	DYWKGQYRDLATLEFS	LATLEFSRDRKSMSVL	R	D	L	S	R	D	9	0	1050.53	U6KNV2	U6KNV2	507	515	yes	yes	2	0.023093	69.598	0	5051900	0	0	0	0		1
695	DLCEHLIPAPPEAYNAQTSAEAFQDGTYAFK	ELPEGGWKDLCEHLIP	QDGTYAFKSLADADPN	K	D	L	F	K	S	31	0	3453.58	U6KRM0	U6KRM0	83	113	yes	yes	3	7.8366e-06	49.525	0	0	0	0	14916000	0		1
696	DLDLLIAQHFAK	SNPDLGGRDLDLLIAQ	LIAQHFAKIFEKQHGL	R	D	L	A	K	I	12	0	1382.76	U6KU66	U6KU66	234	245	yes	yes	2	0.0025132	102.61	0	2098700	0	0	8356300	0		2
697	DLEATVEEAVDR	AQEASKGKDLEATVEE	TVEEAVDRVLVGFGME	K	D	L	D	R	V	12	0	1345.64	U6L0I8	U6L0I8	120	131	yes	yes	2	0.00026336	194.54	5677200	0	66376000	8998800	15057000	19048000		5
698	DLEPPGLLLESK	YDFFSISKDLEPPGLL	PGLLLESKKYKFKFNA	K	D	L	S	K	K	12	0	1309.71	U6KKP0	U6KKP0	89	100	yes	yes	2	0.0067878	78.655	0	0	0	0	8866700	0		1
699	DLFQGLFSDR	EHTIEWARDLFQGLFS	FQGLFSDRMAEAAQFA	R	D	L	D	R	M	10	0	1196.58	U6L4X5	U6L4X5	118	127	yes	yes	2	0.00061308	112.84	0	0	0	0	10118000	0		1
700	DLGALAGAHK	AQALEIVRDLGALAGA	GALAGAHKGAPLPEGG	R	D	L	H	K	G	10	0	951.514	U6KPW4	U6KPW4	223	232	yes	yes	2	0.026191	62.546	3238800	0	0	0	0	0		1
703	DLGLEELGINLDNR	VGRRPYTKDLGLEELG	LGINLDNRGRVVVNEQ	K	D	L	N	R	G	14	0	1569.8	U6KLT6;H9B9L9	U6KLT6	341	354	yes	no	2	0.0020247	176.8	0	0	0	0	15953000	0		1
704	DLGWALVGISVDSVHSHK	NSKVQEFKDLGWALVG	VDSVHSHKAWCELPAA	K	D	L	H	K	A	18	0	1918.99	U6KYA3	U6KYA3	132	149	yes	yes	3	0.0024055	52.19	0	0	0	0	14611000	0		2
705	DLIEDPLGTVSK	QILDVQYKDLIEDPLG	DPLGTVSKIYSHFNIP	K	D	L	S	K	I	12	0	1285.68	U6KWN1	U6KWN1	9353	9364	yes	yes	2	0.011965	69.979	0	6203500	0	0	13632000	0		2
706	DLKEEYAQIDIIVSDPVVSYR	LHVEICLKDLKEEYAQ	SDPVVSYRETVTAPSS	K	D	L	Y	R	E	21	1	2451.25	U6KN00;A0A184W4F4	U6KN00	526	546	yes	no	3	6.4075e-12	97.253	0	0	0	0	88219000	0		0
707	DLKGENAVVVITSR	ETAKKLCRDLKGENAV	AVVVITSRDKENGVQA	R	D	L	S	R	D	14	1	1499.83	U6KQP2;H9B9T9	U6KQP2	26	39	yes	no	2	0.0056427	189.61	0	0	0	0	47003000	0		1
708	DLKPENILFQDK	HSKHVAHKDLKPENIL	ENILFQDKSPDSPIKV	K	D	L	D	K	S	12	0	1458.77	U6KVH8	U6KVH8	284	295	yes	yes	2;3	0.00090321	172.11	0	0	0	15303000	57929000	18001000		4
709	DLKPENLLLENK	HKNKIVHRDLKPENLL	ENLLLENKRKDANIRI	R	D	L	N	K	R	12	0	1424.79	U6KWT0;Q6TQE9;Q24929;Q3HNM4;Q68NI3	U6KWT0	106	117	yes	no	3	0.001587	77.593	0	0	0	2960500	0	0		2
710	DLLCFGGLPAAR	AACTSKLRDLLCFGGL	FGGLPAARGRYHRAFV	R	D	L	A	R	G	12	0	1288.66	U6KQ85	U6KQ85	163	174	yes	yes	2	0.034613	57.598	0	0	0	0	0	0		1
711	DLLIHGR	DLNPTFWKDLLIHGRE	KDLLIHGREYNMLCPF	K	D	L	G	R	E	7	0	822.471	U6KK17	U6KK17	436	442	yes	yes	2	0.0148	91.584	0	0	0	0	0	0		1
712	DLLISDSEDR	CLVFHPHRDLLISDSE	LISDSEDRTIRVWDVS	R	D	L	D	R	T	10	0	1161.55	U6KS61	U6KS61	202	211	yes	yes	2	0.020812	65.465	0	0	0	0	10157000	0		1
713	DLLLSLQR	GLFAGLQKDLLLSLQR	DLLLSLQRVVAAAVDG	K	D	L	Q	R	V	8	0	956.565	U6KLQ8	U6KLQ8	268	275	yes	yes	2	0.013987	102.77	0	7754000	0	0	12015000	0		2
714	DLLPVNVK	SDQEWSRKDLLPVNVK	DLLPVNVKILREVGAA	K	D	L	V	K	I	8	0	896.533	Q8I8U4;A0A024DAD9;U6KLC3	Q8I8U4	102	109	yes	no	2	0.032932	83.377	0	0	0	26717000	190440000	0		2
715	DLPHWFDLAK	CEFNKNIRDLPHWFDL	PHWFDLAKNGTRTICF	R	D	L	A	K	N	10	0	1240.62	Q2MJS6	Q2MJS6	219	228	yes	yes	2;3	7.7309e-05	150.08	21948000	45903000	0	33805000	169550000	0		7
716	DLPYGEKPPPVNTHLR	NKLRNAKKDLPYGEKP	PPVNTHLRNVVVVPEM	K	D	L	L	R	N	16	0	1831.96	U6KVU2	U6KVU2	67	82	yes	yes	2;3;4	0.0021261	95.854	232010000	0	0	167780000	70956000	0		7
717	DLQIYPNLR	FPFDLAIRDLQIYPNL	LQIYPNLRTVVWAQEE	R	D	L	L	R	T	9	0	1130.61	U6L4E6	U6L4E6	1084	1092	yes	yes	2	0.013456	86.794	0	0	0	0	3244000	0		1
718	DLQQEEALDR	GPPAPRQRDLQQEEAL	QQEEALDRRILAIIAN	R	D	L	D	R	R	10	0	1215.57	U6KR95	U6KR95	708	717	yes	yes	2	6.7787e-05	156.92	0	0	28554000	0	0	31246000		2
719	DLSDKPFFR	QTLEQHYRDLSDKPFF	LSDKPFFRVLMNYMSS	R	D	L	F	R	V	9	0	1123.57	U6KIW7	U6KIW7	55	63	yes	yes	2;3	4.276e-05	161.9	0	16192000	0	32580000	47541000	0		5
720	DLSVAAAQK	LRHGEALRDLSVAAAQ	LSVAAAQKALAASGLA	R	D	L	Q	K	A	9	0	901.487	U6KL37	U6KL37	126	134	yes	yes	2	0.0048453	104.21	0	5706000	0	0	10824000	0		2
721	DLTEYMMTILHER	MRLDLAGRDLTEYMMT	MMTILHERGYGFTTTA	R	D	L	E	R	G	13	0	1650.77	H9BA70	H9BA70	185	197	yes	yes	3	0.0021849	107.99	0	0	0	0	49985000	0		1
722	DLTLAAFGR	SSSSSKVKDLTLAAFG	LTLAAFGRKEIRLAEA	K	D	L	G	R	K	9	0	962.519	U6KN65	U6KN65	21	29	yes	yes	2	0.001225	111.82	0	4990900	0	4961700	15510000	0		4
723	DLTVNLSDCGPSSLR	VGSSLSGRDLTVNLSD	DCGPSSLRVYGSASAD	R	D	L	L	R	V	15	0	1632.78	U6KXC3;Q9UAR9;Q9UAS1;Q24936;Q9UAS0;O96994	U6KXC3	239	253	yes	no	2	6.0679e-28	276.95	23256000	24628000	91949000	35576000	59566000	23923000		7
724	DLVAGANVDGFR	KAYGRDERDLVAGANV	GANVDGFRKVADAIIA	R	D	L	F	R	K	12	0	1232.61	U6L466	U6L466	445	456	yes	yes	2	0.010453	72.434	0	0	0	5875400	0	0		1
725	DLVGVATALSSHLHSATK	VSKATSSKDLVGVATA	SHLHSATKAACGIQPS	K	D	L	T	K	A	18	0	1805.96	U6KZA4	U6KZA4	175	192	yes	yes	3	0.0029967	50.831	0	0	0	2066300	0	0		1
726	DLVTALR	QRYVRDRKDLVTALRS	KDLVTALRSFAENIKK	K	D	L	L	R	S	7	0	786.46	A7DZP6;U6KJM1	A7DZP6	1217	1223	yes	no	2	0.0037703	114.54	48669000	0	0	20753000	12205000	0		3
727	DMDLILFPEGSLK	MPMPPAYRDMDLILFP	LFPEGSLKDSNGNVVS	R	D	M	L	K	D	13	0	1476.75	A5JNY7	A5JNY7	43	55	yes	yes	2	0.0061006	98.353	0	0	0	9131900	14720000	0	8	3
729	DMSEQEYELVHMPGSEQDAAEGPSGR	NFSVCTARDMSEQEYE	AAEGPSGRAGSPPFAG	R	D	M	G	R	A	26	0	2848.19	U6KYG7	U6KYG7	439	464	yes	yes	3	0.0019531	42.106	5691100	0	0	0	0	0		3
730	DNFHLR	YMIKHCGKDNFHLRMR	GKDNFHLRMRVHPFHV	K	D	N	L	R	M	6	0	800.393	U6KXG4	U6KXG4	83	88	yes	yes	2	0.018495	119.03	0	0	0	0	73490000	0		1
731	DNFPDQAADEDVTPVK	CIYAMDPKDNFPDQAA	DEDVTPVKLLRDEKGH	K	D	N	V	K	L	16	0	1759.79	U6KVG2	U6KVG2	46	61	yes	yes	2	0.0011339	108.59	0	0	0	0	9653400	0		3
732	DNIQGITKPAIR	KRHRKVLRDNIQGITK	GITKPAIRRLARRGGV	R	D	N	I	R	R	12	0	1324.75	U6KWE1;Q8T7J8	U6KWE1	25	36	yes	no	2;3	7.2742e-77	263.29	1140300000	62094000	8474700	401010000	147820000	0		16
733	DNLIGGHGSPIVAK	MSCKLELKDNLIGGHG	HGSPIVAKAISRLPLP	K	D	N	A	K	A	14	0	1376.74	U6KG78	U6KG78	200	213	yes	yes	2	0.028595	63.727	6333200	0	0	0	0	0		1
734	DNLTLWTSDLQTQEQQQQPVGEGAEAPK	TLIMQLLRDNLTLWTS	GEGAEAPKVEATEQQ_	R	D	N	P	K	V	28	0	3110.48	U6KKY2;O96436	U6KKY2	243	270	yes	no	3	4.9448e-29	208.11	28318000	58796000	0	30079000	127180000	0		7
735	DNPNCAPLLTCDLWEHAYYIDR	HDGATPFRDNPNCAPL	EHAYYIDRRNDRKSYL	R	D	N	D	R	R	22	0	2735.21	U6KTI3	U6KTI3	161	182	yes	yes	3	5.6669e-05	90.534	0	6637000	0	0	35767000	0		2
736	DNVGVVILGEDR	GMALNLERDNVGVVIL	VVILGEDRSVCEGQTA	R	D	N	D	R	S	12	0	1284.67	U6KJT4	U6KJT4	125	136	yes	yes	2	0.0015159	118.28	0	0	0	2586300	20075000	0		2
737	DNVVLCEHADSEGNFPTVTR	LIYALIAKDNVVLCEH	GNFPTVTRLLLCRLPT	K	D	N	T	R	L	20	0	2259.02	U6KSA0	U6KSA0	11	30	yes	yes	3	0.0020946	49.973	0	4834000	0	0	0	0		1
738	DPAAIPWGK	TIQVFAEKDPAAIPWG	PAAIPWGKVGAHYICE	K	D	P	G	K	V	9	0	953.497	E3VWM6	E3VWM6	80	88	yes	yes	2	5.2337e-05	124.08	37665000	88911000	0	20981000	116810000	0		5
739	DPLAAAATVAAAR	GALQQPPRDPLAAAAT	AATVAAARAAAAADAA	R	D	P	A	R	A	13	0	1196.65	U6L3F8	U6L3F8	282	294	yes	yes	2	0.0061876	91.549	0	0	0	0	7814600	0		2
740	DPQGNGYLIDEILDAAGSK	TSQIFKKKDPQGNGYL	ILDAAGSKGTGKWTVQ	K	D	P	S	K	G	19	0	1974.95	U6KPH8	U6KPH8	135	153	yes	yes	2	0.0005106	142.1	0	6750700	0	0	0	0		1
741	DPTIFASCSLDR	MQSVWSPRDPTIFASC	FASCSLDRSIKVWGIG	R	D	P	D	R	S	12	0	1380.63	U6KMW3	U6KMW3	155	166	yes	yes	2	0.0058403	81.338	0	3499600	0	0	0	0		2
742	DPVALLVQR	GAAAAAARDPVALLVQ	PVALLVQRSRDRLEAE	R	D	P	Q	R	S	9	0	1009.59	U6KQJ2	U6KQJ2	931	939	yes	yes	2	0.0083842	98.523	10455000	9238800	0	4375300	0	0		3
743	DQAEQSAAAQPPVR	KGSKTEPKDQAEQSAA	AAAQPPVRGDSLEAGT	K	D	Q	V	R	G	14	0	1466.71	U6KNI5	U6KNI5	700	713	yes	yes	2	0.00099321	97.214	0	0	0	0	0	0		1
744	DQEVLHWTHR	PDFSCEIKDQEVLHWT	EVLHWTHRLLQEEGLP	K	D	Q	H	R	L	10	0	1319.64	U6KJ49	U6KJ49	216	225	yes	yes	3	0.0054236	57.836	0	11558000	0	0	13473000	0		2
745	DQFGIPQVK	SQIGVTLRDQFGIPQV	QFGIPQVKSVTGSKIL	R	D	Q	V	K	S	9	0	1030.54	H9B919;U6KSN3	H9B919	56	64	yes	no	2	0.0001069	134.3	283980000	0	0	93270000	0	0		2
746	DQGYVLEAPPLSK	AQVHQYLRDQGYVLEA	LEAPPLSKCC______	R	D	Q	S	K	C	13	0	1415.73	U6KZ59	U6KZ59	653	665	yes	yes	2	0.0099136	95.138	0	22409000	0	0	42248000	0		2
748	DQLGEGLKPEEYGK	LAEATQLKDQLGEGLK	LKPEEYGKVLFVSRGT	K	D	Q	G	K	V	14	0	1561.76	U6KKU8	U6KKU8	47	60	yes	yes	3	0.034109	35.836	0	0	0	3512700	0	0		1
749	DQLRPEFLDLFNASK	FNFIKKNRDQLRPEFL	LDLFNASKNPVASQLY	R	D	Q	S	K	N	15	0	1791.92	U6KVA8	U6KVA8	606	620	yes	yes	3	0.001764	121.19	0	11981000	0	0	21481000	0		3
750	DQQQQQFDTWEGSPLLIGR	VDLDDALRDQQQQQFD	GSPLLIGRRSSSSSSS	R	D	Q	G	R	R	19	0	2245.08	U6KPA2	U6KPA2	183	201	yes	yes	3	0.0019124	53.453	0	0	6206800	0	0	0		1
751	DQYAGDGIAIR	YAISTPVKDQYAGDGI	AGDGIAIRGIAYGMRT	K	D	Q	I	R	G	11	0	1177.57	U6KZX2	U6KZX2	112	122	yes	yes	2	8.0565e-07	128.86	16543000	35553000	0	0	0	0		5
753	DRPPEEAQQLLR	AHALEKVRDRPPEEAQ	EEAQQLLRQAEGTVLL	R	D	R	L	R	Q	12	0	1450.75	U6L1I4;C8TDS8	U6L1I4	177	188	yes	no	3	0.014735	70.089	0	0	0	0	0	0		1
754	DRPQQQQLR	SRSSQPERDRPQQQQL	RPQQQQLRGEGQQRHA	R	D	R	L	R	G	9	0	1167.61	U6KR95	U6KR95	594	602	yes	yes	2	0.00037736	119.07	0	0	0	0	0	44782000		1
755	DSAGAPAAGPAIADPSAGAPAAAGGASEQHLR	STLGPHARDSAGAPAA	GASEQHLRSSASGSLG	R	D	S	L	R	S	32	0	2811.35	U6KNB5	U6KNB5	14	45	yes	yes	3	1.8893e-07	87.16	27733000	10272000	9196600	9893400	17948000	4958200		10
756	DSAGGPAGASFQK	AVADTGSKDSAGGPAG	PAGASFQKQSTPKNGA	K	D	S	Q	K	Q	13	0	1191.55	U6KNU7	U6KNU7	10	22	yes	yes	2	0.025084	65.842	13955000	0	0	0	0	0		1
757	DSAGRPHTTLDFSPHH	PCEIARYRDSAGRPHT	TLDFSPHH________	R	D	S	H	H	-	16	0	1773.82	U6KW59	U6KW59	163	178	yes	yes	3	0.027522	36.219	0	0	0	2590400	41905000	0		3
758	DSALLQQQGYR	ATASAAYKDSALLQQQ	LLQQQGYRHYFSLLQQ	K	D	S	Y	R	H	11	0	1277.64	U6L3G0	U6L3G0	581	591	yes	yes	2	3.5032e-18	180.44	5160000	0	0	0	0	0		3
759	DSAVAAAQHSK	________________	VAAAQHSKEACCRAGA	R	D	S	S	K	E	11	0	1083.53	U6KIN6	U6KIN6	8	18	yes	yes	2	0.00045851	150.66	27426000	0	49073000	4202900	0	17285000		4
760	DSELLEGQCVQR	ELLLLCPKDSELLEGQ	LEGQCVQRRTAKASSV	K	D	S	Q	R	R	12	0	1432.66	U6KV65	U6KV65	311	322	yes	yes	2	0.0095431	231.23	0	23238000	0	0	387250000	0		2
761	DSELVDGFALK	KTHGKSARDSELVDGF	LVDGFALKASRAAQGM	R	D	S	L	K	A	11	0	1192.6	H9B9F7;U6KS96	H9B9F7	205	215	yes	no	2	0.0020576	113.71	0	5945900	0	0	12102000	0		2
762	DSFLDEGFILEK	KKPGGCMKDSFLDEGF	DEGFILEKKIGVGQPK	K	D	S	E	K	K	12	0	1411.69	U6KT02	U6KT02	119	130	yes	yes	2	0.0082198	128.81	0	4346700	0	0	10958000	0		2
763	DSGEEVPDEFR	ETTIRRLRDSGEEVPD	EEVPDEFRDLLLWQLT	R	D	S	F	R	D	11	0	1278.54	U6KZ83	U6KZ83	107	117	yes	yes	2	0.0038382	82.749	0	0	0	2567000	0	0		2
764	DSHIFNTDVR	KIVAANAKDSHIFNTD	HIFNTDVRMWVFEEEV	K	D	S	V	R	M	10	0	1202.57	U6L127	U6L127	120	129	yes	yes	3	0.029939	33.87	8232900	0	0	0	0	0		1
766	DSNGNVVSQQHLIGK	LFPEGSLKDSNGNVVS	SQQHLIGKSVGLYFAD	K	D	S	G	K	S	15	0	1594.81	A5JNY7	A5JNY7	56	70	yes	yes	2;3	4.5431e-07	232.56	72882000	15564000	0	40083000	100140000	0		9
767	DSNGSVMVPVAPK	RMAVGVLRDSNGSVMV	VMVPVAPKFVPKLRKL	R	D	S	P	K	F	13	0	1299.65	Q07600;U6L4G7;Q24937	Q07600	505	517	yes	no	2	0.0024139	139.78	85082000	0	0	29324000	0	0	97	7
768	DSNNPIHQK	DNLNALVKDSNNPIHQ	SNNPIHQKLETIIKNE	K	D	S	Q	K	L	9	0	1051.5	U6KZ13	U6KZ13	56	64	yes	yes	2	4.7014e-06	226.64	0	14060000	0	0	53863000	0		2
769	DSPLGFTILGSAENVEK	RLHMTAFRDSPLGFTI	GSAENVEKMQREDLLD	R	D	S	E	K	M	17	0	1775.89	U6KT33	U6KT33	225	241	yes	yes	2	0.0026538	122.97	0	0	0	0	9297700	0		2
770	DSSAAVVVYDITNR	SLIPSYIRDSSAAVVV	VVYDITNRASFINTTK	R	D	S	N	R	A	14	0	1508.75	H9B9D8	H9B9D8	81	94	yes	yes	2	0.016643	72.652	0	0	0	1867800	0	0		1
771	DSSHLAALLR	LKGAENCRDSSHLAAL	SHLAALLRAQHSSSKW	R	D	S	L	R	A	10	0	1081.59	U6L3N8	U6L3N8	1708	1717	yes	yes	2;3	2.2086e-05	164.71	4902600	0	0	11715000	0	0		5
772	DSSLVQVLNR	QMVMKGYRDSSLVQVL	SLVQVLNRYIPTAAAF	R	D	S	N	R	Y	10	0	1129.61	U6KG55	U6KG55	491	500	yes	yes	2	4.167e-05	155.75	5375800	18493000	0	3831700	0	0		4
773	DSTLIMQLLR	SVSEDSYKDSTLIMQL	TLIMQLLRDNLTLWTS	K	D	S	L	R	D	10	0	1188.65	U6KKY2;O96436	U6KKY2	233	242	yes	no	2	4.167e-05	155.75	0	13361000	0	11390000	86783000	0	95	7
774	DSVTYTEHAR	VFLENIIKDSVTYTEH	VTYTEHARRKTVTAMD	K	D	S	A	R	R	10	0	1177.54	U6KWE1;Q8T7J8	U6KWE1	69	78	yes	no	2;3	1.0599e-06	252.72	2040300000	94662000	0	618920000	0	0		7
775	DTAPTSSQQQQQQPEEAAAAAAAAK	DRSGTEARDTAPTSSQ	AAAAAAAKAAAAKAAE	R	D	T	A	K	A	25	0	2497.17	U6KSC8	U6KSC8	58	82	yes	yes	3	0.0028439	33.758	0	0	11221000	0	0	0		1
776	DTCYQNGVSFTGGK	GPPRCTRRDTCYQNGV	GVSFTGGKAISEAKAA	R	D	T	G	K	A	14	0	1532.66	Q9U966;H9B9Q2	Q9U966	711	724	yes	no	2	2.086e-06	208.17	11741000	26696000	88159000	11370000	77885000	0		6
777	DTDILAGNLAEVLVGAK	TCNISKLRDTDILAGN	AEVLVGAKKLSRRDTS	R	D	T	A	K	K	17	0	1697.92	U6KWA1	U6KWA1	283	299	yes	yes	2	0.0025447	154.28	38300000	6088900	0	0	23923000	0		3
778	DTDSEEELIEAFK	TLMARKMKDTDSEEEL	EELIEAFKVFDRDGNG	K	D	T	F	K	V	13	0	1524.68	H9B932	H9B932	79	91	yes	yes	2	0.012897	78.342	0	0	0	1456300	0	0		1
779	DTGDNLLLHADLPGLDK	CIPRLDIRDTGDNLLL	ADLPGLDKKDIKVETQ	R	D	T	D	K	K	17	0	1805.92	H9B9S3;U6KML9	H9B9S3	119	135	yes	no	2;3	1.6159e-17	196.41	69322000	43080000	8101500	63254000	135560000	0		11
780	DTGDNLLLHADLPGLDKK	CIPRLDIRDTGDNLLL	DLPGLDKKDIKVETQN	R	D	T	K	K	D	18	1	1934.01	H9B9S3;U6KML9	H9B9S3	119	136	yes	no	2;3;4	3.8735e-08	206.67	12081000	61718000	0	20348000	324950000	0		9
781	DTGFGEVFAR	PDDIAALRDTGFGEVF	GFGEVFARWNEFSQLS	R	D	T	A	R	W	10	0	1097.51	A7DZP6;U6KJM1	A7DZP6	757	766	yes	no	2	1.2523e-06	180.87	82914000	14466000	0	44068000	37042000	0		6
782	DTGQGCQVR	AVTEVMRRDTGQGCQV	TGQGCQVRLQDIRVVK	R	D	T	V	R	L	9	0	1019.45	U6L8G0;H9B9F1	U6L8G0	203	211	yes	no	2	0.039607	62.659	0	4078000	0	0	0	0		1
784	DTLASWASLVR	IFMHRDPKDTLASWAS	ASWASLVRCAQQSLLD	K	D	T	V	R	C	11	0	1217.64	U6KWN1	U6KWN1	9292	9302	yes	yes	2	0.036797	56.632	0	3405200	0	0	0	0		1
785	DTTNIPVGGENLYR	KALERDLKDTTNIPVG	VGGENLYRRVGGPGYP	K	D	T	Y	R	R	14	0	1547.76	U6KXU8	U6KXU8	80	93	yes	yes	2	2.3772e-06	109.16	5023800	0	0	0	16570000	0		4
786	DTVADAVSSTAAAAK	SDKACSMKDTVADAVS	SSTAAAAKDKAVAAKD	K	D	T	A	K	D	15	0	1376.68	U6KIN6	U6KIN6	99	113	yes	yes	2	0.00023225	205.56	0	43899000	0	26196000	51197000	0		3
787	DTVTADVLR	PERPERPKDTVTADVL	TVTADVLRLFLFHHLR	K	D	T	L	R	L	9	0	988.519	U6KWN5	U6KWN5	395	403	yes	yes	2	0.020922	71.379	0	0	0	4639500	0	0		1
788	DVAFEQPIEVTEEVK	EIPEVEYRDVAFEQPI	IEVTEEVKEEEVVEKA	R	D	V	V	K	E	15	0	1731.86	H9B970	H9B970	176	190	yes	yes	2	0.0093383	72.006	6555600	0	0	2291100	0	0		2
789	DVAFEQPIEVTEEVKEEEVVEK	EIPEVEYRDVAFEQPI	KEEEVVEKAYTQVVQR	R	D	V	E	K	A	22	1	2574.26	H9B970	H9B970	176	197	yes	yes	3	8.8945e-08	155.44	0	32014000	0	0	245220000	0		4
790	DVALAVYSEPAQLHK	TFTTKSGKDVALAVYS	SEPAQLHKLNWAMHSV	K	D	V	H	K	L	15	0	1639.86	U6KNY1;V5T9T8	U6KNY1	338	352	yes	no	2;3	0.0016915	86.498	0	0	0	4048500	11793000	0		3
791	DVATELELTASGPLK	ARSEEKLKDVATELEL	LTASGPLKVCRLVVDF	K	D	V	L	K	V	15	0	1542.81	U6L080	U6L080	108	122	yes	yes	2	0.010382	93.959	7143400	12105000	0	0	0	0		2
795	DVESVCNPIISK	EELRDKLKDVESVCNP	VCNPIISKVYGQTGGP	K	D	V	S	K	V	12	0	1359.67	U6KNQ1;Q24928	U6KNQ1	631	642	yes	no	2	0.001996	105.86	13714000	28553000	0	6688000	46054000	8627300		6
796	DVHAADSSWR	AFIEQILKDVHAADSS	HAADSSWRVSILRYFN	K	D	V	W	R	V	10	0	1142.51	U6KSG2	U6KSG2	206	215	no	no	3	0.0054603	61.56	0	0	0	1741900	0	0		1
797	DVLAVANR	VSSTIDERDVLAVANR	DVLAVANRAAEEFLAR	R	D	V	N	R	A	8	0	856.477	U6L197;A0A2P1M9F5	U6L197	185	192	yes	no	2	0.0039962	110.34	10464000	28128000	0	4142800	0	0		3
798	DVLHLVQASK	LIMNLYLRDVLHLVQA	LHLVQASKRNALFTEA	R	D	V	S	K	R	10	0	1108.62	A7DZP6;U6KJM1	A7DZP6	1070	1079	yes	no	2;3	0.0034448	120.06	17269000	0	0	8471900	17077000	0		2
799	DVLNEVER	IVLRGGSKDVLNEVER	DVLNEVERNLQDALSV	K	D	V	E	R	N	8	0	972.488	U6KT45	U6KT45	390	397	yes	yes	2	0.032735	85.064	0	0	0	0	17781000	0		1
800	DVNAAVATIK	YRGDVVPKDVNAAVAT	NAAVATIKTKRTIQFV	K	D	V	I	K	T	10	0	1000.56	U6KWP4	U6KWP4	327	336	yes	yes	2	0.00074847	106.2	0	41898000	0	37938000	139880000	0		4
801	DVPQQQQYDCSK	TVEKTCFRDVPQQQQY	QQQYDCSKTQLQQQCE	R	D	V	S	K	T	12	0	1494.64	U6L737	U6L737	485	496	yes	yes	2	2.2372e-06	183.67	13457000	1318200000	0	0	4384200000	0		5
802	DVPRPAVLVSSPFEELPR	ARQHVPRRDVPRPAVL	SPFEELPRGQLITPEI	R	D	V	P	R	G	18	0	2007.08	H9B9R6	H9B9R6	90	107	yes	yes	3	0.00051803	85.937	2315400	0	0	1785300	19530000	0		4
803	DVQAIFVATPK	LEKLDMRKDVQAIFVA	AIFVATPKKK______	K	D	V	P	K	K	11	0	1187.65	U6LBH7	U6LBH7	178	188	yes	yes	2	0.0013393	110.38	0	6732800	0	0	13882000	0		3
804	DVQAMVLGVHGDNMVPLSR	DRLGVSPRDVQAMVLG	DNMVPLSRFATVNGVP	R	D	V	S	R	F	19	0	2037.01	Q8I8U4;A0A024DAD9;U6KLC3	Q8I8U4	178	196	yes	no	3	0.00091914	63.145	3260200	0	0	1524800	0	0	0;1	2
805	DVQLLACSVDSK	AAADFEARDVQLLACS	LACSVDSKFAHSAWRA	R	D	V	S	K	F	12	0	1333.65	H9B900	H9B900	68	79	yes	yes	2	0.0017185	144.1	0	126780000	7302000	4537100	0	5134600		4
806	DVSIPSFSPEEFSESSR	GPSEYHLKDVSIPSFS	EEFSESSRWEQITKLE	K	D	V	S	R	W	17	0	1898.85	U6L0L6	U6L0L6	214	230	yes	yes	2	0.0083976	76.655	5711800	0	0	2595900	0	0		2
807	DVTAQTFIEAYANHLK	PTPVYTVKDVTAQTFI	EAYANHLKKRGKFQVP	K	D	V	L	K	K	16	0	1819.91	H9B938	H9B938	20	35	yes	yes	2;3	0.00095811	125.22	6669600	7660000	0	8887100	23473000	0		7
808	DVTENLQALQK	EAFTSVAKDVTENLQA	ENLQALQKGEKEVNIN	K	D	V	Q	K	G	11	0	1257.66	U6KWN5	U6KWN5	138	148	yes	yes	2	0.0025618	146.69	0	0	0	0	0	0		1
809	DVTQQDYICGEVR	KCPEQISRDVTQQDYI	DYICGEVRLLTGNYAE	R	D	V	V	R	L	13	0	1581.71	U6KZP2	U6KZP2	413	425	yes	yes	2	0.0037557	172.11	0	14766000	0	0	58294000	0		4
810	DVVIALVGNK	DVWAERGKDVVIALVG	VIALVGNKTDLSDRRQ	K	D	V	N	K	T	10	0	1026.61	H9B9D8;U6L374	H9B9D8	114	123	yes	no	2	0.037916	61.962	0	0	0	0	0	0		1
811	DVVPLLAAAFAR	TDDPVVGKDVVPLLAA	LLAAAFARQGLGLECE	K	D	V	A	R	Q	12	0	1241.71	A0A172WCE4;U6KUE1	A0A172WCE4	193	204	yes	no	2	0.0039147	105.94	0	10199000	0	0	66470000	0		2
812	DWLLCAGDDCALR	AAAFLAPRDWLLCAGD	AGDDCALRAFSLHSQQ	R	D	W	L	R	A	13	0	1563.68	U6KMW3	U6KMW3	70	82	yes	yes	2	0.0091391	76.143	0	3981400	0	0	0	0		1
813	DYGSLSEAAR	IGMLGVRRDYGSLSEA	GSLSEAAREEEFQASM	R	D	Y	A	R	E	10	0	1067.49	U6L912;A7DZP7	U6L912	803	812	yes	no	2	0.011778	76.827	0	0	0	0	7045700	0		1
814	DYLHVDDLAAGHLAALR	TPDGTGVRDYLHVDDL	AGHLAALRKLLEAPGG	R	D	Y	L	R	K	17	0	1848.95	U6KSG2	U6KSG2	275	291	yes	yes	3	0.0014904	136.81	0	3776700	0	4568700	21460000	0		3
815	DYLLTAVK	QRSLQHGKDYLLTAVK	DYLLTAVKTSETDLDI	K	D	Y	V	K	T	8	0	921.517	H9B971	H9B971	276	283	yes	yes	2	0.040246	73.26	0	0	0	0	30322000	0		1
819	DYTIHLHK	KSMQPACRDYTIHLHK	DYTIHLHKIVHGIQFK	R	D	Y	H	K	I	8	0	1025.53	U6KMK9	U6KMK9	20	27	yes	yes	2	8.1481e-07	143.11	30821000	0	0	4687300	0	0		3
820	DYVIEEDFFK	MFAIRADRDYVIEEDF	VIEEDFFKAARKIAEN	R	D	Y	F	K	A	10	0	1303.6	U6KLG7	U6KLG7	373	382	yes	yes	2	0.021877	64.711	0	2745600	0	0	0	0		1
821	DYVVEELDAR	VNFSLEPRDYVVEELD	VVEELDARGNANNCAA	R	D	Y	A	R	G	10	0	1207.57	Q9GN67;U6L0Y1	Q9GN67	373	382	yes	no	2	1.5583e-06	189.7	209260000	294570000	0	96785000	826420000	0		6
822	EAAAEALEAGDLNK	YEKLSKAKEAAAEALE	LEAGDLNKAVESYTKA	K	E	A	N	K	A	14	0	1400.68	U6KWM1	U6KWM1	104	117	yes	yes	2	0.000203	158.56	3086900	0	0	0	20851000	0		3
823	EAAAYELYYK	VVLKKGRKEAAAYELY	AAYELYYKTPMPTQQL	K	E	A	Y	K	T	10	0	1219.58	U6L304	U6L304	93	102	yes	yes	2	0.032666	60.828	0	4839200	0	0	0	0		1
824	EAADAVDVEELDEADKK	AAADGEAKEAADAVDV	ELDEADKKEKT_____	K	E	A	K	K	E	17	1	1845.85	U6KPI3	U6KPI3	333	349	yes	yes	3	0.015515	54.805	0	0	0	0	0	0		1
825	EAAGAAAEILASSAAAEEGAAAAVAPR	DEASAAAREAAGAAAE	AAAAVAPRSTAAAAAQ	R	E	A	P	R	S	27	0	2395.2	U6KP36	U6KP36	552	578	yes	yes	3	6.2743e-10	90.1	5472900	0	3320600	3609600	11343000	0		6
826	EAAGLANFADAATK	LSEINGAREAAGLANF	NFADAATKEEKISEPS	R	E	A	T	K	E	14	0	1348.66	Q70CD6	Q70CD6	51	64	yes	yes	2	0.0051201	117.21	0	11576000	0	0	25289000	0		2
827	EAAGLHDFGQASGDAELSIPAPEEGELSEK	LSDINAAREAAGLHDF	EEGELSEKWKKLCEYL	R	E	A	E	K	W	30	0	3053.41	Q70CC2;B0LVE0	Q70CC2	53	82	yes	no	3	1.3361e-05	49.486	0	7631700	0	7067900	18828000	0		3
828	EAAGLPAAR	DVMVAALREAAGLPAA	AAGLPAARVCGMAGVL	R	E	A	A	R	V	9	0	854.461	Q8I8U4;A0A024DAD9;U6KLC3	Q8I8U4	143	151	yes	no	2	9.79e-05	134.85	126540000	237810000	0	43957000	571450000	0		3
829	EAALEASK	IGRFQMHREAALEASK	EAALEASKTSLPRKMF	R	E	A	S	K	T	8	0	817.418	A7DZP6;U6KJM1	A7DZP6	616	623	yes	no	2	0.022736	125.58	90423000	0	0	5796200	0	0		1
830	EAALEVPFNSSR	SLFEMYPREAALEVPF	EVPFNSSRKLSASVHK	R	E	A	S	R	K	12	0	1318.65	U6L3J3	U6L3J3	740	751	yes	yes	2	0.0045072	90.15	0	0	0	0	5297000	0		1
831	EAASAAIQR	ERLAPEDREAASAAIQ	AASAAIQRALDWLDKN	R	E	A	Q	R	A	9	0	915.477	H9B9F2;U6L4T2	H9B9F2	570	578	yes	no	2	4.3346e-15	181.49	0	277250000	204080000	36853000	0	191450000		6
832	EAATTLALLGVHDDLRR	GDDEELVREAATTLAL	GVHDDLRRFYGNDVRG	R	E	A	R	R	F	17	1	1850	U6KM17	U6KM17	1119	1135	yes	yes	3	0.0073629	38.417	0	0	0	0	6449700	0		1
833	EACEALLEK	ENPNLSPKEACEALLE	ACEALLEKAKVSKSGC	K	E	A	E	K	A	9	0	1061.51	U6KUP6;H9BA73	U6KUP6	731	739	yes	no	2	0.011303	89.355	0	0	0	3326900	10522000	0		3
835	EADNTACLDVAETK	SIASDAIKEADNTACL	CLDVAETKSQAVSGTM	K	E	A	T	K	S	14	0	1535.68	U6KNB5	U6KNB5	128	141	yes	yes	2	0.0014681	151.79	35347000	4193600	0	7068700	0	0		3
836	EADTVDLAGLSATEPAGGAGAAGAAEAR	AGSFTEFREADTVDLA	AAGAAEARGPEAPEAT	R	E	A	A	R	G	28	0	2498.19	U6L446	U6L446	22	49	yes	yes	3	0.038153	21.618	6297100	0	0	0	0	0		1
837	EAEAASGNAESSPGSAAVAR	GASKEVSREAEAASGN	PGSAAVARREIDMTGL	R	E	A	A	R	R	20	0	1830.83	U6KP27	U6KP27	99	118	yes	yes	2	6.675e-14	259.1	28888000	0	0	11289000	0	0		2
838	EAEEHSAELA	ERIPTVVREAEEHSAE	EEHSAELA________	R	E	A	L	A	-	10	0	1084.47	U6KXD7	U6KXD7	231	240	yes	yes	2	0.00042845	107.32	0	0	0	21794000	0	0		1
839	EAEIFLNEDGSLYHLGVK	________________	SLYHLGVKSGELHPRI	K	E	A	V	K	S	18	0	2033.01	U6KPX1	U6KPX1	5	22	yes	yes	3	0.0022283	53.278	0	2770100	0	0	18158000	0		2
840	EAELTIQK	QQVQEKIREAELTIQK	EAELTIQKQQKEQQKA	R	E	A	Q	K	Q	8	0	930.502	U6KP27	U6KP27	238	245	yes	yes	2	0.0031343	112.37	0	0	0	6076600	0	0		1
841	EAEPWAALHPTTK	RQLDQPRKEAEPWAAL	AALHPTTKRKRQTTCI	K	E	A	T	K	R	13	0	1449.73	U6KWN5	U6KWN5	477	489	yes	yes	2;3	0.018876	70.942	5275300	0	0	2552000	0	0		3
842	EAEQLVEK	VLAAELLREAEQLVEK	EAEQLVEKNIHPQTII	R	E	A	E	K	N	8	0	944.481	U6KT02;U6L6M2	U6KT02	20	27	no	no	2	0.029662	86.833	0	13789000	0	0	0	0		2
843	EAFLELVR	AGLFEHVREAFLELVR	EAFLELVRDAVLGSLQ	R	E	A	V	R	D	8	0	975.539	U6KQJ2	U6KQJ2	1028	1035	yes	yes	2	0.0032591	97.798	11399000	0	0	4326800	0	0		3
844	EAFPQCAEVIGHVR	ETDKFDAREAFPQCAE	AEVIGHVRDQGDCGSC	R	E	A	V	R	D	14	0	1611.78	G9IBU6;G1EN37	G9IBU6	245	258	yes	no	3	0.0008544	83.087	0	8909900	0	0	33590000	0		3
845	EAGAAAAETVR	AAAAETVREAGAAAAE	AAAAETVREARAAVAE	R	E	A	V	R	E	11	0	1044.52	U6KIY0	U6KIY0	273	283	yes	yes	2	0.0009313	190.03	0	0	224000000	0	0	0		1
846	EAGAAAEAAAAAANAAADSSK	AAVSKKRKEAGAAAEA	NAAADSSKAKSEKQPE	K	E	A	S	K	A	21	0	1787.83	U6KQ59	U6KQ59	291	311	yes	yes	2;3	7.4722e-05	153.23	17634000	0	0	14469000	0	0		6
847	EAGIGLDTIPESLDNFDLPTDLEK	AEGVQLLREAGIGLDT	DLPTDLEKALGKLVKQ	R	E	A	E	K	A	24	0	2601.27	U6L6L9	U6L6L9	34	57	yes	yes	2	1.1843e-36	130.06	0	0	0	0	0	0		1
848	EAIPTSPEQAK	NVLWYLRREAIPTSPE	PTSPEQAKRFSLYLKR	R	E	A	A	K	R	11	0	1169.59	U6LB52	U6LB52	237	247	yes	yes	2	0.016941	66.621	11621000	0	0	6413600	0	0		2
849	EALAAAEAAAK	SLARSACREALAAAEA	AAAEAAAKANRINLWG	R	E	A	A	K	A	11	0	1014.53	U6L6D1	U6L6D1	592	602	yes	yes	2	0.018733	63.184	0	0	0	0	30610000	0		2
850	EALEAVLLGVR	AFAAVALREALEAVLL	EAVLLGVRELNKFVTS	R	E	A	V	R	E	11	0	1168.68	U6L832	U6L832	28	38	yes	yes	2	1.5846e-06	164.96	4215400	3846600	0	5207200	7730700	0		5
851	EALGLLVEAIR	APDIKDPREALGLLVE	GLLVEAIRAAGHEGKV	R	E	A	I	R	A	11	0	1182.7	Q967Y8;D1MIA1;U6KSV9	Q967Y8	229	239	yes	no	2	7.2508e-07	166.19	12445000	77744000	0	16411000	268350000	0		5
852	EALIGNIVDHLK	DVMTPEDREALIGNIV	GNIVDHLKHADRHSAK	R	E	A	L	K	H	12	0	1320.74	U6L000	U6L000	279	290	yes	yes	2;3	0.0017086	91.095	0	3841600	0	0	22521000	0		4
853	EALKPECVAPVVLYLSSK	GVLPPQIREALKPECV	VVLYLSSKECNETGQV	R	E	A	S	K	E	18	0	2002.08	U6KLZ2	U6KLZ2	238	255	yes	yes	3	0.00072223	65.423	0	15968000	0	0	76279000	0		3
854	EALQQAAAAAAADDSSK	QEVPAAVREALQQAAA	AAADDSSKDTVNLKEL	R	E	A	S	K	D	17	0	1616.76	U6LB52	U6LB52	183	199	yes	yes	2	0.003416	81.494	0	0	0	3568400	0	0		1
855	EALQQAAAAAAADDSSKDTVNLK	QEVPAAVREALQQAAA	SKDTVNLKELIDEDKI	R	E	A	L	K	E	23	1	2287.13	U6LB52	U6LB52	183	205	yes	yes	3	7.8704e-05	99.11	0	0	0	7740800	0	0		1
856	EALSPQHTTSCCDLLHCLSFGCSGGQPR	IKSGGRHREALSPQHT	GCSGGQPRMAWRWFSN	R	E	A	P	R	M	28	0	3174.37	G9IBU6;G1EN37	G9IBU6	289	316	yes	no	4	1.0398e-09	106.11	0	0	0	0	24329000	0		2
857	EALVEVPQTVVR	QTIRPVVREALVEVPQ	EVPQTVVRQVPKVKTV	R	E	A	V	R	Q	12	0	1338.75	U6KGQ6	U6KGQ6	256	267	yes	yes	2	0.0038461	125.48	0	12392000	0	0	153480000	0		2
858	EALVGPQLLCPQGAPLK	SSGQGCSKEALVGPQL	CPQGAPLKDRFCVSTE	K	E	A	L	K	D	17	0	1789.98	U6KV65	U6KV65	408	424	yes	yes	2;3	0.0021235	126.71	0	11303000	0	0	242810000	0		3
859	EALVGPQLLCPQGAPLKDR	SSGQGCSKEALVGPQL	QGAPLKDRFCVSTETA	K	E	A	D	R	F	19	1	2061.1	U6KV65	U6KV65	408	426	yes	yes	2;3	8.7548e-08	176.98	0	3619100	0	0	255210000	0		3
860	EALYALHAPMAAAPDDIAALR	VDSVAFVKEALYALHA	PDDIAALRDTGFGEVF	K	E	A	L	R	D	21	0	2179.11	A7DZP6;U6KJM1	A7DZP6	736	756	yes	no	3	2.6541e-05	145.88	34983000	0	0	16370000	0	0	10	5
861	EAMGNPQLLPLYYQGSK	TIEHPVPKEAMGNPQL	PLYYQGSKEQFKGSFQ	K	E	A	S	K	E	17	0	1907.95	H9B970	H9B970	298	314	yes	yes	2	0.0047147	173.57	0	0	0	0	50660000	0		1
862	EANAGELASLPNNPLR	VTELLRVREANAGELA	SLPNNPLRFLEFIDPV	R	E	A	L	R	F	16	0	1664.85	U6KVZ0	U6KVZ0	517	532	yes	yes	2	0.0044644	90.614	4552100	0	0	0	0	0		1
863	EAPAEEGKPQR	PPPPLAVREAPAEEGK	AEEGKPQRHIVKVGPS	R	E	A	Q	R	H	11	0	1210.59	U6KGF3	U6KGF3	119	129	yes	yes	2;3	0.0015166	110.76	0	9549000	0	0	36053000	0		2
864	EAPAPLAMAVSK	ALPLALSKEAPAPLAM	PLAMAVSKEAPMMLSK	K	E	A	S	K	E	12	0	1183.63	U6L737	U6L737	591	602	yes	yes	2	0.013076	68.132	0	0	0	0	23510000	0		1
865	EAPDFTCEAVMPDGSFDTVSLR	________________	SFDTVSLRAFRGKKYV	R	E	A	L	R	A	22	0	2443.07	H9B900	H9B900	8	29	yes	yes	2;3	4.1164e-19	206.49	7907400	0	0	2134400	26726000	0		6
866	EAPTSEAPHQEAPAAPPR	ETHHWLVREAPTSEAP	EAPAAPPRQGPPHSST	R	E	A	P	R	Q	18	0	1854.89	U6KNV6	U6KNV6	240	257	yes	yes	3	0.00061499	124.68	38938000	0	0	10561000	0	0		2
867	EAPVAFVAELSAADSEVAK	EAAARVSREAPVAFVA	AADSEVAKTFWAAAEA	R	E	A	A	K	T	19	0	1902.96	U6KSC9	U6KSC9	163	181	yes	yes	2;3	6.0756e-12	203.32	4079300	21907000	0	3600800	82816000	0		10
868	EAQAAAGGHQSQAGDER	ARELIAIKEAQAAAGG	QSQAGDERQRLGAADL	K	E	A	E	R	Q	17	0	1681.74	U6KXY9	U6KXY9	177	193	yes	yes	3	0.015877	48.883	3991700	0	0	0	0	0		0
869	EAQLLQASIDEVR	IELPLDAREAQLLQAS	QASIDEVREMHRQLAA	R	E	A	V	R	E	13	0	1470.77	Q8I8U4;A0A024DAD9;U6KLC3	Q8I8U4	305	317	yes	no	2	7.6283e-25	275.76	80011000	88159000	0	75747000	200000000	0		4
870	EAQLLQQR	ASMQQQCREAQLLQQR	EAQLLQQRCGSGASWR	R	E	A	Q	R	C	8	0	984.535	U6KR11	U6KR11	703	710	yes	yes	2	0.019302	88.029	0	0	0	0	0	0		1
871	EAQQQLLQQQR	LTMVFLTREAQQQLLQ	QQLLQQQREQLLLLRP	R	E	A	Q	R	E	11	0	1368.71	U6KVA8;U6L1E5	U6KVA8	775	785	yes	no	2	4.7852e-07	160.74	0	0	0	0	87275000	0		2
872	EASAYHTYNLPK	ASSQRDLREASAYHTY	YHTYNLPKLYIKHCYC	R	E	A	P	K	L	12	0	1392.67	U6L2Q8	U6L2Q8	55	66	yes	yes	3	0.02602	43.544	0	0	0	3334600	0	0		1
873	EASVPTQGQGPR	LRHFRVEKEASVPTQG	PTQGQGPRAGVPSLVV	K	E	A	P	R	A	12	0	1225.61	A5JNY7	A5JNY7	152	163	yes	yes	2	0.0029991	176.38	100910000	38555000	0	62739000	0	0		5
874	EATAAAEDPFAVAEDLQAAAER	AAAADSDKEATAAAED	DLQAAAERAQATAEAL	K	E	A	E	R	A	22	0	2245.05	U6KYX3	U6KYX3	311	332	yes	yes	2;3	5.8361e-19	288.45	34104000	60081000	2459600000	16202000	71073000	0		13
875	EATAGAEHTLATTK	EEAVSQAKEATAGAEH	EHTLATTKEEAPKTEA	K	E	A	T	K	E	14	0	1399.69	U6KNB5	U6KNB5	878	891	yes	yes	2;3	0.002659	93.839	20243000	0	0	11395000	0	0		3
876	EATFLAVLQNR	LSNGYESKEATFLAVL	FLAVLQNRERFVDLLA	K	E	A	N	R	E	11	0	1260.68	U6KJR6	U6KJR6	310	320	yes	yes	2	0.0033241	83.429	0	0	0	0	22480000	0		1
877	EATPTQQQQQQEQQEQQQQQQQQQQQGGLR	SQEPATRREATPTQQQ	QQQQGGLRQRRQRQQK	R	E	A	L	R	Q	30	0	3591.66	U6KQ37	U6KQ37	326	355	yes	yes	3	0.0071914	26.422	0	0	0	2410200	0	0		1
878	EAVEFPLTHPEFFEDIGIAPPK	EKQIQEVKEAVEFPLT	DIGIAPPKGVILYGPP	K	E	A	P	K	G	22	0	2482.24	U6KML0	U6KML0	203	224	yes	yes	3	0.00069765	75.912	0	7810100	0	0	18753000	0		2
879	EAVESVVAPVAEDAAVQLAK	LASWSPLREAVESVVA	DAAVQLAKLPEAAAAE	R	E	A	A	K	L	20	0	1995.05	U6L1I4;C8TDS8	U6L1I4	237	256	yes	no	3	0.0032724	52.045	0	0	4983000	0	0	0		1
880	EAVITVPAYFNDSQR	AFIGKEVKEAVITVPA	AYFNDSQRQATKDAGT	K	E	A	Q	R	Q	15	0	1708.84	H9B9F2;U6L4T2	H9B9F2	142	156	yes	no	2;3	1.8075e-06	167.18	51558000	91091000	83861000	39303000	204360000	0		7
881	EAVPEEDSGLVEVLDSQTCAQVPVARPYECAR	KAGVAAAREAVPEEDS	ARPYECARKELKQTAY	R	E	A	A	R	K	32	0	3573.67	U6L0N4	U6L0N4	133	164	yes	yes	3	9.99e-16	112.99	0	0	0	0	33005000	0		1
882	EAVPLILGR	AATLDVPREAVPLILG	AVPLILGRQGVNVRRL	R	E	A	G	R	Q	9	0	966.586	U6KP27	U6KP27	802	810	yes	yes	2	0.00011078	134.06	0	9987000	0	0	27091000	0		2
883	EAVQQFQER	QQQLQQLREAVQQFQE	AVQQFQERHPEHSAAA	R	E	A	E	R	H	9	0	1133.55	U6KHJ1	U6KHJ1	304	312	yes	yes	2	1.1723e-06	221.94	573030000	418730000	84114000	295000000	564040000	54234000		6
884	EAYECPK	CTKTVMVKEAYECPKT	KEAYECPKTEYKTECS	K	E	A	P	K	T	7	0	895.375	U6L737	U6L737	242	248	yes	yes	2	0.004032	114.19	0	871360000	0	0	3875300000	0		2
885	EAYPCDKVETR	CYRDVAVKEAYPCDKV	PCDKVETRQVCKAVPV	K	E	A	T	R	Q	11	1	1366.62	U6L737	U6L737	26	36	yes	yes	2;3	0.0035124	179.72	0	327360000	0	0	3133400000	0		4
886	EAYPCPQTQLK	CTRTVSQKEAYPCPQT	PCPQTQLKTECFDVPK	K	E	A	L	K	T	11	0	1333.63	U6L737	U6L737	58	68	yes	yes	2	2.9501e-05	169.44	15895000	1496100000	0	0	7899500000	0		3
887	EAYPGDVFYLHSR	LLRRPPGREAYPGDVF	DVFYLHSRLLERAAKL	R	E	A	S	R	L	13	0	1552.73	U6KJT4	U6KJT4	349	361	yes	yes	3	0.0023368	65.092	0	7646000	0	0	33489000	0		3
888	ECAHLTHEAVSLIK	NCEPDYARECAHLTHE	HEAVSLIKWMLIKPES	R	E	C	I	K	W	14	0	1606.81	U6KVH8	U6KVH8	383	396	yes	yes	3	0.00063845	136.14	0	0	0	11757000	58429000	33869000		4
892	ECGPCSSSSSSSSSAAAAAGER	ERENPHKRECGPCSSS	AAAAAGERKVVDTALY	R	E	C	E	R	K	22	0	2101.83	U6KTK7	U6KTK7	266	287	yes	yes	2	0.0090525	68.173	0	0	0	4679000	0	0		1
893	ECHFVDK	CSKTVQQKECHFVDKT	KECHFVDKTCTKSVPV	K	E	C	D	K	T	7	0	933.401	U6L737	U6L737	446	452	yes	yes	2	0.0051997	150.84	16352000	1046300000	0	0	4201700000	0		4
894	ECLLLLLSPPTPSCPPGYHLGDAK	PDFEFDGKECLLLLLS	GYHLGDAKCLKVLEKE	K	E	C	A	K	C	24	0	2634.32	U6KV65	U6KV65	272	295	yes	yes	3	4.2932e-15	177.03	0	11458000	0	0	412070000	0		4
895	ECLPLAILLR	SPGPHKLRECLPLAIL	LPLAILLRNRLKYALT	R	E	C	L	R	N	10	0	1196.7	H9B9F5	H9B9F5	40	49	yes	yes	2	7.6987e-05	150.88	0	0	0	0	96848000	0		1
896	ECNETGQVFEVGAGWVAAVR	VVLYLSSKECNETGQV	AGWVAAVRWQRSQGKT	K	E	C	V	R	W	20	0	2178.02	U6KLZ2	U6KLZ2	256	275	yes	yes	2;3	0.00017505	150.22	0	0	0	0	18628000	0		2
897	ECPDEEVEER	CEHAEEVRECPDEEVE	PDEEVEERCGAFGEWT	R	E	C	E	R	C	10	0	1290.5	U6L098;Q9BI05	U6L098	1603	1612	yes	no	2	0.00035759	161.79	32353000	52334000	124660000	32166000	91154000	80081000		6
898	ECQMSEEEVKK	ACGPVEVRECQMSEEE	MSEEEVKKCGDFGDWS	R	E	C	K	K	C	11	1	1395.6	U6L098;Q9BI05	U6L098	148	158	yes	no	2;3	0.00073584	107.79	0	0	0	14860000	0	0		2
899	ECSDAVEYWK	YPVTDGKKECSDAVEY	SDAVEYWKGGLSQFND	K	E	C	W	K	G	10	0	1285.53	U6L2K4;Q546B5;P13399;A0A089YJV3;A0A089WXE4;Q2LE72	U6L2K4	116	125	yes	no	2	0.00046601	134.05	31817000	109210000	0	18550000	117580000	0		7
900	ECSFGAWSGCVVEFGGHTYK	CSGASDAKECSFGAWS	EFGGHTYKVRNSIDCE	K	E	C	Y	K	V	20	0	2276.96	U6L098;Q9BI05	U6L098	1742	1761	yes	no	3	2.7476e-11	130.02	0	5231900	0	5847100	48762000	0		4
901	ECTSHPSEVGSAEDK	FSWNRSSKECTSHPSE	EVGSAEDKASVSGPRD	K	E	C	D	K	A	15	0	1631.67	Q9U966	Q9U966	226	240	yes	yes	2;3	3.222e-51	293.31	41288000	167040000	0	0	398440000	0		7
902	ECVDDCGDIIECQGAVSENSLEHLSVTDR	LDFSLSRRECVDDCGD	EHLSVTDRLVKLLEDA	R	E	C	D	R	L	29	0	3306.41	H9B954	H9B954	97	125	yes	yes	3	1.5257e-30	183.47	23904000	0	0	21231000	0	0		3
903	ECYIKDDQDHR	NFTSWLNKECYIKDDQ	IKDDQDHRMQEPIPEA	K	E	C	H	R	M	11	1	1477.63	Q9U966	Q9U966	609	619	yes	yes	3	0.0086261	83.045	0	0	0	0	74065000	0		0
904	EDAANNFAR	PEQLISGKEDAANNFA	DAANNFARGHYTIGKE	K	E	D	A	R	G	9	0	1006.45	U6KWP4	U6KWP4	97	105	yes	yes	2	8.226e-06	143.85	0	0	0	49720000	0	0		2
905	EDATEFLLPQR	TCVLLHLKEDATEFLL	TEFLLPQRLKELAARY	K	E	D	Q	R	L	11	0	1317.66	U6KPI3	U6KPI3	269	279	yes	yes	2	9.7494e-12	168.25	0	24803000	0	4745200	0	0		4
906	EDDSAVLVLTNSNFDETLK	AAAAEESKEDDSAVLV	SNFDETLKQNEVVLVK	K	E	D	L	K	Q	19	0	2109.01	U6KSC9	U6KSC9	34	52	yes	yes	2	0.00051751	151.99	12372000	9058700	0	7104600	0	0		3
907	EDEAEEEKAAAADSGEEAAAAAGGR	LGRSRSRREDEAEEEK	AAAAAGGREEAAAEAD	R	E	D	G	R	E	25	1	2404.03	U6KUC0;U6KYX3	U6KYX3	111	135	no	no	3	0.018111	50.783	0	0	0	0	0	0		1
908	EDEAIALEAK	GLNKTQSREDEAIALE	EAIALEAKELVRKKTI	R	E	D	A	K	E	10	0	1087.54	U6L6D1	U6L6D1	116	125	yes	no	2	0.0033668	91.087	0	0	0	0	0	0		1
909	EDEQLAEK	QQLQQQQREDEQLAEK	EDEQLAEKLFEAALLA	R	E	D	E	K	L	8	0	960.44	U6L493	U6L493	255	262	yes	yes	2	0.013077	89.752	0	0	0	0	0	0		1
910	EDLAALEK	EGEFSEAREDLAALEK	EDLAALEKDYEEVGIE	R	E	D	E	K	D	8	0	887.46	U6KWP4	U6KWP4	423	430	yes	yes	2	0.019234	91.853	0	0	0	39295000	0	0		1
911	EDLFQNLIR	ELRERMQKEDLFQNLI	DLFQNLIRKYLLENPH	K	E	D	I	R	K	9	0	1146.6	U6KT24	U6KT24	146	154	yes	yes	2	0.0093933	91.626	2318100	5444000	0	1985000	0	0		4
912	EDLLDYIAR	ENVEKMQREDLLDYIA	DLLDYIARNYSSSRVV	R	E	D	A	R	N	9	0	1106.56	U6KT33	U6KT33	245	253	yes	yes	2	0.00011901	133.55	4668700	3594400	0	7474100	10837000	0		4
913	EDLLGPTIFDIHCK	AAAEQQQREDLLGPTI	TIFDIHCKDISNFKRS	R	E	D	C	K	D	14	0	1656.82	U6KW36	U6KW36	307	320	yes	yes	3	0.0016493	89.231	0	4049700	0	0	14276000	0		2
914	EDLPENIYAEIEEPK	QESGGAPKEDLPENIY	YAEIEEPKGDRKGFSF	K	E	D	P	K	G	15	0	1787.85	U6KSQ4	U6KSQ4	1397	1411	yes	yes	2	0.0028303	138.42	14317000	0	0	6303400	0	0		3
915	EDQGEYLEER	TRIILHLKEDQGEYLE	QGEYLEERRLKDLVKK	K	E	D	E	R	R	10	0	1266.54	U6L0T2;O44001	U6L0T2	180	189	yes	no	2	0.00018427	143.7	22642000	55188000	12569000	10507000	125430000	0		8
916	EDRENEGFLANR	EPSAESDREDRENEGF	NEGFLANRANPKEETK	R	E	D	N	R	A	12	1	1448.66	U6KXH8	U6KXH8	244	255	yes	yes	3	0.01815	51.979	0	0	3299900	0	0	3162800		0
917	EDSIVEPQGSIR	ALLIIHAREDSIVEPQ	VEPQGSIRFMNESGAH	R	E	D	I	R	F	12	0	1328.66	U6KNV6	U6KNV6	419	430	yes	yes	2	0.0021038	91.656	0	0	0	0	0	0		1
918	EDVLNYLSSGASEPQSSAGEDNSGAAQSPPAPR	GARGAITKEDVLNYLS	AQSPPAPRQSRENREV	K	E	D	P	R	Q	33	0	3287.48	H9B9E0	H9B9E0	209	241	yes	yes	3	0.00013993	73.797	7662500	0	6099800	10379000	0	0		3
920	EDVQEASPALLVNPR	IMHKGTMREDVQEASP	PALLVNPRDGRVKVVL	R	E	D	P	R	D	15	0	1636.84	U6KWW0	U6KWW0	146	160	yes	yes	2	0.00053822	153.95	0	0	0	0	33366000	0		2
921	EDVTAPGEGVDVLVQPLPHPSR	________________	QPLPHPSRSADFSGFE	K	E	D	S	R	S	22	0	2311.18	U6KGQ6	U6KGQ6	5	26	yes	yes	3	5.4423e-10	117.22	0	5175800	0	0	40484000	0		3
922	EEAAAAEDSDDTAAAAEDSEEEAAAAAESR	AAAARESREEAAAAED	AAAAAESRDAAAAAGE	R	E	E	S	R	D	30	0	2952.19	U6KYX3	U6KYX3	168	197	yes	yes	3;4	5.7625e-39	241.71	4177500	25873000	388540000	2559800	0	54253000		13
923	EEAAAEADSR	AAAAAGGREEAAAEAD	AAAEADSRDEDVSEAA	R	E	E	S	R	D	10	0	1047.45	U6KUC0;U6KYX3	U6KYX3	136	145	no	no	1;2	1.6941e-05	249.69	34732000	81986000	113780000	0	122620000	42404000		10
924	EEAAAEADSRDEDVSEAAAESR	AAAAAGGREEAAAEAD	SEAAAESRGRAAAARE	R	E	E	S	R	G	22	1	2306.97	U6KUC0;U6KYX3	U6KYX3	136	157	no	no	3	5.8138e-13	179.58	0	0	0	0	85137000	0		1
925	EEAAAELQQISR	EDSKRVPKEEAAAELQ	AELQQISRGEEGPQKE	K	E	E	S	R	G	12	0	1343.67	U6LA11	U6LA11	29	40	yes	yes	2	0.0044343	86.344	0	0	10551000	0	0	0		1
927	EEAHLQEFLNK	LELTPQYREEAHLQEF	HLQEFLNKIHKFRHAA	R	E	E	N	K	I	11	0	1356.67	U6KK17	U6KK17	1363	1373	yes	yes	2;3	0.00024411	204.52	0	19402000	0	0	32387000	0		4
928	EEALTIYR	VALENGLREEALTIYR	EEALTIYRKFGLLAEA	R	E	E	Y	R	K	8	0	993.513	U6KTM1	U6KTM1	1119	1126	yes	yes	2	0.014726	89.296	0	0	0	0	0	0		1
929	EEDLISQVTWLR	ALHKDGIREEDLISQV	ISQVTWLRDLLLQRGG	R	E	E	L	R	D	12	0	1487.76	U6KK17	U6KK17	1062	1073	yes	yes	2	0.00030014	171.85	0	9344500	0	0	18682000	0		4
930	EEEREEFER	VEEDRRGREEEREEFE	EEREEFERDGERSGRR	R	E	E	E	R	D	9	1	1251.54	U6KUC0	U6KUC0	80	88	yes	yes	2;3	5.6219e-06	187.22	0	0	998120000	2719000	0	407830000		2
931	EEEVAAIDLVQTTMIDK	LVNRQQAKEEEVAAID	VQTTMIDKKPVQMYIQ	K	E	E	D	K	K	17	0	1903.94	A7DZP6;U6KJM1	A7DZP6	1536	1552	yes	no	2	2.437e-05	192.15	24221000	0	0	11028000	0	0	11	6
932	EEEVYCNQMGASDDR	QIEELIKKEEEVYCNQ	QMGASDDRAERPPELG	K	E	E	D	R	A	15	0	1801.69	U6KXQ2;B6VCV4;A0A1P7YD79;Q6R5N0	U6KXQ2	694	708	yes	no	2	2.2002e-12	257.13	26958000	0	0	20126000	70872000	0	5	5
933	EEFEAK	DKNQLAEREEFEAKQK	EREEFEAKQKEVEAVC	R	E	E	A	K	Q	6	0	751.339	H9B9F2;U6L4T2	H9B9F2	592	597	yes	no	1	0.023121	114.02	20293000	0	0	0	0	0		1
934	EEFERDGER	RRGREEEREEFERDGE	EFERDGERSGRRSSRR	R	E	E	E	R	S	9	1	1165.5	U6KUC0	U6KUC0	84	92	yes	yes	2;3	6.7108e-05	150.17	0	0	144180000	0	0	0		2
935	EEFGPKPLPK	FEANSAYREEFGPKPL	FGPKPLPKQPAPQEVK	R	E	E	P	K	Q	10	0	1140.62	U6L4K9	U6L4K9	213	222	yes	yes	2;3	0.012856	73.26	0	0	0	10153000	0	0		2
936	EEGGDETMFIFGAK	DGANIEIREEGGDETM	TMFIFGAKEHEVDHVR	R	E	E	A	K	E	14	0	1529.67	U6KXX5	U6KXX5	753	766	yes	yes	2	0.0094184	63.283	0	0	0	2352900	0	0		1
937	EEGPLDLGLER	LWRCPTFREEGPLDLG	PLDLGLERLWALAARP	R	E	E	E	R	L	11	0	1226.61	U6L271	U6L271	117	127	yes	yes	2	0.022783	73.887	0	8549300	0	0	0	0		2
938	EEGSAVSFEEK	ELVPCKGKEEGSAVSF	SAVSFEEKCSMVPKEV	K	E	E	E	K	C	11	0	1210.54	U6KU17	U6KU17	197	207	yes	yes	2	4.3343e-12	116.52	0	0	0	0	0	0		1
939	EEGSETPNLAEVPR	LQWHYQNREEGSETPN	PNLAEVPRVEMVPVRL	R	E	E	P	R	V	14	0	1526.72	U6KMT3	U6KMT3	124	137	yes	yes	2	0.0083995	120.96	2917200	0	0	0	13055000	0		2
940	EEIIAMVNNAVTDK	PLKEDTTREEIIAMVN	VNNAVTDKELQAHGLM	R	E	E	D	K	E	14	0	1545.77	U6KYV2	U6KYV2	51	64	yes	yes	2	0.0061152	111.63	7518600	0	0	4014200	13218000	0	189	4
941	EELEAALR	EEYEEVPKEELEAALR	EELEAALRRFLCEKGY	K	E	E	L	R	R	8	0	929.482	U6KYQ6	U6KYQ6	82	89	yes	yes	2	0.00060132	182.95	25461000	372090000	0	12890000	415680000	0		5
942	EELESAFGGVEK	GAPGAPLREELESAFG	SAFGGVEKFREAFAAA	R	E	E	E	K	F	12	0	1293.61	U6KTI3	U6KTI3	107	118	yes	yes	2	0.005492	140.07	7341200	0	0	38936000	0	0		3
943	EELGDKYPYVQHPEGTVFGEPGIK	ADLAEKRKEELGDKYP	VFGEPGIKRTEENAEL	K	E	E	I	K	R	24	1	2688.31	U6KV05	U6KV05	411	434	yes	yes	3;4	2.581e-06	139.45	0	9599100	0	0	119150000	0		4
944	EELSNIAAAMK	HKRGKAKREELSNIAA	SNIAAAMKKKAAA___	R	E	E	M	K	K	11	0	1175.59	U6KNR9	U6KNR9	91	101	yes	yes	2	1.9342e-05	169.09	149210000	0	0	30094000	0	0	141	2
945	EELSTIK	RIHYRDRREELSTIKN	REELSTIKNDPSAVRD	R	E	E	I	K	N	7	0	818.439	A7DZP6;U6KJM1	A7DZP6	916	922	yes	no	2	0.016195	105.2	127140000	0	0	20985000	0	0		2
946	EELWQALAAHVAAR	TTYVAQLREELWQALA	LAAHVAARTLQKVDAA	R	E	E	A	R	T	14	0	1563.82	U6L0J6	U6L0J6	141	154	yes	yes	3	0.0046635	57.106	0	0	0	0	12929000	0		1
948	EEPEEAAETK	QQQQQQQREEPEEAAE	PEEAAETKTAEDREAA	R	E	E	T	K	T	10	0	1131.49	U6KZA4	U6KZA4	141	150	yes	yes	2	0.00036681	94.309	0	0	0	0	0	0		2
949	EEQPEQLAEIPLEESTGR	QMVSQELREEQPEQLA	PLEESTGRTGRILMYT	R	E	E	G	R	T	18	0	2053.98	U6KPS4	U6KPS4	366	383	yes	yes	2;3	3.1604e-07	198.81	37113000	0	0	43980000	0	0		4
950	EEQQQSEQEKPEQQR	QERKQQQREEQQQSEQ	QEKPEQQRKQQQPQEQ	R	E	E	Q	R	K	15	0	1899.86	U6KP36	U6KP36	450	464	yes	yes	3	0.00069112	100.45	0	0	0	0	31009000	0		1
951	EESNISNLSGAK	IPAFALKKEESNISNL	ISNLSGAKQLTEEIEE	K	E	E	A	K	Q	12	0	1247.6	U6L0L6	U6L0L6	400	411	yes	yes	2	0.0031927	104.22	11613000	0	0	0	0	0		2
952	EETSGCFGLCR	QVKFDIIREETSGCFG	SGCFGLCRGQRFKAVC	R	E	E	C	R	G	11	0	1314.53	U6KIB8	U6KIB8	223	233	yes	yes	2	0.025075	60.828	0	0	0	0	7069200	0		1
953	EETTPMAGR	SGVTAVEKEETTPMAG	ETTPMAGRAAEEFMHR	K	E	E	G	R	A	9	0	990.444	U6KUA4	U6KUA4	190	198	yes	yes	2	0.010969	89.752	0	0	0	8740200	0	0		1
954	EETVSSQQGAAAEEK	EAGSVPLREETVSSQQ	QGAAAEEKASDISADE	R	E	E	E	K	A	15	0	1562.71	A7DZP6;U6KJM1	A7DZP6	2043	2057	yes	no	2	1.7503e-63	297.18	297060000	0	0	92980000	0	0		2
955	EEVAGWSNLLK	IVAVHGIKEEVAGWSN	AGWSNLLKVLVVE___	K	E	E	L	K	V	11	0	1244.64	U6KYP2;O44006;H9B9H5	U6KYP2	516	526	yes	no	2	0.00094379	103.7	0	16624000	0	9059100	0	0		2
956	EEVESCGGK	HDVRSATREEVESCGG	EVESCGGKFIGLRMGE	R	E	E	G	K	F	9	0	993.407	Q07600;U6L4G7;Q24937	Q07600	700	708	yes	no	2	0.023245	82.452	0	0	0	0	0	0		1
957	EEVPASQAAAPAEAATHVAPTQPR	QRASSASKEEVPASQA	HVAPTQPRTWAARLVR	K	E	E	P	R	T	24	0	2398.19	U6L274	U6L274	334	357	yes	yes	3	1.8823e-06	124.19	0	0	24480000	0	0	25144000		2
958	EEVVLGR	VMHVHTAREEVVLGRI	REEVVLGRILEKQTRS	R	E	E	G	R	I	7	0	800.439	U6KIR1	U6KIR1	535	541	yes	yes	2	0.021908	103.28	0	0	0	0	7759400	0		1
959	EEVVQESYSCPR	QVSKTCFREEVVQESY	QESYSCPRTEFKQQCR	R	E	E	P	R	T	12	0	1481.65	U6L737	U6L737	141	152	yes	yes	2;3	1.3186e-05	217.66	17975000	1875300000	0	0	8025600000	0		11
960	EEYDESGPSIVHR	FQQMWITKEEYDESGP	SGPSIVHRKCF_____	K	E	E	H	R	K	13	0	1516.68	H9BA70	H9BA70	361	373	yes	yes	2;3	5.4082e-05	247.08	107120000	377600000	0	66728000	565230000	11246000		13
961	EEYPDR	TLLISKVREEYPDRIM	VREEYPDRIMETFSVF	R	E	E	D	R	I	6	0	807.34	U6KL24;Q27380;CON__ENSEMBL:ENSBTAP00000025008	U6KL24	157	162	yes	no	2	0.0149	117.56	25571000	0	0	0	0	0		1
962	EFAALEELVK	VSLGKDSKEFAALEEL	AALEELVKEKKEAAEF	K	E	F	V	K	E	10	0	1147.61	U6KLF0	U6KLF0	344	353	yes	yes	2	0.012216	75.378	0	0	0	3474700	6282900	0		2
963	EFAASLLSYSGVECVPR	SSYCYVLREFAASLLS	SGVECVPRSVPSKKSK	R	E	F	P	R	S	17	0	1883.91	U6KSQ4	U6KSQ4	340	356	yes	yes	2	0.021196	48.568	0	3787000	0	0	0	0		1
964	EFASIVNTLK	VEITFSAKEFASIVNT	ASIVNTLKEFSDSVRI	K	E	F	L	K	E	10	0	1120.61	U6KQS8	U6KQS8	144	153	yes	yes	2	0.004391	92.051	0	0	0	0	14374000	0		1
965	EFCSNEIISIVAQHAK	DLLLLRNREFCSNEII	SIVAQHAKNIKAFIID	R	E	F	A	K	N	16	0	1844.91	U6KWA1	U6KWA1	448	463	yes	yes	3	0.00044083	112.96	0	3286200	0	3817900	21306000	0		3
966	EFDFHLFDVGR	LWKACPSKEFDFHLFD	FHLFDVGRYLESVRER	K	E	F	G	R	Y	11	0	1380.65	U6KXX5	U6KXX5	300	310	yes	yes	2;3	0.0013669	105.98	0	4449000	0	2216300	70204000	0		5
967	EFGYALLLK	LGFRAPRREFGYALLL	FGYALLLKGKSLEDCR	R	E	F	L	K	G	9	0	1052.59	Q9U966	Q9U966	574	582	yes	yes	2	0.0201	77.058	0	13290000	0	5759500	70645000	0		3
968	EFHVGVLGVTGFVGK	VPPVDEPREFHVGVLG	GVTGFVGKCRVLITTV	R	E	F	G	K	C	15	0	1544.84	U6KPG4	U6KPG4	12	26	yes	yes	3	0.0012098	91.812	0	7647600	0	3973300	16864000	0		4
969	EFLQTAR	ARELRDIREFLQTARR	REFLQTARRKDARKVV	R	E	F	A	R	R	7	0	863.45	U6KGN5	U6KGN5	10	16	yes	yes	2	0.016641	159.19	162500000	0	0	59778000	0	0		3
970	EFLTEDEVAYHK	PQVHSIVKEFLTEDEV	EDEVAYHKQHVEQHHD	K	E	F	H	K	Q	12	0	1479.69	A5JNY4;U6KNE1	A5JNY4	73	84	yes	no	3	0.001563	72.34	0	7008300	0	0	17443000	0		2
971	EFLVVLDR	GYMLMEEKEFLVVLDR	EFLVVLDRYINEPKGN	K	E	F	D	R	Y	8	0	989.555	U6KNI5	U6KNI5	797	804	yes	yes	2	0.032801	84.498	0	0	0	0	9423900	0		1
972	EFQEQYVK	ANYAKAMKEFQEQYVK	EFQEQYVKQQAVYQQG	K	E	F	V	K	Q	8	0	1069.51	U6L145	U6L145	148	155	yes	yes	2	0.0055528	107.43	25921000	21176000	0	21955000	129800000	0		4
973	EFQQQIAELK	TQQQSDLREFQQQIAE	QQQIAELKASLDQIAK	R	E	F	L	K	A	10	0	1232.64	U6KP27	U6KP27	302	311	yes	yes	2	0.00039381	141.48	10058000	0	0	0	24487000	0		2
974	EFSGLLDCLQK	DVGKGAAREFSGLLDC	GLLDCLQKVYSRTGFL	R	E	F	Q	K	V	11	0	1308.64	H9BA02	H9BA02	161	171	yes	yes	2	0.0016482	96.034	5904100	0	0	4683200	0	0		3
975	EFSPTDATTNPTLVLQAVSNSK	SADFEAIKEFSPTDAT	LQAVSNSKYKNLFQKA	K	E	F	S	K	Y	22	0	2319.16	U6L0I8	U6L0I8	79	100	yes	yes	2;3	1.6928e-05	80.98	4543200	0	0	7880700	0	0		4
976	EFVENIK	FVGAKDTKEFVENIKR	KEFVENIKRPRRIIMM	K	E	F	I	K	R	7	0	877.455	U6KWG0	U6KWG0	62	68	yes	yes	2	0.033663	97.473	0	0	0	0	61386000	0		1
977	EGAAAEVESVVLR	GLKGVAQKEGAAAEVE	EVESVVLRCLQQLAET	K	E	G	L	R	C	13	0	1328.69	U6KT24	U6KT24	60	72	yes	yes	2	0.0089975	100.82	0	3642900	0	0	12704000	0		2
978	EGCAADTLYGR	AGVWSGPKEGCAADTL	AADTLYGREAPSCAVR	K	E	G	G	R	E	11	0	1211.52	Q9U966;A9Q278	Q9U966	406	416	yes	no	2	4.1572e-06	232.83	19772000	65317000	180390000	22641000	199370000	112710000		10
979	EGDIVTAGQCRPLSK	SPCFEQVKEGDIVTAG	GQCRPLSKTIRFNVLK	K	E	G	S	K	T	15	0	1629.81	U6KP70	U6KP70	123	137	yes	yes	2	0.036106	85.813	0	0	0	0	0	0		1
980	EGDLPEYFK	KLMERLEKEGDLPEYF	GDLPEYFKQHPIYYAG	K	E	G	F	K	Q	9	0	1096.51	U6KZM0	U6KZM0	440	448	yes	yes	2	0.01956	78.516	0	6959600	0	0	17708000	0		2
981	EGEHVTAVAWGTQVHR	LSKADVLKEGEHVTAV	AWGTQVHRVLRAAELV	K	E	G	H	R	V	16	0	1775.87	U6KR05	U6KR05	280	295	yes	yes	2;3;4	1.2038e-07	171.11	12448000	68877000	0	16033000	191380000	0		10
982	EGETWQYLLSAQPNIQIK	GEPSAELKEGETWQYL	AQPNIQIKHVKCDMSK	K	E	G	I	K	H	18	0	2117.08	U6KWN1	U6KWN1	4420	4437	yes	no	3	0.00056623	73.498	0	0	0	0	20061000	0		1
983	EGFEGALNEK	HTAILTLREGFEGALN	FEGALNEKSIEIGIIG	R	E	G	E	K	S	10	0	1092.51	U6L304	U6L304	197	206	yes	yes	2	0.0024518	100.25	8485500	0	0	3686100	0	0		2
984	EGFSGDGHTCTDIDECADPNLNK	GSFECGCKEGFSGDGH	CADPNLNKCDTHKGIC	K	E	G	N	K	C	23	0	2551.02	U6L098;Q9BI05	U6L098	1256	1278	yes	no	3	5.0516e-06	104.63	14598000	33844000	45126000	43738000	63479000	0		10
985	EGGPECLFFSYIR	PKWYIHFKEGGPECLF	CLFFSYIRCLHAVCLA	K	E	G	I	R	C	13	0	1573.72	U6KWI5;H9B9H7	U6KWI5	161	173	yes	no	2	0.0069213	112.13	0	0	0	0	52021000	0		1
986	EGHCSAEELAALSR	QQQQQDPREGHCSAEE	EELAALSRHFADGSAC	R	E	G	S	R	H	14	0	1528.69	U6KHY5	U6KHY5	344	357	yes	yes	2;3	8.2446e-07	213.38	9494700	78419000	7717200	5431600	105150000	0		8
987	EGIISYYESTSFSTLNR	WLADGLCKEGIISYYE	TSFSTLNRAIDGFVAF	K	E	G	N	R	A	17	0	1965.93	U6KK17	U6KK17	1311	1327	yes	yes	2	0.0002989	108.59	0	0	0	0	24443000	0		3
988	EGIPVFVNGEK	PLLSAAKREGIPVFVN	PVFVNGEKVCELLVYV	R	E	G	E	K	V	11	0	1187.62	O96437;U6KQC9	U6KQC9	222	232	no	no	2	0.013179	72.243	0	0	0	0	13805000	0		1
989	EGLAAAVSK	STGDSSSKEGLAAAVS	GLAAAVSKKRKEAGAA	K	E	G	S	K	K	9	0	844.465	U6KQ59	U6KQ59	279	287	yes	yes	2	0.030558	66.27	0	0	0	7911600	0	0		1
990	EGLATDIVITPPSK	AVVSTFSREGLATDIV	IVITPPSKQLPTFPSK	R	E	G	S	K	Q	14	0	1439.79	U6L0B6	U6L0B6	215	228	yes	yes	2	0.0023941	231.07	0	0	0	0	120050000	0		2
991	EGLEGEEQR	________________	GLEGEEQRLHRIRITL	K	E	G	Q	R	L	9	0	1045.47	U6L0C1	U6L0C1	7	15	yes	yes	2	0.01095	88.921	22604000	0	0	5292500	0	0		3
992	EGLEIDESEEEK	HKLRCCTKEGLEIDES	IDESEEEKKKFEELKA	K	E	G	E	K	K	12	0	1405.61	U6L0T2;O44001	U6L0T2	531	542	yes	no	2	0.0010017	182.64	14108000	0	0	4291000	0	0		2
993	EGLPQEGELYGGQTLEQQGIAVR	GGTKHREREGLPQEGE	EQQGIAVRETASCSEN	R	E	G	V	R	E	23	0	2471.23	A7UNW8;O43981;U6KQ25;A0A089X4R6;Q24927	A7UNW8	363	385	yes	no	2;3	7.521e-20	216.44	60317000	38177000	216500000	83520000	63825000	0		12
994	EGLQTLAAAVNMLEK	SSKTLNPREGLQTLAA	AAVNMLEKELGILSAT	R	E	G	E	K	E	15	0	1586.83	U6L7Q2	U6L7Q2	246	260	yes	yes	2	0.0039736	135.02	0	0	0	0	22475000	0		2
995	EGPALYSADPSGTVTK	LIVGGVDKEGPALYSA	DPSGTVTKYLAVAMGS	K	E	G	T	K	Y	16	0	1591.77	U6L7D9	U6L7D9	151	166	yes	yes	2	1.028e-11	111.52	0	5339200	0	7283400	0	0		3
996	EGPQELSSPQAVEK	HELSEGEREGPQELSS	SSPQAVEKLKAAAEIA	R	E	G	E	K	L	14	0	1497.73	U6L0M0	U6L0M0	120	133	yes	yes	2	0.010015	100.09	0	9106300	0	0	19029000	0		2
997	EGQQPVQR	SSLEQLQREGQQPVQR	EGQQPVQRVLECLFRS	R	E	G	Q	R	V	8	0	940.473	U6L4S4	U6L4S4	554	561	yes	yes	2	0.0034402	111.65	0	13608000	0	0	34072000	0		2
998	EGSEILQSIEDR	LQRKTEPKEGSEILQS	ILQSIEDRAKLDGLYE	K	E	G	D	R	A	12	0	1374.66	U6KWN9	U6KWN9	249	260	yes	yes	2	0.0060634	80.706	0	0	0	0	6951100	0		1
999	EGSGILVVQTCDNSCFSQGR	MRALRGVKEGSGILVV	NSCFSQGRKLSSEGKS	K	E	G	G	R	K	20	0	2212.98	Q9U966	Q9U966	168	187	yes	yes	2;3	6.2606e-77	300.22	5164300	33370000	63169000	15538000	98184000	0		13
1000	EGSVVEEEQIEQLQK	SKAKEVLKEGSVVEEE	EQIEQLQKQVEKLHGV	K	E	G	Q	K	Q	15	0	1743.85	H9B9X8;U6L205	H9B9X8	329	343	yes	no	2	0.026056	68.536	4862400	0	0	3292800	0	0		2
1001	EGTEAVLQAAR	LTIFAPNKEGTEAVLQ	EAVLQAARHVAAGVHF	K	E	G	A	R	H	11	0	1143.59	U6KUY7	U6KUY7	195	205	yes	yes	2	7.9145e-05	182.98	0	26214000	9159200	29412000	59996000	0		6
1002	EGVEPLALHPGHPLNMTYLQNEWIK	ELSDPEAREGVEPLAL	YLQNEWIKKETTATHE	R	E	G	I	K	K	25	0	2885.45	U6KV05	U6KV05	449	473	yes	yes	3;4	0.00054194	74.278	0	0	0	0	88091000	0		3
1003	EGVHLINLR	SYIYKVTREGVHLINL	GVHLINLRKTYEKLQL	R	E	G	L	R	K	9	0	1049.6	H9B8Z9;U6KK88	H9B8Z9	44	52	yes	no	2	0.020101	77.046	0	5835800	0	0	0	0		1
1004	EGVLVVQK	MIYEYLFKEGVLVVQK	EGVLVVQKNPKLEKHP	K	E	G	Q	K	N	8	0	870.517	U6KTZ2	U6KTZ2	25	32	yes	yes	2	0.0013916	139.54	27836000	23215000	0	9706800	52964000	0		4
1005	EGVQTSTR	PCVGECGKEGVQTSTR	EGVQTSTRVEISPQKP	K	E	G	T	R	V	8	0	876.43	A7UNW8;O43981;U6KQ25;A0A089X4R6	A7UNW8	222	229	yes	no	2	0.0029465	131.27	53506000	0	438780000	0	67719000	0		3
1006	EGVSETLIPHK	KTKEELKKEGVSETLI	SETLIPHKTFQGNRPS	K	E	G	H	K	T	11	0	1208.64	D7P8J6;D7P8J5;C8TDU8;U6KPE8	D7P8J6	448	458	yes	no	2;3	0.0020422	113.62	0	6807600	0	14031000	28154000	0		4
1007	EGYNSPPAAGGGLSCMEQNPPK	TATRKRQREGYNSPPA	CMEQNPPKHEFEVETV	R	E	G	P	K	H	22	0	2259.99	A7UNW8;O43981;U6KQ25;A0A089X4R6	A7UNW8	300	321	yes	no	2;3	0.002428	58.885	5738100	0	0	9621300	0	0		3
1008	EHALLAFTLGVK	FSKEGQTREHALLAFT	LAFTLGVKQMIVGINK	R	E	H	V	K	Q	12	0	1297.74	H9BA74;U6KXK1	H9BA74	135	146	yes	no	2;3	1.767e-06	140.07	0	3767600	0	0	76763000	0		4
1009	EHDFVVQNVGPPPEIK	NYASSIVKEHDFVVQN	VGPPPEIKNSIKMEVG	K	E	H	I	K	N	16	0	1803.92	U6KKP0	U6KKP0	142	157	yes	yes	3	0.029739	33.682	0	0	0	0	10782000	0		1
1010	EHECLPEGSLVDYYYWK	QATLRADKEHECLPEG	LVDYYYWKCPFLAHIG	K	E	H	W	K	C	17	0	2186.96	U6KXD7	U6KXD7	95	111	yes	yes	3	0.031601	31.876	2388100	0	0	0	0	0		2
1011	EHGGGLIEVR	SLISRAIKEHGGGLIE	GGGLIEVRRLDAAREI	K	E	H	V	R	R	10	0	1065.56	U6KVS4	U6KVS4	230	239	yes	yes	3	0.016733	53.517	0	0	0	4096200	0	0		1
1012	EHGIPLIEVADSK	KLVEGLCKEHGIPLIE	LIEVADSKELGQWAGL	K	E	H	S	K	E	13	0	1406.74	U6KMK1	U6KMK1	82	94	yes	yes	2	0.0010916	114.86	0	0	0	0	0	0		1
1013	EHIENLTNWSK	GLFYGHGKEHIENLTN	ENLTNWSKFTDIIDCE	K	E	H	S	K	F	11	0	1369.66	U6L8B5;U6KSX3	U6L8B5	168	178	yes	no	2;3	0.00024393	147.73	0	0	0	9908300	12542000	0		3
1014	EHLEVWSQELGLAYK	FDPRAITREHLEVWSQ	QELGLAYKGASVDEFL	R	E	H	Y	K	G	15	0	1800.9	U6KWN1	U6KWN1	8927	8941	yes	yes	3	0.0026651	76.311	0	0	0	0	11307000	0		1
1015	EHQLQQQQQQQGQEATPLLPGGSR	AHKMLAVREHQLQQQQ	PLLPGGSRVLQQIVVY	R	E	H	S	R	V	24	0	2685.32	U6KVY5	U6KVY5	303	326	yes	yes	3	1.8937e-17	193.42	18841000	67506000	0	4682500	76077000	0		9
1016	EIAEAFIGK	AMVLMKMKEIAEAFIG	IAEAFIGKEVKEAVIT	K	E	I	G	K	E	9	0	976.523	H9B9F2;U6L4T2	H9B9F2	130	138	yes	no	2	0.00089712	114.28	35852000	61482000	0	19398000	150320000	0		4
1017	EIAGAAAAEPAAAAEGAAAAAKPENK	KSAAAAEKEIAGAAAA	AAAKPENKQISVELSA	K	E	I	N	K	Q	26	0	2320.17	H9B940	H9B940	71	96	yes	yes	3	7.5347e-10	129.24	15861000	16281000	18786000	17762000	36892000	11881000		9
1018	EIALQNR	SIWYPRQKEIALQNRT	KEIALQNRTWVKILYS	K	E	I	N	R	T	7	0	842.461	U6L912	U6L912	485	491	yes	yes	2	0.042029	91.093	0	0	0	2854800	0	0		1
1019	EIAQDFK	LPFQRLVREIAQDFKT	REIAQDFKTDLRFQSS	R	E	I	F	K	T	7	0	849.423	Q8T7J7	Q8T7J7	74	80	yes	yes	2	0.0068972	97.473	44935000	0	0	13106000	0	0		3
1020	EIDMTGLSASQK	GSAAVARREIDMTGLS	TGLSASQKKNLKKKLR	R	E	I	Q	K	K	12	0	1278.61	U6KP27	U6KP27	120	131	yes	yes	2	0.022913	59.908	4123600	0	0	0	0	0		1
1021	EIDQLEEQR	ARLDALQKEIDQLEEQ	IDQLEEQRKVLFEKIQ	K	E	I	Q	R	K	9	0	1158.55	U6KWP0	U6KWP0	74	82	yes	yes	2	9.4609e-05	141.39	0	0	26369000	0	0	0		1
1022	EIEIQDLIK	LADLKSKKEIEIQDLI	IEIQDLIKMQEDQYSE	K	E	I	I	K	M	9	0	1099.61	U6KLY6	U6KLY6	612	620	yes	yes	2	0.0008143	93.429	1621600	11936000	0	1197400	0	0		4
1023	EIELPLGTPTNTLR	GAPPAGCREIELPLGT	GTPTNTLRKITFIRSA	R	E	I	L	R	K	14	0	1552.85	U6KU66	U6KU66	437	450	yes	yes	2	0.0041652	93.258	0	5145000	0	0	14772000	0		3
1025	EIFEQPQSLAR	PFPHWTLKEIFEQPQS	EQPQSLARALNYGGRI	K	E	I	A	R	A	11	0	1316.67	U6KXQ3	U6KXQ3	284	294	yes	yes	2	0.0016725	111.61	0	0	0	0	11117000	0		1
1026	EIGPIATPDFIVVAPGLPK	EAKMQVRKEIGPIATP	VVAPGLPKTQSGKIMR	K	E	I	P	K	T	19	0	1933.09	U6KU82	U6KU82	638	656	yes	yes	2	0.007402	73.881	0	6794800	0	0	21149000	0		2
1027	EIGYEGACALLEGR	RRLSTAAKEIGYEGAC	ACALLEGRRAPWAFTP	K	E	I	G	R	R	14	0	1536.72	U6KVY5	U6KVY5	504	517	yes	yes	2	0.0027635	107.85	3695500	15866000	0	0	0	0		4
1028	EIICVDINDHK	GAYLSGAKEIICVDIN	CVDINDHKLEVAKQFG	K	E	I	H	K	L	11	0	1354.66	U6KWP5	U6KWP5	208	218	yes	yes	3	0.0023778	69.346	0	3856000	0	0	11989000	0		2
1029	EILGTCASIGCTVDGK	HEFTGTVKEILGTCAS	IGCTVDGKAPTAVQAE	K	E	I	G	K	A	16	0	1679.79	U6KXN6;H9B8Z6	U6KXN6	131	146	yes	no	2	2.0146e-13	154.36	4528300	11830000	0	0	0	0		4
1030	EILMQDGR	ETLSEDLREILMQDGR	EILMQDGRTLTVLSFK	R	E	I	G	R	T	8	0	960.47	U6KPD3	U6KPD3	331	338	yes	yes	2	0.019212	118.05	0	0	0	0	108120000	0		0
1031	EILNGQHVVCVK	RLASVVAKEILNGQHV	GQHVVCVKCENINISG	K	E	I	V	K	C	12	0	1394.73	U6L925	U6L925	26	37	yes	yes	2;3	0.00024099	183.43	0	0	0	0	50715000	0		4
1032	EINQPPSVVLLGWPR	PVVKEIAKEINQPPSV	VVLLGWPRQQGLLIIP	K	E	I	P	R	Q	15	0	1703.94	U6LC79	U6LC79	205	219	yes	yes	2	0.0028083	125.72	0	16626000	0	0	0	0		2
[truncated: 2,936 more rows]

## Sheet: Co-IP-S
CoIP-S	Protein names	Gene names	GeneID
[truncated: 413 more rows]

## Sheet: Co-IP-N
N-CoIP	Protein names	Gene names	GeneID
[truncated: 370 more rows]

[truncated: 2 more sheets: pull down-S, pull down-N]
